# Supplementary material for: Visualization of metabolite distribution based on matrix-assisted laser desorption/ionization–mass spectrometry imaging of tea seedlings (Camellia sinensis)
Source: Hortic Res. 2024 Aug 3;11(10):uhae218. doi: 10.1093/hr/uhae218 (PMC11469920; doi:10.1093/hr/uhae218)
Supplement: Web_Material_uhae218 [file web_material_uhae218.zip]

Archive with 3 entries (3 files):
- ALL_sample_data.xlsx
- Supplementary Figure.docx
- Supplementary Table.xlsx
