# Supplementary material for: Visualization of metabolite distribution based on matrix-assisted laser desorption/ionization–mass spectrometry imaging of tea seedlings (Camellia sinensis)
Source: Hortic Res. 2024 Aug 3;11(10):uhae218. doi: 10.1093/hr/uhae218 (PMC11469920; doi:10.1093/hr/uhae218)
Supplement: Web_Material_uhae218 [file web_material_uhae218.zip › ALL_sample_data.xlsx]

## Sheet: MS2
Compounds	Formula	Precursor (Da)	Molecular Weight (Da)	Score	MS level	Adduct	CAS	HMDB number	KEGG ID	Metlin ID	Pubchem CID	Class I	Class II	S1_Cotyledon	S2-Cotyledon	S3-Cotyledon	S4_Cotyledon	S2_Root tip	S3_Root tip	S4_Root tip	S3_Shoot	S4_Shoot	S4_Epicotyl and hypocotyl	S4_Root maturation zones
gamma-Amino-gamma-cyanobutanoate	C5H8N2O2	129.1019	128.059	0.813503	2-Insilico	M+H	-	-	C05715	-	440769	Organic acid And Its derivatives	Organic acid And Its derivatives	115.437	73.1798	77.1445	28.0591	149.221	47.709	165.511	94.3731	202.975	99.7772	226.014
N-Acetylpyrrolidine	C6H11NO	131.1287	113.084	0.877199	2-Search-DB	M+NH4	4030-18-6	-	-	263613	77650	Heterocyclic compounds	Heterocyclic compounds	0.549924	2.79219	5.65629	0.383176	410.051	21.6247	70.4538	7.38907	6.48723	10.6364	32.0489
1-Isopropyl-3-methylbenzene	C10H14	135.1164	134.11	0.61754	2-Search-DB	M+H	535-77-3	HMDB0037051	-	92029	10812	Others	Others	3.15214	2.63426	4.30264	5.91311	4.16563	4.47965	2.76009	2.32849	1.88731	2.7306	2.37653
3-Furoic acid	C5H4O3	136.0615	112.016	0.910135	2-Search-DB	M+H-H2O	488-93-7	HMDB0000444	-	5433	10268	Organic acids	Organic acids	12.0958	11.7927	14.0373	10.8601	44.7579	27.5316	28.8936	16.8034	27.0089	14.8024	29.4229
.beta.-Resorcylic acid	-	137.0690	-	0.9257	2-Search-DB	M+H-H2O	-	-	-	-	-	Undefined	Undefined	0.358304	0.39472	0.462911	0.425312	1.12817	0.884472	1.63794	1.24095	1.69315	1.07983	1.18906
L-Histidine	C6H9N3O2	138.0660	155.07	0.600421	2-Search-Local	M+H-H2O	71-00-1	HMDB0000177	C00135	-	6274	Amino acids and derivatives	Amino acids and derivatives	1.0143	1.46913	1.16142	2.14225	1.22411	1.06107	1.76166	8.97305	26.6198	3.383	2.34374
N-Acetyl-DL-valine	C7H13NO3	142.0859	159.09	0.935431	2-Search-DB	M+H-H2O	3067-19-4	HMDB0011757	-	73550	227752	Amino acid and Its metabolites	Amino acid derivatives	3.88353	3.85568	5.9407	1.63839	14.9515	1.20845	6.00026	4.61934	5.43889	2.9972	5.92991
Thymoquinone	C10H12O2	146.9815	164.084	0.909905	2-Search-DB	M+H-H2O	490-91-5	HMDB0034732	-	44008	10281	Quinones	Quinones	2.98247	8.8888	17.132	3.49496	66.0738	37.6484	55.4094	104.703	93.6878	20.1525	23.5369
4-Hydroxy-L-phenylglycine	C8H9NO3	150.0771	167.058	0.823921	2-Search-DB	M+H-H2O	32462-30-9	-	C03493	34528	89853	Amino acids and derivatives	Amino acids and derivatives	5.55747	5.45515	0.424473	2.10479	2.4943	0.386055	0.314276	0.281714	3.19609	0.232506	0.328963
5-Methoxysalicylic Acid	C8H8O4	151.0845	168.042	0.95933	2-Search-DB	M+H-H2O	2612-02-4	HMDB0001868	-	4164	75787	Benzene and substituted derivatives	Benzene and substituted derivatives	0.279871	0.33168	0.341189	0.30482	4.3563	1.42295	5.17119	0.967784	1.1513	0.440708	0.890522
N3-Metyladenine	C6H9N5	152.0317	151.086	0.742844	2-Insilico	M+H	-	-	C05026	-	440553	Alcohol and amines	Amines	176.456	184.806	205.933	288.45	1570.68	731.552	1324.62	1111.21	880.552	747.288	249.566
8-Azaguanine	C4H4N6O	153.0710	152.045	0.744005	2-Search-MALDI	M+H	134-58-7	-	-	-	135403646	Nucleotides and derivatives	Nucleotides and derivatives	0.285596	0.783873	1.05788	0.410195	14.922	4.83415	16.5391	3.25236	4.07733	1.63685	2.75787
3-Hydroxyanthranilic Acid	C7H7NO3	154.1339	153.043	0.862459	2-Insilico	M+H	548-93-6	HMDB0001476	C00632	-	86	Benzene and substituted derivatives	Benzene and substituted derivatives	51.8348	692.866	1014.17	251.745	8778.55	908.645	915.535	4058.97	1788.2	1694.03	2307.33
3,4-Dihydroxyphenylethanol	C8H10O3	155.1371	154.063	0.883569	2-Insilico	M+H	10597-60-1	HMDB0005784	-	58314	82755	Benzene and substituted derivatives	Benzene and substituted derivatives	3.86438	63.7079	84.9287	15.3387	775.897	89.0008	45.5033	337.815	117.512	112.771	142.614
L-Histidine	C6H9N3O2	156.0766	155.07	0.747305	2-Search-Local	M+H	71-00-1	HMDB0000177	C00135	-	6274	Amino acids and derivatives	Amino acids and derivatives	79.5461	52.6221	103.455	121.717	516.633	77.1213	227.186	23.797	51.7702	27.4699	253.226
1,6-Dihydroxycyclohexa-2,4-diene-1-carboxylate	C7H8O4	157.0975	156.042	0.806642	2-Insilico	M+H	60463-06-1	-	C04634	-	440414	Organic acid And Its derivatives	Organic acid And Its derivatives	85.3719	94.0006	100.792	15.0157	233.276	21.247	88.2365	88.0699	100.336	47.7003	109.1
2-Aminoheptanedioic acid	C7H13NO4	158.0813	175.084	0.940802	2-Search-DB	M+H-H2O	627-76-9	HMDB0034252	-	-	101122	Organic acid And Its derivatives	Organic acid And Its derivatives	3046.31	2183.52	2874.6	733.532	5070.47	1088.91	2818.39	2884.22	3895.54	1950.07	4497.39
Butyl 3-methylbutanoate	C9H18O2	159.0950	158.131	0.806018	2-Search-MALDI	M+H	109-19-3	HMDB0032042	-	-	7981	Organic acids	Organic acids	124.89	103.258	165.603	30.1637	325.222	47.7236	173.688	154.982	213.134	101.59	275.889
Isovalerophenone	C11H14O	162.9554	162.104	0.896279	2-Search-DB	M+H	582-62-7	-	-	265084	68493	Aldehyde,Ketones,Esters	Ketones	38.6529	46.2193	38.5977	21.3139	62.2298	3.37726	6.79969	152.198	84.8615	30.4652	62.448
1-(2-Pyrimidyl)piperazine	C8H12N4	164.9346	164.106	0.971183	2-Search-DB	M+H	20980-22-7	HMDB0061017	-	1450	88747	Heterocyclic compounds	Heterocyclic compounds	9.84692	4.52357	5.68173	8.8645	20.4046	148.021	108.465	14.5288	8.7658	3.83794	2.15397
Hordenine	C10H15NO	166.0720	165.115	0.793904	2-Search-Local	M+H	539-15-1	HMDB0004366	C06199	-	68313	Alkaloids	Phenolamine	132.13	51.1706	40.0677	97.4787	19.5038	1.70877	3.97951	19.3752	7.25213	10.1421	6.4223
2,6-Pyridinedicarboxylic acid	C7H5NO4	168.1492	167.022	0.890345	2-Search-DB	M+H	499-83-2	HMDB0033161	-	4135	10367	Heterocyclic compounds	Heterocyclic compounds	0.125705	0.378089	0.446621	0.31896	5.93264	0.901424	1.1577	1.77932	1.53832	0.857443	0.784281
1-Methyl-L-histidine	C7H11N3O2	170.1285	169.085	0.868669	2-Search-DB	M+H	332-80-9	HMDB0000001	C01152	-	352019	Organic acid And Its derivatives	Organic acid And Its derivatives	6.96497	13.6112	8.29617	4.77502	269.167	83.952	43.8655	264.136	21.9134	49.5738	79.1086
Bicyclo[4.2.0]octa-1,3,5-triene	C8H8	173.1320	104.063	0.860032	2-Insilico	M+Na+HCOOH	694-87-1	-	-	-	69667	Benzene and substituted derivatives	Benzene and substituted derivatives	2.4802	2.8022	4.89448	7.2541	4.99549	6.29137	3.86938	2.06092	1.74168	2.96769	3.28409
N-Ethyl-N-Methylcathinone	C12H17NO	174.0759	191.131	0.731125	2-Search-DB	M+H-H2O	1157739-24-6	-	-	85091	43794825	Aldehyde,Ketones,Esters	Ketones	17.9785	12.9787	37.487	5.88233	33.4315	6.48795	32.5764	23.5128	16.6186	50.9124	72.2855
Tranexamic Acid	C8H15NO2	175.1078	157.11	0.599775	2-Search-MALDI	M+NH4	1197-18-8	-	-	-	-	Organic acids	Organic acids	1832.67	8017.92	6292.15	1820.43	2424.58	678.07	1982.31	1022.72	2501.86	4196.13	9346.22
N-Isovaleroylglycine	C7H13NO3	177.1123	159.089	0.697613	2-Search-MALDI	M+NH4	16284-60-9	HMDB0000678	-	-	546304	Amino acids and derivatives	Amino acids and derivatives	7.34717	38.7523	21.9524	3.50992	11.1581	1.8525	7.29364	5.65211	8.6899	12.1925	28.4448
3-Aminopropionitrile	C3H6N2	181.0493	70.0531	0.805876	2-Search-MALDI	M+H	151-18-8	-	-	-	-	Alkaloids	Alkaloids	8.58828	34.969	40.0156	43.1482	139.727	55.9959	126.881	121.345	154.077	188.619	130.54
2-(Methylthio)benzothiazole	C8H7NS2	182.0555	181.002	0.758245	2-Search-Local	M+H	615-22-5	-	C10910	-	11989	Alkaloids	Alkaloids	2.63737	2.66954	12.7778	3.78694	8.33611	3.88842	6.38405	5.14224	8.72497	10.3971	6.48724
Choline sulfate	C5H13NO4S	184.0733	183.057	0.857464	2-Insilico	M+H	4858-96-2	-	C00919	-	485	Organic acid And Its derivatives	Phosphoric acids	4545.61	4588.15	5985.43	1536.04	745.272	564.241	696.99	8721.52	2489.74	765.811	978.035
Santalol	C15H24O	185.0418	220.183	0.564443	2-Search-Local	M+H-2H2O	11031-45-1	-	-	-	-	Terpenoids	Sesquiterpenoids	3.16046	6.11215	13.3901	7.77329	34.531	44.6053	19.8418	24.5318	15.8834	7.11692	2.77216
N-Acetylmannosamine	C8H15NO6	186.1060	221.09	0.821367	2-Search-DB	M+H-2H2O	3615-17-6	HMDB0001129	C00645	-	439281	Carbohydrates and Its metabolites	Sugars	4.37795	2.93337	8.31003	5.2312	136.958	41.3648	11.3156	19.933	25.305	1.91773	2.88813
Gentianamine	C11H11NO3	188.0916	205.074	0.699771	2-Search-Local	M+H-H2O	22952-54-1	-	C09961	-	442535	Alkaloids	Pyridine alkaloids	0.739229	0.647598	1.09579	0.546976	4.14819	1.04475	0.321903	0.605866	0.989676	0.729808	0.813261
Homoarginine	C7H16N4O2	189.1342	188.127	0.581907	2-Search-MALDI	M+H	156-86-5	-	C01924	-	-	Amino acids and derivatives	Amino acids and derivatives	112.177	196.867	220.897	80.376	243.066	136.385	86.9714	33.8215	118.675	30.3706	89.1742
1-Methyl-4-phenyl-1,2,3,6-tetrahydropyridine N-oxide	C12H15NO	190.1402	189.115	0.908527	2-Insilico	M+H	-	-	C04731	-	146896	Heterocyclic compounds	Pyridine and pyridine derivatives	3.46515	6.70394	110.197	2.73718	7.44925	4.43663	4.29639	1.25074	5.13792	1.1262	4.6043
N-Acetyl-L-leucine	C8H15NO3	191.1023	173.105	0.72114	2-Search-MALDI	M+NH4	1188-21-2	-	C02710	-	-	Amino acids and derivatives	Amino acids and derivatives	17.8644	11.6258	31.4714	5.89819	30.6084	8.5963	37.497	32.7694	18.2905	60.2481	83.5032
N-[(3s)-2-Oxotetrahydrofuran-3-Yl]butanamide	C8H13NO3	194.0831	171.09	0.798539	2-Search-DB	M+Na	67605-85-0	-	C11837	36732	10130163	Heterocyclic compounds	Heterocyclic compounds	5.58885	2.80042	7.8424	2.32218	4.5036	0.872842	1.29313	4.84553	5.28647	2.05817	1.96424
Caffeine	C8H10N4O2	195.0526	194.08	0.743157	2-Search-Local	M+H	58-08-2	HMDB0001847	C07481	-	2519	Alkaloids	Alkaloids	29.0722	35.2431	26.5887	5.16956	148.249	9.0981	64.5262	63.6527	167.143	44.0182	121.343
L-Tyrosine methyl ester	C10H13NO3	196.0479	195.089	0.576001	2-Search-MALDI	M+H	1080-06-4	-	C03404	-	-	Amino acids and derivatives	Amino acids and derivatives	8.81224	39.6068	18.6273	4.42549	12.6255	3.527	12.3789	5.25962	16.9875	34.4425	46.7086
2-(5-hexene-1,3-diynyl)-5-(1-propylyne)-thiophene	C13H8S	197.0897	196.035	0.634231	2-Search-Local	M+H	-	-	-	-	-	Others	Others	114.346	569.762	703.638	21.7127	8556.92	3472.23	6919.62	2890.37	3257.21	770.177	1417.3
1,7-Dimethylxanthine	C7H8N4O2	198.0905	180.065	0.690892	2-Search-MALDI	M+NH4	611-59-6	HMDB0001860	C13747	1457	4687	Nucleotides and derivatives	Nucleotides and derivatives	23.3291	23.9786	36.2121	5.82599	408.661	205.019	806.411	165.342	208.106	93.9311	167.015
(-)-eremophila-9-en-8β,11-diol	C15H24O2	201.1255	236.178	0.579278	2-Search-Local	M+H-2H2O	-	-	-	-	-	Terpenoids	Sesquiterpenoids	0.8224	1.15789	2.02965	2.15782	3.08421	3.34132	1.57456	3.11078	1.48198	1.03649	1.80927
Imr	C5H11NO3	202.1670	133.074	0.586451	2-Insilico	M+Na+HCOOH	-	HMDB39499	-	-	451991	Heterocyclic compounds	Heterocyclic compounds	0.198936	0.170015	0.342697	0.48454	0.514659	0.531557	0.281231	0.65304	0.68917	1.06588	0.278046
D-Galactose	C6H12O6	203.0529	180.063	0.754982	2-Search-MALDI	M+Na	59-23-4	HMDB0000143	C00124	134	6036	Carbohydrates and Its metabolites	Sugars	18.5721	82.3586	151.25	76.9026	364.585	983.355	932.345	679.072	185.88	165.361	22.4197
Alpha-Pyrrolidinopropiophenone	C13H17NO	204.1345	203.131	0.898951	2-Search-DB	M+H	19134-50-0	-	-	85090	209045	Aldehyde,Ketones,Esters	Ketones	23.4364	19.9835	30.6725	8.61001	126.58	5.86001	26.1845	6.95348	6.69383	22.862	31.1664
3-Indoleacrylic acid	C11H9NO2	205.1952	187.063	0.835392	2-Search-MALDI	M+NH4	1204-06-4	-	C21283	-	5375048	Alkaloids	Plumerane	1.40163	1.44822	2.42837	4.39333	4.3143	4.08649	2.49172	1.08837	0.391199	2.07737	2.04811
Plumbagin	C11H8O3	206.0552	188.047	0.701568	2-Search-DB	M+NH4	481-42-5	-	C10387	-	10205	Benzene and substituted derivatives	Benzene and substituted derivatives	3.92265	18.2748	32.7781	5.58167	222.072	97.6395	124.92	311.464	103.633	44.9322	61.5282
Benzonitrile	C7H5N	207.0140	103.042	0.793324	2-Insilico	2M+H	100-47-0	-	C09814	-	7505	Benzene and substituted derivatives	Benzene and substituted derivatives	0.282747	0.587033	0.738897	0.584087	319.954	136.122	35.1656	160.197	138.363	6.25382	12.0154
9-hydroxy-paeonilactone-A	C10H14O5	215.0615	214.084	0.644608	2-Search-Local	M+H	-	-	-	-	-	Terpenoids	Terpene	17.8321	21.02	13.9161	3.00431	94.0911	11.0419	37.3928	104.051	117.854	22.4108	86.3149
EUPATORIOCHROMENE	-	219.0711	-	0.926222	2-Search-DB	M+H	-	-	-	-	-	Undefined	Undefined	18.574	177.507	195.804	5.96268	3844.6	4131.3	7532.57	1452.36	1132.72	343.409	402.996
D-Pantothenic Acid	C9H17NO5	220.1054	219.111	0.615832	2-Search-MALDI	M+H	79-83-4	-	C00864	-	-	Others	Vitamin	2.03811	44.1038	55.1608	7.76491	993.176	366.613	117.043	321.819	153.559	97.7974	79.9062
Butylone	C12H15NO3	222.0292	221.105	0.814823	2-Search-DB	M+H	17762-90-2	-	-	85072	56845542	Aldehyde,Ketones,Esters	Ketones	208.692	273.13	244.986	113.98	449.004	26.4305	39.2134	903.385	438.847	137.393	251.105
Gly-Val-Ser	C10H19N3O5	226.0834	261.132	0.722774	2-Search-DB	M+H-2H2O	-	-	-	15837	-	Amino acid and Its metabolites	Small Peptide	3.74974	4.6664	6.99146	3.19011	1.27339	1.77601	1.47981	9.68575	4.89556	2.22372	2.25925
Longitubanine A	C10H16N2O4	229.1545	228.111	0.661003	2-Search-Local	M+H	-	-	-	-	-	Alkaloids	Alkaloids	210.588	468.562	736.062	26.4831	2780	186.277	1046.96	669.984	58.491	430.021	823.879
Kavain	C14H14O3	231.1597	230.094	0.84998	2-Search-MALDI	M+H	500-64-1	HMDB0034212	C09947	-	5281565	Others	Lactones	1.01048	1.9564	3.55431	0.812576	13.815	1.45968	5.69784	2.57364	0.348445	1.81583	3.87931
N-Succinyl-L-glutamic 5-semialdehyde	C9H13NO6	231.9882	231.074	0.812783	2-Insilico	M+H	-	HMDB0001180	C05932	-	440848	Aldehyde,Ketones,Esters	Aldehydes	1.38861	1.61351	1.72259	1.69829	14.7809	1.07927	3.14844	1.62841	3.49867	1.60432	5.3417
2-O,3-Dimethylflaviolin	C12H10O5	235.0454	234.053	0.899332	2-Insilico	M+H	-	-	C21001	-	85888829	Benzene and substituted derivatives	Benzene and substituted derivatives	127.304	355.383	308.905	29.267	4981.96	1179.44	3962.14	2505.16	2305.15	1039.32	1606.96
7-Acetoxy-4-methylcoumarin	C12H10O4	236.0790	218.058	0.771656	2-Search-DB	M+NH4	2747-05-9	HMDB0032989	C03837	-	366	Benzene and substituted derivatives	Benzene and substituted derivatives	35.0205	235.105	266.212	63.7306	1773.68	127.811	58.0082	831.793	287.504	261.12	373.095
6-Methylflavone	C16H12O2	237.0435	236.084	0.62278	2-Search-MALDI	M+H	29976-75-8	-	-	-	689013	Flavonoids	Flavones	5.36827	15.7575	15.3041	1.35532	235.957	62.1253	218.62	117.55	192.992	43.4677	100.994
Methyl 4-hydroxy-3-(3-methylbut-2-en-1-yl)benzoate	C13H16O3	238.0799	220.11	0.661777	2-Search-Local	M+NH4	-	-	-	-	-	Phenolic acids	Phenolic acids	1.27751	10.721	11.9979	4.67931	111.554	3.7356	2.4654	39.5475	14.8441	18.2289	22.296
Choline Alfoscerate	C8H20NO6P	240.1230	257.103	0.650274	2-Search-Local	M+H-H2O	28319-77-9	-	C00670	-	657272	Lipids	PC	42.7627	173.995	164.892	198.554	547.358	241.53	409.719	312.545	599.345	657.909	452.757
Benzamidine	C7H8N2	241.1547	120.069	0.667673	2-Search-Local	2M+H	618-39-3	-	C01784	-	2332	Alkaloids	Alkaloids	83.8414	274.628	466.463	15.776	1271.96	88.7597	395.266	462.467	28.3717	140.323	289.723
curassanecine	C8H15NO2	242.0904	157.11	0.667133	2-Search-Local	M+K+HCOOH	82842-00-0	-	-	-	-	Alkaloids	Pyrrole alkaloids	0.819687	0.625427	0.814407	0.571563	2.20267	1.40442	3.09572	0.632497	0.854523	1.06548	1.09613
Baptifoline	C15H20N2O2	243.1713	260.152	0.676153	2-Search-Local	M+H-H2O	732-50-3	HMDB0033481	C10755	-	160543	Alkaloids	Quinorisidine alkaloids	1.64684	1.95464	3.60789	0.94084	12.2463	2.60732	2.80404	1.78384	0.443198	2.26057	2.95167
Biotin	C10H16N2O3S	244.9009	244.088	0.734256	2-Search-MALDI	M+H	58-85-5	HMDB0000030	C00120	-	171548	Others	Vitamin	8.40385	2.97853	2.8937	5.37339	0.521188	1.0811	1.22468	0.946658	0.625042	0.773502	0.611144
2,5-Dioxopiperazine	C4H6N2O2	251.0190	114.043	0.798477	2-Insilico	2M+Na	106-57-0	-	C02777	-	7817	Organic acid And Its derivatives	Organic acid And Its derivatives	1381.71	882.4	401.408	269.382	1755.7	73.5954	745.384	2520.67	4590.6	1296.72	2499.32
Oxyphyllol B	C15H22O2	252.0749	234.162	0.699658	2-Search-Local	M+NH4	-	-	-	-	-	Terpenoids	Sesquiterpenoids	0.988121	1.60033	0.849183	1.44974	33.05	6.73223	1.88971	15.5506	2.38869	2.85487	3.82737
N-Acetylvanilalanine	C12H15NO5	254.1383	253.095	0.807702	2-Search-DB	M+H	-	HMDB0011716	-	-	12681285	Amino acid and Its metabolites	Amino acids	3.51426	14.1799	17.6581	15.7284	62.7541	26.7068	111.932	84.6175	125.036	143.152	39.568
Hexadecylsphingosine	C16H35NO2	256.1060	273.267	0.683193	2-Search-Local	M+H-H2O	-	-	-	-	-	Lipids	Sphingolipids	0.606365	1.24528	3.48449	1.16123	2.5732	0.553773	0.607092	1.67959	3.59892	1.98325	1.19494
Liquiritigenin	C15H12O4	257.1125	256.074	0.641313	2-Search-MALDI	M+H	578-86-9	HMDB0029519	C09762	-	1889	Flavonoids	Flavanones	0.27596	0.343209	0.510085	0.529465	1.30477	0.875996	0.940257	0.607225	0.627822	0.439078	0.579626
Choline Alfoscerate	C8H20NO6P	258.1101	257.103	0.840822	2-Search-Local	M+H	28319-77-9	-	C00670	-	657272	Lipids	PC	154.505	327.259	84.1949	24.4745	246.809	27.0049	59.1465	81.2204	431.58	52.5976	222.236
Menadiol Diacetate	C15H14O4	259.0339	258.089	0.65043	2-Search-MALDI	M+H	573-20-6	-	-	-	-	Others	Vitamin	0.228747	0.406417	1.03055	0.267236	0.330914	0.988117	2.39888	4.24004	4.72987	0.909468	0.513408
6α-Hydroxyserratidine	C16H23NO3	259.9850	277.168	0.718652	2-Search-Local	M+H-H2O	-	-	-	-	-	Alkaloids	Quinorisidine alkaloids	1.14775	1.60228	0.8307	0.880531	2.02473	1.64446	1.42419	6.10565	3.05075	1.44592	2.63134
Lycoposerramine C	C16H23NO2	262.2528	261.173	0.857226	2-Search-Local	M+H	-	-	-	-	-	Alkaloids	Alkaloids	1.98198	3.12379	4.08815	5.92794	5.97382	5.38362	2.92852	6.04398	7.18788	3.8098	7.30671
5α-Hydroxysophocarpine	C15H22N2O2	263.2367	262.168	0.580173	2-Search-Local	M+H	-	-	-	-	-	Alkaloids	Quinorisidine alkaloids	38.852	24.2427	39.3224	43.9728	12.7785	12.4534	9.6441	24.736	14.8381	6.83573	7.09137
For-met-ala-OH	C9H16N2O4S	266.1596	248.083	0.685248	2-Search-DB	M+NH4	15183-28-5	-	-	44169	1771173	Heterocyclic compounds	Heterocyclic compounds	7.43079	36.2951	30.318	30.1316	140.216	16.9805	31.034	48.3702	49.2661	95.0649	95.0592
Datiscetin	C15H10O6	268.9455	286.048	0.506579	2-Search-DB	M+H-H2O	480-15-9	-	C10036	-	5281610	Heterocyclic compounds	Heterocyclic compounds	401.636	203.68	204.986	405.999	98.0218	7.50967	20.4808	113.059	68.9402	95.6771	118.874
Capsaicin	C18H27NO3	269.9951	305.199	0.755902	2-Search-Local	M+H-2H2O	404-86-4	HMDB0002227	C06866	-	1548943	Alkaloids	Phenolamine	0.519127	0.342204	0.377568	0.114307	0.368362	0.141071	0.218219	14.6766	37.877	2.62292	0.210142
6-Hydroxydaidzein	C15H10O5	271.1280	270.053	0.840302	2-Search-MALDI	M+H	17817-31-1	HMDB0031715	C14314	-	5284649	Flavonoids	Isoflavones	0.512004	0.401913	0.652882	0.292441	1.86184	0.499763	0.489097	0.482012	0.597825	0.215349	0.334588
3,5,7-Trihydroxyflavanone (Pinobanksin)	C15H12O5	272.9330	272.068	0.939784	2-Search-MALDI	M+H	548-82-3	-	C09826	-	-	Flavonoids	Flavanonols	0.822348	3.20467	1.58926	7.96462	5.94407	0.920576	2.16716	4.59578	15.6546	7.0367	19.8095
cis(+)-12-Oxophytodienoic acid	C18H28O3	274.9540	292.204	0.519483	2-Search-MALDI	M+H-H2O	5074224-79-7	-	-	-	-	-	-	0.661877	2.59883	1.42228	1.69541	21.8955	29.5852	32.9	19.5547	6.29657	4.92293	3.19451
Palmitoyl Serinol	C19H39NO3	277.1396	329.293	0.906349	2-Search-DB	M+H-H2O	126127-31-9	HMDB0013654	-	64849	9862307	FA	Others	0.474896	0.55609	1.33703	3.14773	1.53931	1.18587	1.12951	1.3752	1.30162	1.22667	1.95401
Met-Lys	C11H23N3O3S1	278.1238	277.146	0.611829	2-Insilico	M+H	-	-	-	23878	-	Amino acid and Its metabolites	Small Peptide	2.17096	9.23121	9.3861	8.06686	25.7526	5.1339	14.2421	22.8375	57.1692	26.0635	49.3025
5,21-Dihydrorhazinilam	C19H24N2O	279.1108	296.189	0.617244	2-Search-Local	M+H-H2O	-	-	-	-	-	Alkaloids	Plumerane	19.195	35.7814	43.513	2.33857	131.901	2.03023	19.9771	48.4036	4.0044	20.0417	32.9776
N-Methylbenzylamine	C8H11N	281.0651	121.089	0.737667	2-Search-DB	2M+K	103-67-3	HMDB0012275	-	-	7669	Alkaloids	Alkaloids	5.72217	6.17812	11.2031	11.9634	40.6299	77.5043	46.5752	16.3472	4.25389	7.88487	4.17163
Chlorajapolide B	C15H16O4	283.1286	260.105	0.600126	2-Search-Local	M+Na	-	-	-	-	-	Terpenoids	Sesquiterpenoids	5.91596	3.27875	6.8184	5.67751	2.0208	1.56418	1.41132	1.29911	1.44203	2.20537	2.17379
Vitexifolin C	C20H28O	284.9771	284.214	0.576905	2-Search-Local	M+H	-	-	-	-	-	Terpenoids	Ditepenoids	1.25795	0.601342	0.291198	0.163133	0.870051	0.241765	0.254957	0.506041	2.06125	0.677306	0.303303
Kaempferol	C15H10O6	286.9911	286.048	0.834001	2-Search-MALDI	M+H	520-18-3	HMDB0005801	C05903	-	5280863	Flavonoids	Flavonoid	1.76184	3.33144	2.43985	1.64239	26.3056	97.3263	61.4766	29.3314	32.2791	8.02629	5.17168
Carboxytolbutamide	C12H16N2O5S	290.9274	300.078	0.633205	2-Search-DB	M+K+HCOOH	2224-10-4	HMDB0041849	-	2870	159651	Benzene and substituted derivatives	Benzene and substituted derivatives	8.59012	9.07926	8.93569	13.952	31.7533	5.66925	13.1175	31.9315	16.501	20.1392	14.8131
(-)-Epicatechin	C15H14O6	291.1304	290.079	0.709526	2-Search-MALDI	M+H	490-46-0	-	C09727	-	72276	Benzene and substituted derivatives	Benzene and substituted derivatives	0.502488	3.92208	1.33161	0.579214	1.33852	0.7108	0.866658	1.60735	0.706068	1.47287	4.96079
(6aS, 11aS)-Medicarpin	-	293.1131	-	0.742836	2-Search-DB	M+Na	-	-	-	-	-	Undefined	Undefined	10.7561	11.0434	16.0989	2.93273	28.4899	9.51936	19.401	19.218	15.0588	15.3921	33.5835
voafinine	C19H24N2O2	294.9766	312.184	0.697819	2-Search-Local	M+H-H2O	-	-	-	-	-	Alkaloids	Plumerane	1.68512	1.18324	0.972824	1.62559	1.28012	0.388095	0.592651	2.0955	3.42974	3.97761	1.86887
5-Aminoimidazole ribonucleotide	C8H14N3O7P	296.0656	295.057	0.895128	2-Search-Local	M+H	25635-88-5	HMDB0001235	-	-	161500	Nucleotides and derivatives	Nucleotides and derivatives	835.765	848.94	229.356	96.2314	534.231	27.6869	75.0031	255.036	1089.66	110.215	270.486
Dehydrolindestrenolide	C15H16O2	297.1445	228.115	0.607651	2-Search-Local	M+Na+HCOOH	-	-	-	-	-	Terpenoids	Sesquiterpenoids	0.952573	0.645728	1.03966	1.04642	0.856947	0.675262	0.993762	0.838275	1.14735	0.576749	0.47543
2,4-Dihydroxybenzophenone	C13H10O3	299.0748	214.063	0.827973	2-Search-DB	M+K+HCOOH	131-56-6	-	C14215	-	8572	Benzene and substituted derivatives	Benzene and substituted derivatives	43.1675	37.4188	65.0656	76.7354	128.035	246.385	253.096	70.09	26.4083	43.3582	25.77
2',6'-dimethoxy-4,4'-di-hydroxychalcone	C17H16O5	300.9461	300.1	0.748779	2-Search-Local	M+H	123316-64-3	-	-	-	-	Flavonoids	Chalcones	0.154492	0.228267	0.119931	0.377892	3.59479	15.4864	22.2843	1.63729	1.7943	0.578018	0.393142
Alanyl-Lysine	C14H19N3O6	302.0269	325.127	0.815787	2-Search-DB	M+K+HCOOH	-	HMDB0028692	-	65261	7016106	Amino acid and Its metabolites	Small Peptide	14.429	23.0747	14.6914	14.0382	19.592	2.09602	2.51986	33.0591	72.6063	6.80605	9.94913
2-hydroxysaclofen	C9H12ClNO4S	303.9676	265.018	0.714364	2-Search-DB	M+K	117354-64-0	-	-	382	1564	Benzene and substituted derivatives	Benzene and substituted derivatives	0.0840001	0.290919	0.210606	0.274583	1.09766	0.648861	0.572589	1.07836	2.10331	0.499789	0.460918
3-Hydroxyrutaecarpine	C18H13N3O2	304.1508	303.101	0.726817	2-Search-Local	M+H	-	-	-	-	-	Alkaloids	Plumerane	12.2931	18.246	40.8006	10.5405	52.7473	3.92786	8.53906	32.6976	92.5074	14.2265	51.925
Taxifolin	C15H12O7	305.0844	304.058	0.745697	2-Search-MALDI	M+H	480-18-2	-	C01617	-	439533	Flavonoids	Flavonoid	22.2742	60.2564	107.688	75.1159	478.601	818.136	289.58	162.741	35.8316	72.0583	39.0316
2,3,5,6-Tetramethylpyrazine; Ligustrazine	C8H12N2	311.1238	136.1	0.757091	2-Search-Local	2M+K	1124-11-4	-	-	-	-	Alkaloids	Alkaloids	111.94	216.383	129.57	35.6133	257.995	91.0552	183.57	114.399	160.75	180.446	194.328
8-Isoquinoline methanamine(hydrochloride)	C11H11N	314.9877	157.089	0.777743	2-Search-DB	2M+H	-	-	-	45036	-	Heterocyclic compounds	Heterocyclic compounds	2.49531	1.17499	1.74979	1.2629	1.92031	0.649461	0.501762	6.25435	7.78248	3.21284	1.32257
Pentoxifylline	C13H18N4O3	317.0838	278.138	0.844356	2-Search-DB	M+K	6493-05-6	HMDB0014944	C07424	1767	4740	Alkaloids	Alkaloids	1.20975	5.1907	8.00325	5.81881	53.7318	107.988	45.3118	13.0143	4.06565	5.27433	4.06581
4-Hydroxysphinganine	C18H39NO3	318.1072	317.293	0.764883	2-Search-Local	M+H	554-62-1	HMDB0004610	C12144	-	71357922	Lipids	Sphingolipids	0.867741	1.10065	3.07684	0.867428	1.8653	2.65329	4.33417	11.3403	8.96526	1.51903	1.17472
3'-O-Methylguanosine	C11H15N5O5	320.0656	297.107	0.779586	2-Search-DB	M+Na	-	HMDB0006038	-	-	135742509	Nucleotide And Its metabolites	Nucleotide and Its metabolites	77.8906	54.7787	66.9158	36.8256	1.7441	1.29302	3.15265	53.2353	26.0838	8.54367	8.69531
Dyphylline	C10H14N4O4	322.9705	254.101	0.820713	2-Search-DB	M+Na+HCOOH	479-18-5	HMDB0014789	C07819	3524	3182	Alkaloids	Alkaloids	8.18985	5.04753	2.25084	3.50325	6.16474	1.1304	1.94117	11.1009	34.7042	7.41284	4.26755
Asp-Ser-Ser	C10H17N3O8	325.1392	307.102	0.789435	2-Search-DB	M+NH4	-	-	-	17084	-	Amino acid and Its metabolites	Small Peptide	16.7868	30.058	19.9601	5.12549	34.3261	15.686	110.918	77.2431	99.0342	49.4373	37.5025
Calycinumine A	C21H29NO3	326.1381	343.215	0.798282	2-Search-Local	M+H-H2O	-	-	-	-	-	Alkaloids	Alkaloids	1.98476	6.08533	12.2538	0.755466	157.483	26.7132	116.142	71.9083	45.7764	25.1163	64.0681
N-Hexanoyl Tryptamine	C16H22N2O	327.1180	258.173	0.882815	2-Search-Local	M+Na+HCOOH	-	-	-	-	-	Alkaloids	Plumerane	2.0426	2.45719	6.40155	0.947353	6.3884	2.8819	5.81064	5.7478	3.6629	9.06662	11.9994
11,12-Dimethoxydihydrokawain	C16H20O5	331.0720	292.131	0.865477	2-Search-DB	M+K	-	HMDB0030767	-	-	592220	Aldehyde,Ketones,Esters	Esters	0.92536	1.15937	2.60833	1.81781	6.84375	7.91338	5.13816	2.31952	2.2922	6.53266	3.80278
11(12)-EET-d11	C20H21D11O3	332.1332	331.304	0.873873	2-Search-DB	M+H	-	-	-	96387	-	FA	Others	6.88147	10.0137	4.98632	15.9722	1.63949	0.50348	0.644322	0.649079	0.686779	0.7748	0.841028
Methylillicinone E	C16H22O5	333.1052	294.147	0.685531	2-Search-Local	M+K	-	-	-	-	-	Lignans and Coumarins	Coumarins	1.86899	15.2061	15.7433	1.40248	185.774	88.7106	457.104	75.9465	90.2657	66.2628	101.147
1-Hydroxy-9-methoxycanthin-6-one	C15H10N2O3	335.0948	266.069	0.739476	2-Search-Local	M+Na+HCOOH	622408-85-9	-	-	-	-	Alkaloids	Plumerane	12.7869	45.6885	60.3694	37.7301	402.001	612.965	395.912	403.407	272.686	51.4311	40.6265
Norstictic acid	C18H12O9	336.9488	372.048	0.638583	2-Search-DB	M+H-2H2O	571-67-5	-	-	43603	5379540	Organic acid And Its derivatives	Organic acid And Its derivatives	39.2007	36.7159	18.135	67.458	65.7651	4.44086	5.85613	62.5134	174.871	27.2829	45.0884
2,2'-Dihydroxy-4',6'-dimethoxychalcone	C17H16O5	339.0681	300.1	0.73518	2-Search-DB	M+K	1776-28-9	HMDB0140838	-	-	5964319	Aldehyde,Ketones,Esters	Ketones	0.651885	4.40945	6.29158	1.94349	21.7815	47.8763	25.0774	21.0732	7.34729	6.13704	0.831385
Chamissonolide	C17H24O6	347.0898	324.157	0.82578	2-Search-DB	M+Na	78853-98-2	-	-	73573	10019140	Heterocyclic compounds	Heterocyclic compounds	0.608499	2.46269	2.25693	2.12691	10.9358	12.7664	10.1221	14.8796	8.74485	3.95966	2.48567
Valienone	C7H10O5	349.0791	174.053	0.742933	2-Insilico	2M+H	-	-	C17696	-	11116543	Aldehyde,Ketones,Esters	Ketones	21.1209	31.4698	21.3704	5.53578	138.928	13.0245	75.3339	80.6798	152.407	69.5853	150.783
Tyrosyl-Tryptophan	C20H21N3O4	350.1060	367.153	0.816181	2-Search-DB	M+H-H2O	60815-41-0	HMDB0029116	-	23952	7021832	Amino acid and Its metabolites	Amino acid derivatives	6.85192	11.9504	8.98098	14.3271	44.5057	10.799	11.9997	10.7508	6.23028	16.8764	5.68493
Anisatin	C15H20O8	351.0684	328.116	0.761626	2-Search-DB	M+Na	5230-87-5	-	-	-	115121	Heterocyclic compounds	Heterocyclic compounds	40.2353	38.1203	37.8085	46.5039	38.5539	10.1415	11.2185	177.57	270.025	19.1231	11.9425
Arachidonoylserinol	C23H39NO3	360.1537	377.293	0.779822	2-Search-DB	M+H-H2O	183718-70-9	HMDB0013650	-	46555	10595770	FA	Others	0.195436	1.00261	0.992785	0.266408	2.98821	6.04365	3.46346	6.07335	1.69586	4.84954	0.720442
gamma-Glutamylglutamate	C10H16N2O7	361.0733	276.096	0.734959	2-Search-DB	M+K+HCOOH	1116-22-9	HMDB0011737	C05282	-	92865	Amino acid and Its metabolites	Small Peptide	4.76047	14.9504	26.4348	17.0203	129.001	245.682	138.733	50.1146	10.2349	18.3912	12.8121
Neoechinulin A	C19H21N3O2	362.0133	323.163	0.643521	2-Search-Local	M+K	51551-29-2	-	-	-	9996305	Alkaloids	Plumerane	0.157991	0.250041	0.26016	0.238765	1.84612	0.673879	1.12222	0.529776	0.75255	1.86311	0.35155
[(9S,10S)-9-Acetyloxy-8,8-dimethyl-2-oxo-9,10-dihydropyrano[2,3-f]chromen-10-yl] acetate	C18H18O7	364.0899	346.105	0.605846	2-Insilico	M+NH4	-	-	-	-	21668701	Aldehyde,Ketones,Esters	Esters	0.780832	2.907	3.07662	0.466171	61.8402	3.97168	27.1879	37.3727	42.5121	11.9971	33.3706
Lactose	C12H22O11	365.1053	342.116	0.777999	2-Search-MALDI	M+Na	63-42-3	HMDB0041627	C00243	84975	6134	Carbohydrates and Its metabolites	Sugars	765.442	1056.86	2120.81	1413.23	3957.18	2760.18	1973.3	1594.25	2276.95	1847.91	714.957
Galbeta1,3GlcNAc	C14H25NO11	366.0815	383.143	0.777517	2-Search-DB	M+H-H2O	489-52-1	HMDB0006575	C06372	-	440994	Carbohydrates and Its metabolites	Sugars	461.682	197.143	100.621	372.383	110.354	3.08694	4.9016	20.8824	26.8659	105.147	42.0959
Thr-Ile-Asn	C14H26N4O6	369.0246	346.185	0.739625	2-Search-DB	M+Na	-	-	-	16134	-	Amino acid and Its metabolites	Small Peptide	0.252632	0.267452	0.337797	0.275328	0.850933	1.57071	1.23481	0.792396	0.899695	1.59608	0.513355
Glu-Glu-Asn	C14H22N4O9	373.0848	390.139	0.76626	2-Search-DB	M+H-H2O	-	-	-	15669	-	Amino acid and Its metabolites	Small Peptide	0.422506	2.07327	4.31602	0.298888	33.358	6.8831	34.6292	11.4909	7.54253	3.15477	12.2593
Isosclerone(iso-02)	C10H10O3	379.0823	178.063	0.658742	2-Search-Local	2M+Na	-	-	-	-	-	Quinones	Quinones	2.85271	9.8664	16.8289	9.3212	128.848	188.357	217.905	71.1663	25.2745	29.8262	23.59
1-(naphthalen-2-yl)-2-[(6-nitro-1,3-benzothiazol-2-yl)sulfanyl]ethanone	C19H12N2O3S2	381.0796	380.029	0.833698	2-Insilico	M+H	-	-	-	96303	-	Others	Others	11265.9	5045.25	7305.99	7145.66	2446.11	397.585	261.247	1518.01	2146.91	1642.69	645.997
Bakkenolide M	C24H36O6	385.2446	420.251	0.747125	2-Search-Local	M+H-2H2O	-	-	-	-	-	Terpenoids	Sesquiterpenoids	0.767491	1.85991	3.77471	0.360292	1.79615	1.09207	2.3703	5.43711	1.97341	3.29887	9.03295
O-Methylepoxyshikoccin(ISO)	C23H32O6	387.0411	404.22	0.579423	2-Search-Local	M+H-H2O	-	-	-	-	-	Terpenoids	Ditepenoids	16.0846	16.8689	8.73047	2.80869	73.1382	2.0416	12.8696	46.1572	106.685	26.0434	44.0992
m-Carboxyphenyl phenylacetamidomethylphosphonate	C16H16NO6P	388.0196	349.072	0.632754	2-Insilico	M+K	-	-	C04684	-	130420	Benzene and substituted derivatives	Benzene and substituted derivatives	3.54828	2.55726	1.41759	0.623359	5.20307	14.5291	19.5014	4.6602	6.23155	1.08699	3.95944
Papuaforin C	C27H38O4	391.3357	426.277	0.594491	2-Search-Local	M+H-2H2O	-	-	-	-	-	Others	Others	0.280898	1.12098	3.34204	0.994139	22.2686	24.4881	12.5602	1.45459	0.28224	5.93118	9.84274
2,4,6-Trichlorophenol	C6H3Cl3O	392.8767	195.925	0.751348	2-Insilico	2M+H	88-06-2	-	C07098	-	6914	Benzene and substituted derivatives	Phenolics	0.128205	0.233444	0.408595	0.248837	2.49435	0.5629	0.832394	3.27916	1.90938	1.91956	3.34493
Asp-Phe-Val	C18H25N3O6	397.2440	379.174	0.810887	2-Search-DB	M+NH4	-	-	-	17482	-	Amino acid and Its metabolites	Small Peptide	0.342507	0.465349	0.949512	0.560322	1.83344	0.521826	1.03537	0.586778	0.74363	0.531347	1.00227
Ala-Cys-Glu	C11H19N3O6S1	405.9818	321.099	0.636341	2-Search-DB	M+K+HCOOH	-	-	-	18828	-	Amino acid and Its metabolites	Small Peptide	0.969543	0.958088	1.23141	0.974633	5.58511	1.65184	2.72559	4.47304	5.58972	2.63644	1.75223
Kushenol A	C25H28O5	409.1363	408.194	0.57607	2-Search-MALDI	M+H	99217-63-7	-	-	-	44563121	Flavonoids	Other Flavonoids	3.5603	7.36655	16.5998	0.508154	35.3905	2.30116	17.1889	19.8701	37.7356	3.11823	19.3697
Saucernetin	C22H28O5	411.0483	372.194	0.821254	2-Search-DB	M+K	83377-13-3	-	C10879	-	443018	Lignans and Coumarins	Lignans	0.606784	3.64727	5.01308	0.52285	52.6065	20.9012	38.2863	25.1523	18.2321	9.14821	22.8049
3,4-Dihydroxyphenylglycol O-sulfate	C8H10O7S	413.0788	250.015	0.752442	2-Insilico	2M+Na	-	HMDB0001474	-	-	22833570	Others	Others	0.70756	4.73004	2.04992	0.603356	26.8648	15.8932	45.1312	25.3113	6.29234	2.48957	5.57907
3alpha,7alpha,12alpha-Trihydroxy-5beta-cholestan-26-al	C27H46O4	417.3732	434.34	0.55994	2-Insilico	M+H-H2O	3836-01-9	HMDB0003533	C01301	-	439479	Aldehyde,Ketones,Esters	Aldehydes	0.281476	0.558278	1.22657	0.353886	0.396854	0.156775	0.185088	0.648119	0.727518	1.5209	1.55683
LysoPA(0:0/18:1(9Z))	C21H41O7P	418.8973	436.259	0.522466	2-Insilico	2M+K	-	HMDB0007851	-	-	52929749	GP	PA	1.36991	0.78202	0.581304	1.43264	0.428741	0.353564	0.301189	2.49061	2.6756	5.76066	1.03541
His-Ile-Lys	C18H32N6O4	419.3311	396.249	0.610376	2-Search-DB	M+Na	-	-	-	-	18221402	Amino acid and Its metabolites	Small Peptide	0.69688	3.62639	4.56126	3.54203	21.0347	25.1598	16.5245	5.77529	3.01143	12.3796	11.8951
Ialibinone C	C22H30O4	427.1726	358.214	0.56694	2-Search-Local	M+Na+HCOOH	-	-	-	-	-	Others	Others	0.18737	0.196529	0.265979	0.360915	0.515658	0.600748	0.639711	0.505985	0.386266	0.28607	0.27041
Tyr-Val-Asn	C18H26N4O6	433.2330	394.185	0.7524	2-Search-DB	M+K	-	-	-	18474	-	Amino acid and Its metabolites	Small Peptide	0.379519	1.08633	0.858886	0.446049	10.2889	16.5352	16.3199	4.43146	8.09885	1.5092	3.46712
Ranunculinin derivative	C17H26O13	439.1422	438.137	0.796901	2-Search-Local	M+H	-	-	-	-	-	Others	Others	0.747351	2.00016	1.66192	1.23599	35.6689	19.4686	59.9366	4.47403	19.1924	1.81841	1.73523
5,6,7,8-tetrahydrofolic acid	C19H23N7O6	446.2071	445.171	0.656387	2-Search-MALDI	M+H	135-16-0	-	C00101	-	-	Nucleotides and derivatives	Nucleotides and derivatives	2.68558	0.29344	0.344328	0.309136	0.4961	1.3865	0.591595	1.5901	14.4906	0.347324	0.496502
[2-[(2S,3R,4R,5S)-3,4-Dihydroxy-5-(hydroxymethyl)oxolan-2-yl]oxy-6-hydroxy-4-methoxyphenyl]-(3,5-dihydroxyphenyl)methanone	C19H20O10	447.1060	408.106	0.635566	2-Insilico	M+K	-	-	-	-	5319218	Aldehyde,Ketones,Esters	Ketones	3.39068	3.08368	2.32958	0.3413	52.5625	2.26321	8.62722	15.1337	41.1178	3.2715	12.2865
3,4,5-trihydroxy-6-{[8-(2-hydroxypropan-2-yl)-2-oxo-4-propyl-2H,8H,9H-furo[2,3-h]chromen-5-yl]oxy}oxane-2-carboxylic acid	C23H28O11	463.1058	480.163	0.788938	2-Insilico	M+H-H2O	-	HMDB0130128	-	-	131836333	Organic acid And Its derivatives	Organic acid And Its derivatives	3.94022	12.4232	23.6264	18.9743	96.5273	169.134	105.928	25.6974	7.71664	30.6383	15.4298
Oxyresveratrol	C14H12O4	489.1005	244.074	0.85273	2-Search-DB	2M+H	29700-22-9	HMDB0128505	C10273	-	5281717	Alcohol and amines	Alcohols	6.889	1.68463	18.3658	16.0988	0.889775	0.628594	0.798661	1.05837	0.671879	0.910449	0.504055
6'-hydroxythiobinupharidine	C30H42N2O3S	493.3299	510.292	0.680634	2-Search-Local	M+H-H2O	-	-	-	-	-	Alkaloids	Terpenoid alkaloids	0.272639	0.530736	0.659569	1.46045	0.640384	0.545151	0.66635	0.969629	0.454058	0.525973	0.274418
1-Palmitoyl-sn-glycero-3-phosphocholine	C24H50NO7P	496.3397	495.332	0.897707	2-Search-DB	M+H	17364-16-8	HMDB0010382	-	-	460602	GP	PC	91.0757	101.722	70.1393	40.2601	13.921	47.4629	18.8943	127.062	65.9041	22.6589	21.2104
Edgeworthin glucoside	C24H20O12	501.1225	500.096	0.774241	2-Search-Local	M+H	-	-	-	-	-	Lignans and Coumarins	Coumarins	5.13925	13.5817	26.5151	17.9356	52.6963	46.9916	39.6355	25.8628	32.076	42.979	10.6827
Bakkenolide K	C24H34O6	503.2543	418.236	0.72799	2-Search-Local	M+K+HCOOH	-	-	-	-	-	Terpenoids	Sesquiterpenoids	0.859874	0.837295	0.714198	0.641696	0.82092	1.99458	0.968721	2.02602	3.42049	1.26753	1.42626
LysoPC 15:0(2n isomer)	C23H48NO7P	504.2303	481.317	0.77694	2-Search-Local	M+Na	-	-	-	-	-	Lipids	LPC	0.564319	0.519525	0.523349	0.608278	1.12937	2.11178	1.26818	1.86297	2.52549	1.04629	1.66831
6-Methoxyflavanone	C16H14O3	509.0904	254.094	0.693097	2-Search-DB	2M+H	3034-04-6	-	-	263497	97860	Aldehyde,Ketones,Esters	Ketones	50.0127	37.121	41.9448	63.6374	23.2532	5.30093	4.54008	7.99756	4.07052	14.4442	7.85585
Feruloylcholine glucoside	C21H32NO9+	511.0963	442.207	0.71682	2-Search-Local	M+Na+HCOOH	-	-	-	-	-	Alkaloids	Phenolamine	1.99849	3.15995	1.90791	2.65436	7.62086	27.6881	19.1274	18.6853	21.7519	30.3079	6.88155
Ganoderic Acid N	C30H42O8	513.2577	530.288	0.62095	2-Search-Local	M+H-H2O	-	-	-	-	-	Terpenoids	Triterpene	0.501236	0.925961	2.41878	0.694966	1.19703	3.78119	5.4107	7.65811	10.2888	1.42667	1.24897
Val-Lys-Gly-His-Gly	C21H36N8O6	514.2634	496.276	0.603814	2-Search-DB	M+NH4	-	-	-	264322	-	Amino acid and Its metabolites	Small Peptide	0.250584	0.361991	0.659979	0.294261	0.4978	0.974352	1.16931	1.99722	2.18828	0.476943	0.511792
Ganoderic Acid I	C30H44O8	515.2272	532.304	0.565291	2-Search-Local	M+H-H2O	-	-	-	-	-	Terpenoids	Triterpene	12.695	18.0397	70.47	52.3845	1.25391	1.16774	0.905508	2.67574	1.37466	9.18612	3.23704
Eugenol O-[3,4,5-Trihydroxybenzoyl-(->6)-b-D-glucopyranoside]	C23H26O11	517.2884	478.147	0.639427	2-Search-Local	M+K	152041-15-1	HMDB0040721	-	-	75051748	Others	Others	9.03967	6.16937	6.32149	4.42754	0.549792	0.886641	0.734608	6.40453	3.68419	1.12931	1.2369
Rubiprasin B	C32H52O4	518.8945	500.387	0.519267	2-Insilico	M+NH4	-	-	-	-	21594133	Terpenoids	Terpene	0.692751	0.470795	0.605902	0.518337	0.946611	0.371815	0.698231	1.90308	1.64977	1.10815	0.434565
LysoPC 18:2(2n isomer)	C26H50NO7P	520.3403	519.332	0.932292	2-Search-Local	M+H	-	-	-	-	-	Lipids	LPC	39.4986	46.3404	29.5774	7.96957	1.88061	2.91513	2.19032	61.2342	18.1914	3.95519	3.03741
LysoPC 18:1	C26H52NO7P	522.3553	521.348	0.696308	2-Search-Local	M+H	-	-	-	-	-	Lipids	LPC	23.4281	38.0486	28.278	18.1353	1.21301	1.68923	0.728394	25.884	6.24862	2.62011	2.23312
Raffinose	C18H32O16	527.1581	504.169	0.940218	2-Search-DB	M+Na	512-69-6	HMDB0003213	C00492	-	439242	Carbohydrates and Its metabolites	Sugars	5.56644	32.084	14.9747	18.7093	132.634	80.9129	66.1776	91.9396	42.5536	62.9042	30.9621
alpha-D-Galactosyl-N-acetyllactosamine	C20H35NO16	528.1184	545.196	0.508519	2-Insilico	M+H-H2O	-	-	C04428	-	440339	Alcohol and amines	Amines	0.495608	0.489634	0.499168	0.717282	0.523677	0.380645	0.44589	0.830585	1.13181	0.530954	0.628268
pterosin K	C15H19ClO2	532.9036	266.107	0.64149	2-Search-Local	2M+H	41411-03-4	-	-	-	-	Terpenoids	Sesquiterpenoids	0.9623	0.753345	1.1228	1.75517	9.43947	33.2153	26.9526	7.81488	5.10194	3.80323	2.53278
1-Palmitoyl-sn-glycero-3-phosphocholine	C24H50NO7P	534.2949	495.332	0.905714	2-Search-DB	M+K	17364-16-8	HMDB0010382	-	-	460602	GP	PC	111.84	88.8721	10.7472	26.5692	7.92682	6.19042	4.22187	32.1691	29.1662	10.8519	11.153
Dinnoxolide A	C28H38O5	539.1226	454.272	0.569574	2-Search-Local	M+K+HCOOH	-	-	-	-	-	Others	Others	0.825818	1.35647	2.26716	1.08813	4.27802	3.11954	2.27822	2.42659	3.91191	1.76114	1.36259
Hyperisampsin H(ISO3)	C35H42O6	541.2198	558.298	0.684794	2-Search-Local	M+H-H2O	-	-	-	-	-	Others	Others	1.34676	1.07752	1.03513	0.62908	0.79732	0.748096	0.822949	1.38152	3.496	0.677258	1.01062
6-Desmethoxy hormothamnione triacetate	C27H26O11	544.3367	526.148	0.771748	2-Search-DB	M+NH4	-	-	-	65419	-	Aldehyde,Ketones,Esters	Esters	0.814641	1.44042	1.65113	0.55237	0.731221	1.5673	0.56169	3.57212	1.89316	0.559919	0.298577
Sempervirine	C19H16N2	545.1320	272.131	0.798451	2-Search-DB	2M+H	6882-99-1	-	C09240	-	165550	Alkaloids	Plumerane	6.74798	7.4553	4.27483	8.9377	4.49335	0.724289	0.634909	5.2204	2.91502	5.2772	3.97616
Coumurrayin	C16H18O4	549.1988	274.12	0.686998	2-Search-Local	2M+H	17245-25-9	-	-	-	176911	Lignans and Coumarins	Coumarins	0.267164	1.10843	0.57151	0.63239	8.51597	2.8218	5.88513	3.00854	8.6222	1.5387	2.86658
2-Hexadecanoylthio-1-ethylphosphorylcholine	C23H48NO5PS	550.3506	481.299	0.817879	2-Search-DB	M+Na+HCOOH	60793-01-3	-	-	-	194114	Organic acid And Its derivatives	Phosphoric acids	11.337	14.1416	21.1846	10.5608	1.01504	2.46713	3.50137	27.0582	11.6232	4.9307	4.53893
LysoPC 19:2	C27H52NO7P	551.3545	533.348	0.729548	2-Search-Local	M+NH4	-	-	-	-	-	Lipids	LPC	2.39578	2.87235	4.36603	2.10184	0.399654	1.2064	1.2109	6.32316	2.48436	1.19883	1.12663
3,25-Epoxy-3,22-dihydroxyolean-12-en-28-oic acid (Lantaninilic acid)	C30H46O5	555.2303	486.334	0.698755	2-Search-Local	M+Na+HCOOH	-	-	-	-	-	Terpenoids	Triterpene	1.40381	0.917543	1.00178	0.776962	0.655747	0.747606	0.800961	1.64118	3.73301	0.522442	0.657847
10-Deoxygeniposide tetraacetate	C25H32O13	558.2952	540.184	0.53695	2-Insilico	M+NH4	-	-	C11664	-	443345	Aldehyde,Ketones,Esters	Esters	57.702	57.3673	9.24707	6.04039	1.2584	1.01052	0.684198	21.0331	11.0854	2.20362	1.38725
1-Behenoyl-2-hydroxy-sn-glycero-3-phosphocholine	C30H62NO7P	562.3196	579.426	0.894804	2-Search-DB	M+H-H2O	-	HMDB0010398	-	-	24779479	GP	PC	3.25385	4.50256	1.83062	1.05812	0.734611	0.616572	0.434247	1.22909	1.00865	1.01522	0.736748
O-Nornuciferine (N-Methylasimilobine)(Floribundine)	C18H19NO2	563.0624	281.142	0.558434	2-Search-MALDI	2M+H	3153-55-7	-	-	-	-	Alkaloids	Aporphine alkaloids	0.234765	0.310085	0.398439	0.471516	0.84213	1.30285	1.0781	1.01022	1.25222	0.707132	0.533239
1-Palmitoyl-sn-glycero-3-phosphocholine	C24H50NO7P	564.2164	495.332	0.770636	2-Search-DB	M+Na+HCOOH	17364-16-8	HMDB0010382	-	-	460602	GP	PC	0.265661	0.267214	0.29649	0.252564	0.861818	0.576388	0.871145	0.80247	2.05073	0.497514	0.595816
Phorbol 12-tiglate 13-decanoate	C35H52O8	565.1722	600.366	0.628054	2-Insilico	M+H-2H2O	59086-92-9	-	C09157	-	5281391	Terpenoids	Ditepenoids	1.06566	2.5563	1.30678	3.67241	5.96477	0.961491	1.33428	3.45178	11.1991	2.48198	5.18179
Catalposide	C22H26O12	567.1708	482.142	0.701071	2-Search-DB	M+K+HCOOH	6736-85-2	-	C09775	-	93039	Terpenoids	Monoterpenoids	0.441145	0.654549	0.594441	0.879266	1.07044	0.433904	0.864636	1.00614	1.45678	0.657299	1.08567
LysoPC 16:4	C24H42NO7P	572.3327	487.27	0.718766	2-Search-Local	M+K+HCOOH	-	-	-	-	-	Lipids	LPC	0.876073	1.74164	5.02649	1.1114	1.42443	4.08004	8.2184	13.6368	16.5004	2.47471	1.96611
PAF C-18	C28H58NO7P	574.3508	551.395	0.928181	2-Search-DB	M+Na	74389-69-8	-	-	43410	2733535	Tryptamines,Cholines,Pigments	Cholines	5.86917	5.33309	7.12558	1.7255	0.469376	0.667618	1.1012	9.37158	3.26854	0.880829	1.08682
TG(10:0/10:0/14:0)	C37H70O6	575.5036	610.517	0.518356	2-Insilico	M+H-2H2O	-	HMDB0071579	-	-	131778384	GL	TG	221.994	147.935	172.97	208.331	105.457	71.247	81.1157	122.312	156.764	28.3473	61.1439
1-Palmitoyl-2-oleoyl-sn-glycerol	C37H70O5	577.5185	594.522	0.687166	2-Search-DB	M+H-H2O	29541-66-0	HMDB0007102	C13861	-	5282283	GL	DG	157.974	125.204	176.802	247.97	21.1864	14.7285	9.13809	55.7216	38.0372	15.6508	24.994
Ergocornine	C31H39N5O5	579.3912	561.295	0.561027	2-Insilico	M+NH4	564-36-3	-	C09162	-	73453	Alkaloids	Alkaloids	0.625754	0.786116	1.16469	0.685724	4.05779	4.79915	3.44952	1.76382	0.650936	0.836943	0.591279
Melilotoside D(ISO1)	C26H40O9	581.1683	496.267	0.605162	2-Search-Local	M+K+HCOOH	-	-	-	-	-	Others	Saccharides	0.865873	2.63584	4.40177	3.97076	24.6709	53.6415	23.7607	7.49904	2.52276	3.92925	2.56434
Hydroxysesamone	C15H14O5	587.3350	274.084	0.721383	2-Search-Local	2M+K	-	HMDB0037760	-	-	135404715	Quinones	Quinones	0.42498	2.12679	1.18976	1.41722	15.7517	46.9727	46.3011	4.93383	10.8613	4.33678	15.2083
Deoxykhivorin	C32H42O9	588.3064	570.283	0.539967	2-Insilico	M+NH4	-	-	-	43676	6708722	Heterocyclic compounds	Heterocyclic compounds	28.3592	20.161	23.5745	16.2321	1.20803	0.992704	1.84646	29.9613	14.8895	4.94343	4.91838
PAF C-18	C28H58NO7P	590.3809	551.395	0.847918	2-Search-DB	M+K	74389-69-8	-	-	43410	2733535	Tryptamines,Cholines,Pigments	Cholines	2.01215	2.83266	4.3757	2.21905	0.57683	1.11982	0.899387	3.12939	1.29867	1.77243	1.69986
Esculeogenin B1-O-glucoside	C33H55NO9	592.3975	609.388	0.573476	2-Search-Local	M+H-H2O	-	-	-	-	-	Alkaloids	Steroid alkaloids	1.48932	2.07724	3.0353	1.57314	0.511674	2.12396	1.61125	5.30135	2.17509	1.81217	2.07087
Chrysoeriol-6-C-rhamnoside-7-O-rhamnoside	C28H32O14	593.4010	592.179	0.697437	2-Search-Local	M+H	-	-	-	-	-	Flavonoids	Flavones	0.822864	1.1671	1.60887	1.00129	0.309801	1.43433	0.799407	2.15129	0.842039	0.827835	0.820668
Leiocarposide	C27H34O16	597.1646	614.185	0.603437	2-Search-DB	M+H-H2O	71953-77-0	-	C10805	-	156073	Benzene and substituted derivatives	Benzene and substituted derivatives	4.51935	15.8391	26.909	21.7309	139.908	254.126	98.8707	40.5217	11.5534	22.292	13.1222
Autumnolide	C15H20O5	599.3048	280.131	0.609059	2-Insilico	2M+K	20505-32-2	-	C09346	-	442171	Heterocyclic compounds	Heterocyclic compounds	12.6192	6.82199	6.25645	2.2621	1.01404	1.45628	1.21622	6.90838	3.39917	1.05021	1.53796
LysoPC(18:2(9Z,12Z))	C27H53NO7P	604.2650	534.356	0.812085	2-Search-DB	M+K+HCOOH	-	HMDB0061692	-	-	11005824	GP	LPC	2.18737	1.90582	3.04875	1.69	0.517363	0.694831	0.751382	2.63658	1.43382	0.785434	0.625222
Yuehgesin	C16H20O5	607.2514	292.131	0.752244	2-Search-Local	2M+Na	-	-	-	-	-	Lignans and Coumarins	Coumarins	6.47248	0.409821	0.537781	0.384124	0.902376	1.184	1.19762	8.26416	56.914	0.499449	0.482287
Genkwanine H	C34H40O10	609.2525	608.262	0.712336	2-Search-Local	M+H	845882-81-7	-	-	-	-	Terpenoids	Ditepenoids	0.815668	0.398065	0.418983	0.861196	0.675544	1.02487	0.729731	1.58624	4.55731	0.485819	0.604527
Hemine	C34H32ClFeN4O4	616.1777	651.146	0.825124	2-Search-DB	M+H-2H2O	-	HMDB0000887	-	-	-	Organic acid And Its derivatives	Organic acid And Its derivatives	4.10439	5.43989	6.88058	8.96724	8.65266	7.47233	12.3385	11.6576	8.2655	4.99462	17.0078
Barbatellarine B(iso-1)	C35H39NO9	618.2654	617.263	0.749067	2-Search-Local	M+H	-	-	-	-	-	Terpenoids	Ditepenoids	0.187406	0.25596	0.311738	0.265418	0.748524	1.08445	1.01772	1.03567	2.0484	0.513961	0.484609
1-Arachidoyl-2-hydroxy-sn-glycero-3-phosphocholine	C28H58NO7P	620.2393	551.395	0.627053	2-Search-DB	M+Na+HCOOH	108341-80-6	HMDB0010390	-	-	24779473	GP	PC	0.435555	0.406196	0.501083	0.423664	0.556928	0.589407	0.453719	0.776733	0.886052	0.473978	0.421099
Physagulin D(ISO)	C34H52O10	621.2107	620.356	0.79867	2-Search-Local	M+H	-	-	-	-	-	Others	Others	0.417955	0.475816	0.447024	0.704595	1.49851	1.01202	1.2518	1.12356	2.93632	0.753894	0.827971
1-O-Palmitoyl-2-O-acetyl-sn-glycero-3-phosphorylcholine	C26H52NO8P	622.2303	537.343	0.790303	2-Search-DB	M+K+HCOOH	-	-	-	43419	-	GP	PC	0.786741	0.785413	0.65835	0.721092	1.17531	0.72866	0.800553	1.41285	1.95724	0.742239	0.993037
Derriscandenoside C	C29H34O14	624.1263	606.195	0.716376	2-Search-Local	M+NH4	-	-	-	-	-	Flavonoids	Isoflavones	0.54333	0.538247	0.588837	0.984331	2.01007	0.668624	1.39194	1.10242	1.28803	0.538428	0.860038
Hispidulin-8-C-(2''-O-glucosyl)glucoside	C28H32O16	625.1586	624.169	0.722787	2-Search-Local	M+H	-	-	-	-	-	Flavonoids	Flavones	141.751	333.941	571.481	505.224	2637.36	3888.22	2641.98	776.844	267.352	506.694	343.808
LysoPC 20:3	C28H52NO7P	630.3248	545.348	0.801742	2-Search-Local	M+K+HCOOH	1199257-41-4	-	-	-	-	Lipids	LPC	16.8111	10.4466	12.7245	11.136	1.07931	1.51819	1.40062	15.376	9.06055	2.73848	3.17633
1,2-Didecanoyl PC	C28H56NO8P	634.2339	565.374	0.753626	2-Search-DB	M+Na+HCOOH	3436-44-0	-	-	45204	16219892	GP	PC	0.302726	0.300152	0.283164	0.332028	0.817167	0.689532	0.585117	1.04753	2.77455	0.706212	0.679041
Eseramine	C16H22N4O3	637.2282	318.169	0.508692	2-Insilico	2M+H	6091-57-2	-	C09170	-	442077	Alcohol and amines	Amines	0.644487	0.522039	0.777953	0.941388	0.683943	0.743968	0.681093	0.855521	1.12984	0.479568	0.472748
5,7,3',4'-Tetrahydroxy-6-methoxyflavone-8-C-[glucosyl-(1-2)]-glucoside	C28H32O17	641.1336	640.164	0.7674	2-Search-Local	M+H	-	-	-	-	-	Flavonoids	Flavones	2955.42	2211.77	2633.94	4639.05	2102.08	634.122	382.352	850.009	303.287	813.662	650.946
Sutchuenoside A	C29H32O15	643.1354	620.174	0.624841	2-Search-Local	M+Na	138079-60-4	-	-	-	44258971	Flavonoids	Flavonols	285.411	204.938	208.768	538.322	204.569	44.3987	28.6957	58.58	18.7525	96.7371	77.0111
1-Methy-2-[(Z)-1-undecenyl]-4(1H)-quinolone	C21H29NO	645.3581	311.225	0.646722	2-Search-Local	2M+Na	-	-	-	-	-	Alkaloids	Quinoline alkaloids	4.02859	2.58562	2.7464	2.02284	2.52599	5.24162	5.44644	3.5856	2.59516	1.49727	2.02938
Ohchinolide A	C37H42O10	647.3278	646.278	0.581864	2-Search-Local	M+H	-	-	-	-	-	Terpenoids	Triterpene	1.07936	0.938623	1.24102	1.0806	1.12995	2.51686	2.67757	1.94342	1.59137	1.03767	1.36469
1,2-Didecanoyl PC	C28H56NO8P	650.4392	565.374	0.929074	2-Search-DB	M+K+HCOOH	3436-44-0	-	-	45204	16219892	GP	PC	58.3987	65.9499	114.697	64.4538	9.72012	37.1873	56.4855	415.192	74.2843	73.2677	49.9979
LysoPC 22:6	C30H50NO7P	652.2744	567.332	0.809289	2-Search-Local	M+K+HCOOH	-	-	-	-	-	Lipids	LPC	0.988504	1.29234	1.26851	1.73566	1.63416	1.09797	0.879671	2.49218	1.41401	0.705477	0.49307
Asn-Leu-Pro-Ile-Asn	C25H43N7O8	654.4059	569.317	0.634772	2-Search-DB	M+K+HCOOH	-	-	-	264744	-	Amino acid and Its metabolites	Small Peptide	0.673849	0.844189	1.31332	1.91145	1.21894	1.70059	2.5138	2.47784	1.39143	0.905403	0.779109
13-O-Caffeoylplumieride	C30H32O15	655.3374	632.174	0.740348	2-Search-Local	M+Na	-	-	-	-	-	Terpenoids	Monoterpenoids	29.4735	22.645	35.7163	15.9998	1.3974	1.3166	1.30689	12.73	7.61016	1.67494	2.68631
15-O-Deacetylnimbolidin B	C36H48O11	657.2555	656.32	0.674749	2-Search-Local	M+H	-	-	-	-	-	Terpenoids	Triterpene	1.5545	5.82768	2.98517	11.5938	11.9065	2.11384	5.40398	8.78478	27.3	19.201	51.6157
5,7,3',4'-Tetrahydroxy-6-methoxyflavone-8-C-[glucosyl-(1-2)]-glucoside	C28H32O17	658.4429	640.164	0.577849	2-Search-Local	M+NH4	-	-	-	-	-	Flavonoids	Flavones	0.419845	0.569778	0.582399	0.35018	0.429854	0.685263	0.663862	1.08478	0.898493	0.586295	0.701706
glycyrrhetic acid monoglucuronide	C36H54O10	664.1017	646.372	0.712183	2-Search-Local	M+NH4	34096-83-8	-	-	-	-	Terpenoids	Triterpene Saponin	0.370539	0.403664	0.506383	0.585913	1.34988	0.82275	0.78849	0.986521	1.01553	0.596054	0.627435
Alpinoid A	C42H50O8	665.2632	682.351	0.760758	2-Search-Local	M+H-H2O	-	-	-	-	-	Others	Others	3.7531	9.61078	5.40605	24.9567	12.5833	2.27712	3.03066	9.70598	43.0515	10.388	20.468
Gallic acid-4-O-(6'''-feruloyl)sophoroside	C29H34O18	671.1433	670.174	0.717035	2-Search-Local	M+H	-	-	-	-	-	Phenolic acids	Phenolic acids	1054.28	757.97	816.659	796.016	784.441	228.853	168.586	244.789	44.0998	145.422	216.055
Microcolin C	C37H63N5O7	672.4214	689.473	0.535831	2-Insilico	M+H-H2O	-	-	-	65421	145740432	Amino acid and Its metabolites	Amino acid derivatives	9.15539	16.5439	53.1547	11.4159	12.0136	47.0658	80.9085	144.436	157.737	27.4811	19.9773
Scillaren A	C36H52O13	675.2616	692.341	0.511016	2-Insilico	M+H-H2O	124-99-2	-	C08879	-	441870	Others	Others	12.1552	21.167	20.8718	20.8287	22.3537	23.0824	11.2209	24.7336	19.6254	61.5691	58.2969
Val-Leu-Glu-Ser-Phe	C28H43N5O9	678.7584	593.306	0.591761	2-Search-DB	M+K+HCOOH	-	-	-	264550	-	Amino acid and Its metabolites	Small Peptide	0.856334	0.305316	0.447079	1.12214	0.315579	0.0349369	0.0823186	1.07208	0.587053	0.519046	0.522411
Val-Val-Asn	C14H26N4O5	683.4495	330.19	0.62505	2-Search-DB	2M+Na	-	-	-	15823	-	Amino acid and Its metabolites	Small Peptide	1.02544	1.87739	4.11432	0.772154	1.70026	5.68082	9.53178	15.9629	15.3328	1.84539	1.88868
Bucharaine	C19H25NO4	685.4686	331.178	0.849382	2-Search-DB	2M+Na	21059-47-2	-	C10649	-	5338262	Heterocyclic compounds	Heterocyclic compounds	4.23717	4.04978	5.93908	1.10393	0.634499	0.774051	1.13983	10.3181	4.45814	1.01312	1.23041
4-hydroxy-3-[1-(4-hydroxyphenyl)-3-oxobutyl]-2H-chromen-2-one	C19H16O5	687.6278	324.1	0.729798	2-Search-DB	2M+K	24579-14-4	HMDB0140989	-	-	54682146	Aldehyde,Ketones,Esters	Ketones	0.853727	1.15314	0.676637	0.946091	1.1922	1.44111	1.2286	2.47879	1.1533	0.285613	0.556349
Tyr-Val-Tyr-Lys-Val	C34H50N6O8	688.3949	670.369	0.721323	2-Search-DB	M+NH4	-	-	-	264875	-	Amino acid and Its metabolites	Small Peptide	223.156	142.025	184.63	163.139	8.84333	6.77926	22.1796	343.735	114.639	63.2595	54.3926
Petasiphenol	C18H16O7	689.1543	344.09	0.728223	2-Search-Local	2M+H	145904-50-3	-	-	-	-	Tannins	Tannin	13.5828	10.3841	9.33507	20.1785	42.0151	9.93671	9.17841	8.46957	2.53381	7.42766	12.8516
Azelaoyl PAF	C33H66NO9P	690.4701	651.448	0.903422	2-Search-DB	M+K	-	-	-	62938	17757205	GP	PA	16.3337	18.6623	28.9855	6.51379	3.61309	12.0177	21.9678	161.576	35.604	19.2771	14.3376
Strychnine	C21H22N2O2	691.3908	334.168	0.604626	2-Search-DB	2M+Na	57-24-9	-	C06522	-	441071	Alkaloids	Plumerane	5.42802	4.13413	4.76873	3.5284	2.93417	3.3345	3.87311	8.17397	12.3634	6.54704	4.14159
Lys-Lys-Lys-Gln-Tyr	C32H55N9O8	694.3459	693.417	0.587732	2-Search-DB	M+H	-	-	-	264693	-	Amino acid and Its metabolites	Small Peptide	4.1304	2.14308	2.45698	0.910864	1.2218	1.56336	1.31946	5.92835	3.29551	1.19025	1.35387
Pro-Phe-Tyr-Leu-Arg	C35H50N8O7	695.4612	694.38	0.74974	2-Search-DB	M+H	-	-	-	264401	-	Amino acid and Its metabolites	Small Peptide	1.73049	15.8442	9.59414	3.66304	217.11	203.516	96.1033	67.2648	95.6853	11.8231	30.7877
4-Hydroxyderricin	C21H22O4	699.4279	338.152	0.734255	2-Search-Local	2M+Na	55912-03-3	-	-	-	6438503	Flavonoids	Chalcones	49.2136	29.885	21.3725	9.61509	6.69793	8.71855	22.865	31.2667	20.1509	5.78751	9.58035
Balajaponin B	C32H42O15	705.1850	666.252	0.582257	2-Search-Local	M+K	-	-	-	-	-	Phenolic acids	Phenolic acids	39.3041	54.4459	4.28406	35.3996	7.81419	1.24889	1.27156	4.83105	3.63868	3.22117	1.9693
Nagilactone B diglucoside	C31H44O17	706.4661	688.257	0.707217	2-Search-Local	M+NH4	-	-	-	-	-	Terpenoids	Ditepenoids	1.71663	2.33426	3.62597	0.789905	0.440359	1.39405	1.76481	14.0481	4.09558	2.03823	1.39476
Sanggenon O	C40H36O12	709.4129	708.221	0.574015	2-Search-Local	M+H	101664-32-8	-	-	-	-	Flavonoids	Other Flavonoids	3.93783	12.5636	4.62089	5.97556	78.7697	18.2013	19.1307	28.8037	101.265	7.8812	30.1956
8,15-Dihete	C20H32O4	711.4358	336.23	0.511027	2-Search-DB	2M+K	80234-65-7	HMDB0010219	-	96562	5283183	FA	Others	30.2412	77.8928	43.3858	66.8708	262.708	34.1547	37.6786	74.1772	186.471	34.8701	154.367
[(10S,11R,12R,13S,15R)-3,4,5,11,12,21,22,23-Octahydroxy-8,18-dioxo-9,14,17-trioxatetracyclo[17.4.0.02,7.010,15]tricosa-1(23),2,4,6,19,21-hexaen-13-yl] (E)-3-(3,4-dihydroxyphenyl)prop-2-enoate	C29H24O17	713.4484	644.101	0.505178	2-Insilico	M+Na+HCOOH	-	-	-	-	10908399	Aldehyde,Ketones,Esters	Esters	4.88142	18.5202	17.5605	78.5361	26.7417	8.822	13.5357	42.8914	49.0055	34.2201	84.4259
1-(9Z-Octadecenoyl)-2-(9-oxo-nonanoyl)-sn-glycero-3-phosphocholine	C35H66NO9P	714.4105	675.447	0.90458	2-Search-Local	M+K	-	-	-	-	-	Lipids	Glycerol ester	163.407	95.0343	145.89	54.3579	2.07082	3.34827	4.25154	87.1563	28.818	7.39484	8.49294
6'-O-(4-Hydroxycinnamoyl)Desglucouzarin	C38H50O11	721.4786	682.335	0.726758	2-Search-Local	M+K	-	-	-	-	-	Steroids	Cardiac glycoside	21.2139	24.9445	44.5025	9.15406	36.4825	28.9809	52.003	199.276	199.167	10.7797	14.3849
Castanoside B[Kaempferol-3-O-(4'',6''-di-p-coumaroyl)mannoside]	C39H32O15	723.4925	740.174	0.68528	2-Search-Local	M+H-H2O	-	-	-	-	-	Flavonoids	Flavonols	13.0888	17.1261	51.4749	16.2243	18.9465	10.3868	13.2651	83.7578	44.2048	10.5936	10.7975
1-Palmitoyl-2-myristoyl-sn-glycero-3-phosphocholine	C38H76NO8P	728.4272	705.531	0.8023	2-Search-DB	M+Na	69441-09-4	HMDB0007965	-	-	24778679	GP	PC	86.1482	44.795	44.3243	13.121	3.32649	2.10499	6.17898	144.011	56.2535	13.563	11.9223
Thr-Pro-Glu	C14H23N3O7	729.4769	345.154	0.695786	2-Search-DB	2M+K	-	-	-	18357	-	Amino acid and Its metabolites	Small Peptide	0.446743	0.50019	0.552781	0.421187	0.428557	0.553526	0.554886	1.01891	0.71493	0.494536	0.636519
N-Lauroyl-D-erythro-sphingosylphosphorylcholine	C35H71N2O6P	731.2992	646.505	0.72427	2-Search-DB	M+K+HCOOH	474923-21-2	HMDB0012096	-	-	44260123	SL	SM	6.01405	4.76827	6.72684	20.8448	1.1654	0.87204	1.36528	2.02544	2.36069	5.0315	7.23781
Elatoside G	C36H56O11	733.4194	664.382	0.678621	2-Search-Local	M+Na+HCOOH	171828-77-6	HMDB0041347	-	-	85149756	Terpenoids	Triterpene Saponin	12.0889	81.6953	32.4944	30.2653	921.221	297.983	328.138	284.996	631.822	72.6919	163.988
germinaline	C39H61NO13	734.4230	751.414	0.648475	2-Search-Local	M+H-H2O	-	-	-	-	-	Alkaloids	Steroid alkaloids	3.75532	21.5291	9.16778	11.2697	205.088	98.8607	146.171	100.478	129.274	29.2178	71.052
Pavitnoside D	C39H60O14	735.4335	752.398	0.592984	2-Search-Local	M+H-H2O	-	-	-	-	-	Steroids	Steroidal saponins	23.544	49.2494	44.9723	56.1035	197.049	44.8302	56.5619	175.094	305.087	48.3234	141.08
Azelaoyl PAF	C33H66NO9P	736.5080	651.448	0.725737	2-Search-DB	M+K+HCOOH	-	-	-	62938	17757205	GP	PA	1.19823	1.40203	0.762355	1.65363	0.573272	0.559928	0.751087	1.06821	0.854107	0.567386	0.520183
Gentrogenin-3-O-glucosyl(1→4)fucoside (Kingianoside B)	C39H60O13	737.4514	736.403	0.633001	2-Search-Local	M+H	145867-18-1	-	-	-	-	Steroids	Steroidal saponins	703.396	380.283	272.825	174.072	30.5248	4.98973	12.6856	330.263	200.693	27.2377	44.5403
1,2-dioleoyl-sn-Glycero-3-Phosphate	C39H73O8P	739.4655	700.504	0.712451	2-Search-DB	M+K	-	-	-	34486	9547172	GP	PA	306.163	325.989	407.178	419.092	16.7111	1.9675	8.07155	199.997	88.6158	25.9352	35.7338
1-Palmitoyl-2-linoleoyl-sn-glycero-3-phosphocholine	C42H80NO8P	740.5237	757.562	0.714732	2-Search-DB	M+H-H2O	17708-90-6	HMDB0007973	-	-	5287971	GP	PC	3.18927	1.80777	2.87529	1.2002	0.682835	0.519477	0.498195	2.84519	1.08539	0.657739	0.591893
Sarsasapogenin-3-O-glucosyl(1→2)galactoside (Timosaponin A-III,Filiferin B)	C39H64O13	741.4314	740.435	0.621067	2-Search-Local	M+H	41059-79-4	-	C17075	-	-	Steroids	Steroidal saponins	3.06243	4.31292	4.15126	1.12318	81.8119	103.562	137.335	35.9508	49.2998	4.96469	6.04053
5-Hydroxy-6,7,3',4'-tetramethoxyflavanone	C19H20O7	743.3561	360.121	0.607633	2-Search-Local	2M+Na	-	-	-	-	-	Flavonoids	Flavanones	0.510341	0.522842	0.683968	0.746463	0.903651	1.18809	0.998085	1.66875	1.81384	0.984443	1.06042
1-(9Z-Octadecenoyl)-2-(9-oxo-nonanoyl)-sn-glycero-3-phosphocholine	C35H66NO9P	744.4235	675.447	0.887742	2-Search-Local	M+Na+HCOOH	-	-	-	-	-	Lipids	Glycerol ester	8.68467	5.56668	5.52325	1.96599	2.35516	2.56676	4.49438	21.7095	9.00281	2.91998	4.23098
PA(22:6(4Z,7Z,10Z,13Z,16Z,19Z)/18:2(9Z,12Z))	C43H69O8P	745.4758	744.473	0.56086	2-Insilico	M+H	-	HMDB0115409	-	-	52929421	GP	PA	8.10609	7.09799	15.3161	3.34988	13.236	20.3145	24.063	48.5507	53.8383	3.22855	4.0682
2-hydroxy-3-{[3,4,5-trihydroxy-6-({[3,4,5-trihydroxy-6-(hydroxymethyl)oxan-2-yl]oxy}methyl)oxan-2-yl]oxy}propyl octadeca-9,12-dienoate	C33H58O14	747.3044	678.383	0.581673	2-Search-Local	M+Na+HCOOH	-	-	-	-	-	Others	Others	0.344977	0.386958	0.396436	0.594024	0.615846	0.617187	0.616786	1.02265	1.31637	0.543455	0.669998
7-methyl-2-morpholino-9-(1-(phenylamino)ethyl)-4H-pyrido[1,2-a]pyrimidin-4-one	C21H24N4O2	751.4034	364.19	0.542997	2-Search-DB	2M+Na	663619-89-4	-	-	45059	9907093	Aldehyde,Ketones,Esters	Ketones	43.1512	74.7622	103.436	273.656	96.742	4.64998	8.72339	78.5162	193.784	54.6412	204.85
(7'R)-7'-Hydroxylariciresinol	C20H24O7	753.4443	376.152	0.586319	2-Search-Local	2M+H	-	-	-	-	-	Others	Others	8.46233	2.39349	2.86507	1.38013	0.872479	0.981294	1.10142	10.1577	3.49813	0.689982	0.766294
PE(16:0/18:2(9Z,12Z))	C39H74NO8P	754.4791	715.515	0.559178	2-Search-DB	M+K	26662-95-3	HMDB0008928	-	44965	9546747	GP	PE	117.274	64.4734	51.5793	20.6477	5.10827	1.13769	1.39636	25.4148	19.1015	2.58955	3.3437
Lys-Pro-Asp	C15H26N4O6	755.4058	358.185	0.590487	2-Search-DB	2M+K	-	-	-	22724	-	Amino acid and Its metabolites	Small Peptide	1.60686	9.53627	2.52784	3.18502	139.015	55.0296	79.6374	38.4622	137.399	8.88404	16.8975
N-[2-(3,4-dimethoxyphenyl)ethyl]-3-(4-hydroxy-3-methoxyphenyl)propanimidic acid	C20H25NO5	757.4576	359.173	0.534676	2-Insilico	2M+K	-	HMDB0135483	-	-	131839060	Benzene and substituted derivatives	Phenolics	1.66907	1.48334	1.94083	1.90423	1.383	1.6893	1.38046	2.80752	3.87385	2.52577	2.12097
1-(1Z-Octadecenyl)-2-(5Z,8Z,11Z,14Z-eicosatetraenoyl)-sn-glycero-3-phosphocholine	C46H84NO7P	758.5681	793.599	0.902433	2-Search-DB	M+H-2H2O	-	HMDB0011253	-	-	24779390	GP	PC	568.736	424.332	388.124	140.897	30.8021	22.675	56.1251	647.208	201.132	58.5171	53.1469
1,2-Di-(9Z,12Z,15Z-octadecatrienoyl)-sn-glycero-3-phosphocholine	C44H76NO8P	760.4935	777.531	0.91172	2-Search-DB	M+H-H2O	2701-19-1	HMDB0008206	-	-	24778990	GP	PC	0.632793	1.23704	2.41032	0.641395	4.39801	6.89899	7.56525	9.72857	15.2255	1.51521	1.41709
[(8R,9R,10R,11S,13R)-11-[(E)-3-(3,4-Dihydroxyphenyl)prop-2-enoyl]oxy-2,3,10,19,20-pentahydroxy-6,16-dioxo-7,12,15,24-tetraoxapentacyclo[19.2.1.05,23.08,13.017,22]tetracosa-1(23),2,4,17,19,21-hexaen-9-yl] 3,4,5-trihydroxybenzoate	C36H26O20	761.4486	778.102	0.527783	2-Insilico	M+H-H2O	-	-	-	-	11468403	Benzene and substituted derivatives	Benzene and substituted derivatives	272.532	131.662	106.71	39.5881	37.7241	13.3539	36.0438	132.39	79.8145	9.53112	18.4225
Celastolide	C44H43NO11	762.3228	761.284	0.585028	2-Search-Local	M+H	-	-	-	-	-	Alkaloids	Alkaloids	0.281893	0.392884	0.390447	0.44977	0.950267	1.52482	1.26425	0.984295	1.26624	0.666002	0.794455
Ser-His-Lys	C15H26N6O5	763.4652	370.196	0.544639	2-Search-DB	2M+Na	-	-	-	-	18223949	Amino acid and Its metabolites	Small Peptide	329.389	217.988	221.957	94.1698	6.02483	2.25889	4.84404	88.964	33.7861	4.24492	8.59461
1,2-Dilinoleoyl-sn-glycero-3-phosphocholine	C44H80NO8P	764.4699	781.562	0.507211	2-Search-DB	M+H-H2O	998-06-1	HMDB0008138	-	-	5288075	GP	PC	84.2944	63.1401	61.9465	32.7074	2.34351	1.20646	2.09066	34.0871	13.1267	1.83242	3.49877
Assafoetidin	C24H30O4	765.4796	382.214	0.842679	2-Search-Local	2M+H	-	HMDB0033543	-	-	131751454	Lignans and Coumarins	Coumarins	178.239	145.717	176.079	81.154	2.34311	0.991956	1.97985	28.3729	10.8359	2.25801	3.4963
Arachidonoyl thio-PC	C44H82NO6PS	766.3489	783.56	0.718543	2-Search-DB	M+H-H2O	146797-82-2	-	-	63010	53394300	Benzene and substituted derivatives	Benzene and substituted derivatives	0.950669	1.17466	1.17149	2.15082	1.1885	0.985885	0.831728	1.68023	1.68579	1.28804	1.43523
Withanoside V	C40H62O14	767.5492	766.414	0.645374	2-Search-Local	M+H	256520-90-8	-	-	-	-	Others	Others	0.386918	0.367619	0.608786	0.341346	0.294791	0.379087	0.673945	1.03394	0.834155	0.542581	0.385464
7β-Acetoxy-9-acetyl spicataxin	C41H55NO13	770.3867	769.367	0.65998	2-Search-Local	M+H	-	-	-	-	-	Alkaloids	Alkaloids	0.305929	0.362787	0.408612	0.395919	0.574793	1.46127	1.08525	1.18198	0.956795	0.615202	0.635798
Pro-His-Asn	C15H22N6O5	771.3696	366.165	0.577535	2-Search-DB	2M+K	-	-	-	23382	-	Amino acid and Its metabolites	Small Peptide	3.25643	18.8102	4.59986	4.92476	120.924	25.7788	21.0587	41.617	188.823	15.2227	34.0223
His-Ile-Val	C17H29N5O4	773.3913	367.222	0.63006	2-Search-DB	2M+K	-	-	-	19355	-	Amino acid and Its metabolites	Small Peptide	49.6918	100.443	45.8055	123.507	200.22	5.36362	11.1621	104.919	294.744	37.4371	93.1123
9-Methoxycamptothecine	C21H18N2O5	779.3518	378.122	0.739697	2-Search-Local	2M+Na	39026-92-1	-	-	-	123617	Alkaloids	Quinoline alkaloids	0.497422	0.77055	0.687601	0.672088	1.3339	1.22533	1.33088	2.03062	2.1038	0.773427	1.00481
1-Palmitoyl-2-linoleoyl-sn-glycero-3-phosphocholine	C42H80NO8P	780.5491	757.562	0.760113	2-Search-DB	M+Na	17708-90-6	HMDB0007973	-	-	5287971	GP	PC	95.8509	91.8748	185.956	32.6922	58.7227	80.8542	161.413	714.333	611.991	42.7952	41.5009
2-Oleoyl-1-palmitoyl-sn-glycero-3-phosphocholine	C42H82NO8P	782.3562	759.578	0.86179	2-Search-DB	M+Na	26853-31-6	HMDB0007972	-	-	5497103	GP	PC	0.5445	0.644814	0.737622	0.846954	0.926018	1.05965	1.03771	1.54694	2.42673	1.4001	1.84157
Eicosapentaenoyl PAF C-16	C44H80NO7P	783.5737	765.567	0.880988	2-Search-DB	M+NH4	132196-28-2	-	-	43430	10485310	GP	PC	103.171	73.0793	124.405	30.6815	23.5113	16.4213	21.2247	364.664	118.241	23.5519	19.369
1-Palmitoyl-2-stearoyl-sn-glycero-3-phosphocholine	C42H84NO8P	784.5812	761.593	0.513862	2-Search-DB	M+Na	59403-51-9	HMDB0007970	-	-	24778686	GP	PC	288.44	264.854	258.487	131.701	10.3815	5.43695	9.57089	330.871	53.0599	18.9946	15.664
1,2-Dipentadecanoyl-sn-glycero-3-phosphocholine	C38H76NO8P	790.5707	705.531	0.763687	2-Search-DB	M+K+HCOOH	3355-27-9	HMDB0007934	-	-	24778654	GP	PC	0.53869	0.939975	2.86024	0.312364	0.343366	0.534465	0.633938	12.1365	3.88264	0.605061	0.715832
Wuweizisu C	C22H24O6	791.3973	384.157	0.529925	2-Search-DB	2M+Na	61301-33-5	-	-	-	119112	Heterocyclic compounds	Heterocyclic compounds	2.11572	1.94816	2.37481	12.8898	1.83906	1.35571	1.12619	2.24133	6.47342	1.06308	1.87912
12-Hydroxy-ophiogenin-3-O-rhamnosyl(1→2)glucoside (Ophiopogonin R)	C39H62O15	793.4377	770.409	0.603247	2-Search-Local	M+Na	-	-	-	-	-	Steroids	Steroidal saponins	101.083	43.1145	28.1498	13.5296	2.69318	1.58711	1.7318	18.0488	10.9631	1.9699	2.28104
1-Palmitoyl-2-linoleoyl-sn-glycero-3-phosphocholine	C42H80NO8P	796.5242	757.562	0.719662	2-Search-DB	M+K	17708-90-6	HMDB0007973	-	-	5287971	GP	PC	2524.35	1262.64	778.961	479.617	60.5451	11.581	53.1369	1448.27	443.268	105.963	107.978
N-Oleoyl-D-erythro-sphingosylphosphorylcholine	C41H81N2O6P	797.5285	728.583	0.719538	2-Search-DB	M+Na+HCOOH	108392-10-5	HMDB0012101	-	-	6443882	SL	SM	995.818	447.601	324.468	161.04	22.9256	5.55555	14.8811	679.858	331.806	35.7894	36.6053
2-Oleoyl-1-palmitoyl-sn-glycero-3-phosphocholine	C42H82NO8P	798.5400	759.578	0.709969	2-Search-DB	M+K	26853-31-6	HMDB0007972	-	-	5497103	GP	PC	1971.82	1395.79	1613.05	1435.25	34.8979	2.9836	8.02313	763.292	201.312	109.825	98.6228
1,2-Di-(9Z,12Z,15Z-octadecatrienoyl)-sn-glycero-3-phosphocholine	C44H76NO8P	800.5469	777.531	0.737057	2-Search-DB	M+Na	2701-19-1	HMDB0008206	-	-	24778990	GP	PC	341.707	234.133	261.354	152.984	4.24439	0.894443	1.1286	115.706	32.8838	13.8764	9.85876
1-Stearoyl-2-myristoyl-sn-glycero-3-phosphocholine	C40H80NO8P	802.6029	733.562	0.844566	2-Search-DB	M+Na+HCOOH	20664-02-2	HMDB0008031	-	-	3082163	GP	PC	1.11795	0.926386	1.04351	0.590323	0.295896	0.266541	0.38788	1.65172	0.874046	0.352685	0.370397
Salbostatin 6'-phosphate	C13H24NO11P	803.3135	401.109	0.580702	2-Insilico	2M+H	-	-	C21211	-	121494005	Organic acid And Its derivatives	Organic acid And Its derivatives	15.8287	12.9687	11.8378	41.1054	3.10469	1.01153	1.04009	6.59332	17.1486	10.721	8.7672
1,2-Dilinoleoyl-sn-glycero-3-phosphocholine	C44H80NO8P	804.4088	781.562	0.70642	2-Search-DB	M+Na	998-06-1	HMDB0008138	-	-	5288075	GP	PC	0.420714	0.438074	0.513449	0.485145	0.839179	1.81081	1.34928	1.05552	1.15353	0.576397	0.65358
1,2-Dieicosenoyl-sn-glycero-3-phosphocholine	C48H92NO8P	806.3981	841.656	0.700967	2-Search-DB	M+H-2H2O	-	HMDB0008308	-	-	24779063	GP	PC	0.756767	1.30096	1.16841	2.55881	1.90855	1.29927	1.68313	2.24111	3.36682	1.26364	1.75724
Vincristine	C46H56N4O10	807.3987	824.4	0.596393	2-Search-DB	M+H-H2O	57-22-7	HMDB0014681	C07204	-	5978	Alkaloids	Alkaloids	0.706932	1.31433	1.1597	2.20148	2.00323	1.89699	1.82018	2.99652	4.12922	1.51221	3.14598
1-Stearoyl-2-linoleoyl-sn-glycero-3-phosphocholine	C44H84NO8P	808.5763	785.593	0.71957	2-Search-DB	M+Na	27098-24-4	HMDB0008039	-	-	6441487	GP	PC	18.7534	19.7891	59.5576	16.2542	12.6445	5.48904	7.95446	67.7641	32.14	4.83242	5.10276
N-Docosanoyl-4-sphingenyl-1-O-phosphorylcholine	C45H91N2O6P	809.3469	786.661	0.745048	2-Search-DB	M+Na	94359-12-3	HMDB0012103	-	-	44260125	SL	SM	0.389026	0.497359	0.531193	0.511222	1.30974	1.46376	0.67843	1.67121	2.45695	0.636365	0.781093
Asp-Tyr-Val	C18H25N3O7	813.3895	395.169	0.636736	2-Search-DB	2M+Na	-	-	-	17932	-	Amino acid and Its metabolites	Small Peptide	0.577469	0.704758	0.70034	0.701563	1.24434	2.61123	3.33056	1.5892	2.10796	0.816838	1.10954
1,2-Dipalmitoleoyl-sn-glycero-3-phosphocholine	C40H76NO8P	814.4231	729.531	0.780888	2-Search-DB	M+K+HCOOH	-	HMDB0008002	-	-	24778764	GP	PC	2.22897	1.54304	1.70191	0.934736	1.73021	1.46221	1.31852	4.86457	5.7469	1.11756	1.14145
Quassin	C22H28O6	815.4010	388.189	0.508105	2-Search-DB	2M+K	76-78-8	HMDB0036587	C08778	-	65571	Terpenoids	Triterpene	1.01289	0.597702	0.752767	0.70238	1.09439	1.21759	1.62273	1.61426	1.69257	0.671715	0.946576
1,2-Di-(9Z,12Z,15Z-octadecatrienoyl)-sn-glycero-3-phosphocholine	C44H76NO8P	816.4332	777.531	0.728884	2-Search-DB	M+K	2701-19-1	HMDB0008206	-	-	24778990	GP	PC	135.195	50.7275	35.0641	14.8456	4.81975	2.99612	2.22605	17.6354	10.1891	3.54785	3.84606
Diacetyl-8-gingerdiol	C23H36O6	817.4952	408.251	0.565041	2-Search-DB	2M+H	-	-	-	263548	-	Heterocyclic compounds	Heterocyclic compounds	0.437504	0.578467	1.15101	0.481389	2.58674	1.53376	1.99476	6.46363	13.2208	0.890528	1.67191
1,2-Dilinoleoyl-sn-glycero-3-phosphocholine	C44H80NO8P	820.5255	781.562	0.706583	2-Search-DB	M+K	998-06-1	HMDB0008138	-	-	5288075	GP	PC	1398.87	644.139	481.765	166.98	18.3952	3.32015	13.5618	494.533	217.364	26.9469	41.3096
Arachidonoyl thio-PC	C44H82NO6PS	822.5383	783.56	0.715852	2-Search-DB	M+K	146797-82-2	-	-	63010	53394300	Benzene and substituted derivatives	Benzene and substituted derivatives	1810.78	1034.66	1016.3	331.422	15.9557	2.14247	5.20268	542.554	176.883	16.8033	23.3463
1-Stearoyl-2-linoleoyl-sn-glycero-3-phosphocholine	C44H84NO8P	824.5560	785.593	0.718116	2-Search-DB	M+K	27098-24-4	HMDB0008039	-	-	6441487	GP	PC	804.859	395.811	538.77	487.565	11.3085	1.6561	4.79539	244.62	58.0772	14.1983	18.5808
1-Stearoyl-2-linoleoyl-sn-glycero-3-phospho-L-serine	C42H78NO10P	826.5683	787.536	0.715167	2-Search-DB	M+K	132014-81-4	HMDB0012380	-	-	9547091	GP	PS	181.582	115.291	123.679	109.835	1.87816	0.546533	1.20903	40.5685	11.6533	9.79592	7.87641
Brucine	C23H26N2O4	827.3332	394.189	0.565881	2-Search-DB	2M+K	357-57-3	-	C09084	-	442021	Alkaloids	Plumerane	1.34872	1.47102	1.5263	4.28343	1.11988	1.15555	0.788672	2.73051	8.44907	5.30853	4.90636
Dihomo--Linolenoyl PAF C-16	C44H84NO7P	838.3956	769.599	0.720322	2-Search-DB	M+Na+HCOOH	155575-01-2	-	-	43415	16759365	GP	PC	0.574691	0.587336	0.605003	0.59835	1.33873	1.65704	1.56292	1.50834	1.99711	0.701295	1.24566
episamarcandin	C24H32O5	839.3666	400.225	0.641092	2-Search-Local	2M+K	-	-	-	-	-	Lignans and Coumarins	Coumarins	0.388859	0.598574	0.568809	0.74484	1.12715	1.68389	2.07897	1.63438	2.69177	0.860475	1.11888
Gln-Thr-Tyr	C18H26N4O7	843.3441	410.18	0.504937	2-Search-DB	2M+Na	-	-	-	20894	-	Amino acid and Its metabolites	Small Peptide	7.00051	5.74488	5.20732	13.9687	3.57902	1.36364	2.03019	4.83778	11.8149	7.20535	7.07418
1,2-Di-(9Z,12Z,15Z-octadecatrienoyl)-sn-glycero-3-phosphocholine	C44H76NO8P	846.5252	777.531	0.738973	2-Search-DB	M+Na+HCOOH	2701-19-1	HMDB0008206	-	-	24778990	GP	PC	15.4245	14.5385	21.218	26.6931	2.31067	1.4087	1.55188	16.9689	4.82354	4.03639	3.81266
Eicosapentaenoyl PAF C-16	C44H80NO7P	850.4006	765.567	0.82816	2-Search-DB	M+K+HCOOH	132196-28-2	-	-	43430	10485310	GP	PC	0.530196	0.619413	0.607976	0.745924	1.00514	1.15239	1.51116	1.41953	1.17592	0.635121	0.702148
1,3-alpha-D-Mannosyl-(1,2-N-acetyl-alpha-D-glucosaminyl)-1,2-alpha-D-mannosyl-1,2-alpha-D-mannosyl-D-mannose	C32H55NO26	852.4056	869.301	0.55648	2-Insilico	M+H-H2O	-	-	C04923	-	51351650	Carbohydrates and Its metabolites	Sugars	0.578676	0.650342	0.661129	0.600602	1.0495	1.23573	1.3698	1.97852	3.95163	0.802554	0.917775
Phe-Thr-Tyr	C22H27N3O6	859.3962	429.19	0.679763	2-Search-DB	2M+H	-	-	-	20660	-	Amino acid and Its metabolites	Small Peptide	0.562208	0.64443	0.732653	0.680038	0.926506	1.51879	2.16537	1.74478	1.54355	0.74409	0.880613
1,2-Didocosahexaenoyl-sn-glycero-3-phosphocholine	C52H80NO8P	860.4151	877.562	0.824011	2-Search-DB	M+H-H2O	99296-81-8	HMDB0008748	-	-	24779134	GP	PC	0.709213	0.77857	0.987337	0.801169	1.55781	1.57763	1.89796	2.26563	2.13426	1.1813	1.2832
LysoPC(10:0)	C18H39NO7P	863.6823	412.246	0.526153	2-Search-DB	2M+K	-	HMDB0003752	-	-	5313971	GP	LPC	11.5265	23.8911	29.3193	27.0171	2.17328	1.49889	1.26773	26.6572	9.85194	3.11854	3.16331
1,2-Dibehenoyl-sn-glycero-3-phosphocholine	C52H104NO8P	866.4895	901.75	0.82202	2-Search-DB	M+H-2H2O	37070-48-7	HMDB0008545	-	-	21308787	GP	PC	0.865764	0.851436	1.20268	0.724927	1.38851	2.21079	1.31422	4.83972	3.74348	0.800957	1.21321
1,2-Diarachidonoyl-sn-glycero-3-phosphocholine	C48H80NO8P	868.4565	829.562	0.78863	2-Search-DB	M+K	17688-29-8	HMDB0008443	-	-	24779076	GP	PC	0.715805	0.773801	0.792579	0.868754	1.00631	1.40166	1.93358	1.6218	1.6256	0.884194	1.01159
1,2-dioleoyl-sn-glycero-3-phosphatidylcholine	C44H84NO8P	870.5694	785.593	0.718329	2-Search-DB	M+K+HCOOH	4235-95-4	HMDB0062690	-	-	10350317	GP	PC	28.213	0.575021	0.857637	0.349107	1.05059	1.598	1.10252	36.4797	298.031	0.571469	0.792537
N-Docosanoyl-4-sphingenyl-1-O-phosphorylcholine	C45H91N2O6P	871.5711	786.661	0.699784	2-Search-DB	M+K+HCOOH	94359-12-3	HMDB0012103	-	-	44260125	SL	SM	85.4622	0.753358	1.22891	0.290231	1.33947	1.32132	1.03024	117.657	1068.27	0.582807	0.88871
1-Stearoyl-2-docosahexaenoyl-sn-glycero-3-phosphocholine	C48H84NO8P	872.5805	833.593	0.712095	2-Search-DB	M+K	-	HMDB0008057	-	-	24778876	GP	PC	85.4716	0.756089	1.3056	0.311547	0.845823	7.89425	2.4656	96.4761	972.992	0.550781	0.820453
2,3-Bis[[(9E,11E,13E)-octadeca-9,11,13-trienoyl]oxy]propyl (9E,11E,13E)-octadeca-9,11,13-trienoate	C57H92O6	874.5679	872.689	0.546554	2-Insilico	M+H	-	-	-	-	10123685	GL	TG	0.67486	0.599019	0.672643	1.10508	1.35819	1.07655	1.03699	1.58682	0.021412	0.900857	0.753961
5(6)-En-spirost-3-ol-3-O-glucosyl-(1→4)-[rhamnosyl-(1→2)]-galactoside	C45H72O17	885.6417	884.477	0.584147	2-Search-Local	M+H	-	-	-	-	-	Steroids	Steroidal saponins	0.250997	0.301133	0.241262	0.510103	0.759967	0.212162	0.358757	0.309953	0.645598	0.444167	0.581984
Pennogenin-3-O-[2'-O-acetylrhamnosyl(1→2)][xylosyl(1→4)]glucoside	C46H72O18	913.6179	912.472	0.624917	2-Search-Local	M+H	-	-	-	-	-	Steroids	Steroidal saponins	0.510191	0.471714	0.52379	0.525068	0.453512	0.44039	0.4879	0.720647	0.70389	0.386857	0.465298
3,22,26-Trihydroxy-furost-5-en-12-one-3-O-glucosyl(1→4)fucoside-26-O-glucoside (Kingianoside D)	C45H72O19	917.4127	916.467	0.598997	2-Search-Local	M+H	145854-05-3	-	-	-	-	Steroids	Steroidal saponins	1.13928	1.37987	1.44813	1.52008	2.34566	1.2899	1.30316	2.41382	5.83703	2.56362	4.10591
PC(6:0/6:0)	C20H40NO8P	929.4216	453.249	0.73231	2-Search-DB	2M+Na	-	-	-	39963	10072611	GP	PC	1.42753	1.42731	1.46624	2.20823	1.39377	1.22998	1.09401	2.66753	2.99954	1.10796	1.54322
Ophiopogonin D	C44H70O16	939.4738	854.466	0.575753	2-Search-DB	M+K+HCOOH	945619-74-9	-	C17042	-	46173859	Steroids	Steroidal saponins	25.2573	21.6633	17.72	36.1616	5.10103	4.14293	3.95808	6.0875	7.71995	3.12895	3.96832
1-Myristoyl-sn-glycero-3-phosphocholine	C22H46NO7P	957.5854	467.301	0.59404	2-Search-DB	2M+Na	20559-16-4	HMDB0010379	-	40278	460604	GP	PC	19.6439	14.5118	14.5777	36.0021	4.90499	1.54875	1.43762	10.4485	14.9671	7.52847	12.2273
1,2-Didocosahexaenoyl-sn-glycero-3-phosphocholine	C52H80NO8P	962.5369	877.562	0.765784	2-Search-DB	M+K+HCOOH	99296-81-8	HMDB0008748	-	-	24779134	GP	PC	0.552926	0.501809	0.591826	0.484701	0.714399	0.667926	0.696568	1.93224	1.40356	0.703704	0.743634
LysoPC 16:1	C24H48NO7P	987.4860	493.317	0.705986	2-Search-Local	2M+H	76790-27-7	-	-	-	-	Lipids	LPC	1.29287	0.844064	0.793553	0.482505	0.635671	0.681787	0.614099	1.575	1.57787	0.496817	0.893416
7-Hydroxy-costol-malonyl glucoside	C24H36O10	991.4538	484.23	0.76958	2-Search-Local	2M+Na	-	-	-	-	-	Terpenoids	Sesquiterpenoids	0.473712	0.561477	0.506132	0.844068	0.875328	0.940617	0.732738	1.03682	1.06729	0.49985	0.539905
LysoPC 16:4	C24H42NO7P	997.4428	487.27	0.728689	2-Search-Local	2M+Na	-	-	-	-	-	Lipids	LPC	0.444498	0.425033	0.447695	0.485482	0.599467	0.704396	0.663613	0.935747	0.787219	0.404432	0.800869
abutasterone	C27H44O8	1031.4798	496.304	0.842813	2-Search-Local	2M+K	88669-02-7	-	-	-	-	Steroids	Steroid	0.292371	0.371605	0.475168	0.547363	0.993429	0.960986	0.899979	1.17103	1.42398	0.908379	1.07897
2-O-ethyl PAF C-16	C26H56NO6P	1057.6817	509.385	0.661966	2-Search-DB	2M+K	-	-	-	62939	24779410	GP	PC	3.50444	1.81727	1.07128	2.68373	0.229302	0.101357	0.12146	0.217433	0.260553	0.189869	0.208
Oleanolic acid-3-O-xylosyl(1→2)glucoside-28-O-xylosyl(1→2)glucoside	C52H84O21	1062.4759	1044.55	0.642948	2-Search-Local	M+NH4	-	-	-	-	-	Terpenoids	Triterpene Saponin	0.242024	0.291003	0.391601	0.39694	0.449948	0.471296	0.528483	0.821143	0.740863	0.522688	0.48123
PC(22:5(7Z,10Z,13Z,16Z,19Z)/P-18:0)	C48H86NO7P	1161.4908	819.614	0.544888	2-Insilico	2M+Na	-	HMDB0008719	-	-	53479401	GP	PC	0.663748	0.514449	0.640411	1.08743	0.659594	0.948253	0.66668	0.736469	0.680721	0.238562	0.222649
14-Dehydroxy-neoprazerigenin A-Glc-Glc-Glc-Xyl-Ara	C55H86O26	1163.4787	1162.54	0.604568	2-Search-Local	M+H	-	-	-	-	-	Steroids	Steroidal saponins	0.703665	0.540113	0.6645	0.730988	0.382697	0.260126	0.29792	0.97892	0.813219	0.324025	0.30674
[(1S,2R,5S,6S,7S,8R,9R,12R)-12-Acetyloxy-7,8-dibenzoyloxy-2,6,10,10-tetramethyl-11-oxatricyclo[7.2.1.01,6]dodecan-5-yl] benzoate	C38H40O9	1282.4365	640.267	0.55243	2-Insilico	2M+H	-	-	-	-	122187055	Benzene and substituted derivatives	Benzene and substituted derivatives	0.289068	0.239018	0.288648	0.389677	0.237045	0.307481	0.230795	0.537432	0.538851	0.142952	0.146508
Met-Phe-Thr-Glu-Asp	C27H39N5O11S	1283.5334	641.237	0.720941	2-Search-DB	2M+H	-	-	-	264374	-	Amino acid and Its metabolites	Small Peptide	10.9642	8.10031	3.87082	9.19461	1.59556	0.582905	0.648848	1.13115	1.12624	0.593871	0.709141
Gln-Ser-Tyr-Phe-Val	C31H42N6O9	1285.5566	642.301	0.716268	2-Search-DB	2M+H	-	-	-	264521	-	Amino acid and Its metabolites	Small Peptide	10.6689	12.8302	7.04131	18.9455	3.62948	0.551632	1.42352	9.35436	5.55402	3.08207	2.28021

## Sheet: MS1
Compounds	Formula	Precursor (Da)	Molecular Weight (Da)	Score	MS level	Adduct	CAS	Class I	Class II	S1_Cotyledon	S2-Cotyledon	S3-Cotyledon	S4_Cotyledon	S2_Root tip	S3_Root tip	S4_Root tip	S3_Shoot	S4_Shoot	S4_Epicotyl and hypocotyl	S4_Root maturation zones
Sodium salicylate	C7H5NaO3	124.9995	160.014	0.970834	1	M+H-2H2O	54-21-7	Benzene and substituted derivatives	Benzene and substituted derivatives	25.7035	27.9727	37.1631	10.9055	2.60103	2.19302	3.11436	65.2747	17.3491	4.80997	4.92932
Bicine	C6H13NO4	128.0700	163.084	0.932627	1	M+H-2H2O	150-25-4	Amino acid and Its metabolites	Amino acid derivatives	1.9222	1.69857	4.25463	0.760852	3.86593	0.936824	3.14603	2.89591	2.35905	4.53163	6.13766
DL-Glutamic acid	C5H9NO4	130.0494	147.053	0.944382	1	M+H-H2O	617-65-2	Amino acid and Its metabolites	Amino acids	94.8211	77.8334	115.815	27.8638	322.605	85.7377	112.481	213.107	170.896	60.279	143.761
(2S)-2-azaniumylbutanedioate	C4H6NO4-	133.0366	132.03	0.953289	1	M+H	-	Others	Others	1.9587	1.18055	1.41372	0.197359	41.482	12.1944	7.90373	9.40404	3.50759	3.19147	2.49789
Cerium	Ce	140.9111	139.905	0.81536	1	M+H	-	Others	Others	0.0713867	0.658328	0.328443	0.250626	9.59602	3.81169	7.55797	5.75706	8.36729	2.33367	3.43997
2-(Methylamino)-1-(morpholin-4-yl)ethan-1-one	C7H14N2O2	141.1015	158.106	0.913041	1	M+H-H2O	41458-73-5	Aldehyde,Ketones,Esters	Ketones	0.387667	0.448809	0.774376	0.588046	0.769888	0.759332	0.274601	1.42995	1.02666	0.335689	0.7132
3-amino-6-(hydroxymethyl)oxane-2,4,5-triol	C6H13NO5	144.0653	179.079	0.978656	1	M+H-2H2O	-	Alcohol and amines	Alcohols	1.35626	1.06058	1.60799	1.10162	3.91027	0.825625	1.39995	1.32683	3.14903	1.02815	1.87252
N6-Methylagmatine	C6H16N4	145.1444	144.137	0.951634	1	M+H	-	Alcohol and amines	Polyamines	1.9838	2.90887	8.9853	1.87648	93.0515	13.3749	23.4377	10.806	8.67394	10.2448	10.7725
N1-(3-Aminopropyl)-N1-methylpropane-1,3-diamine	C7H19N3	146.1647	145.158	0.939683	1	M+H	105-83-9	Alcohol and amines	Amines	21.3907	8.30867	11.8905	14.162	42.8745	7.65589	11.5143	6.83199	23.2809	1.75644	2.2194
L-Glutamine	C5H10N2O3	147.076	146.14	0.931634	1	M+H	56-85-9	Amino acid and Its metabolites	Amino acids	1.54614	1.07747	1.08575	1.32596	25.4134	19.617	3.42103	29.1432	20.4194	3.39193	3.67104
L-Glutamic acid	C5H9NO4	148.06	147.13	0.944748	1	M+H	56-86-0	Amino acid and Its metabolites	Amino acids	5.15672	1.36196	5.53841	9.58073	0.524157	0.722485	0.779268	1.27237	4.2056	3.15389	1.96375
4-nitrobenzoate	C7H4NO4-	149.0109	166.014	0.979305	1	M+H-H2O	-	Benzene and substituted derivatives	Benzene and substituted derivatives	2.31706	19.3158	23.2674	8.65687	194.6	8.06611	7.08038	74.7973	28.9269	37.8244	47.1409
10-Undecenoic acid	C11H20O2	149.1320	184.146	0.951229	1	M+H-2H2O	112-38-9	Lipids	Free fatty acids	3.19636	2.95379	4.79205	7.16415	4.2881	4.72147	2.95865	2.68106	2.28369	3.25363	3.31536
Potassium dibasic phosphate	K2HPO4	156.8852	173.889	0.98015	1	M+H-H2O	7758-11-4	Others	Metal, Non-metal and related compounds	8.78799	12.0687	5.98231	16.5936	34.2335	1.3275	4.1467	39.4372	44.3176	16.004	28.8455
4-Iodo-1H-pyrazole	C3H3IN2	158.9217	193.934	0.828625	1	M+H-2H2O	3469-69-0	Heterocyclic compounds	Heterocyclic compounds	0.0953017	0.755911	0.472842	0.331008	15.2195	4.98211	8.94592	8.7431	9.96548	3.30592	4.29908
Ethyl Chrysanthemate	C12H20O2	161.1321	196.146	0.963194	1	M+H-2H2O	97-41-6	Terpenoids	Monoterpenoids	2.87482	2.63549	4.26127	5.84257	4.7451	5.4353	3.0487	2.46638	2.3415	3.20853	3.32897
(2S,3R)-2-azaniumyl-3-phosphonatooxybutanoate	C4H8NO6P-2	161.9948	197.009	0.972376	1	M+H-2H2O	-	Aldehyde,Ketones,Esters	Esters	2.56368	2.37455	1.89615	3.39683	0.935272	0.117302	0.134943	0.577626	0.219896	0.314689	0.243033
Methylselenocysteine Se-oxide	C4H9NO3Se	163.9591	198.975	0.800405	1	M+H-2H2O	-	Aldehyde,Ketones,Esters	Esters	0.238087	0.327695	0.257956	0.14645	0.411265	0.0176398	0.0505534	1.1211	0.639822	0.177561	0.469592
L-Phenylalanine	C9H11NO2	166.086	165.19	0.925676	1	M+H	63-91-2	Amino acid and Its metabolites	Amino acids	2.11567	0.962578	3.28254	7.13418	2.36418	1.29406	3.97951	1.82845	1.82167	0.790452	0.810488
3-Bromopyruvic Acid	C3H3BrO3	166.9333	165.927	0.932965	1	M+H	1113-59-3	Organic acid And Its derivatives	Organic acid And Its derivatives	0.752004	0.351724	0.429744	0.640003	0.252515	0.313817	0.314819	0.282189	0.208598	0.176914	0.158397
1,2,4,6-Tetrathiepane	C3H6S4	170.9428	169.935	0.967176	1	M+H	-	Others	Others	0.369874	1.88075	1.06593	1.28953	12.7991	18.4548	28.3696	10.6181	4.16574	3.18718	2.45182
alpha-Ethyltryptamine	C12H16N2	171.1318	188.131	0.625675	1	M+H-H2O	2235-90-7	Tryptamines,Cholines,Pigments	Tryptamines	0.294459	0.792417	0.382299	0.227592	17.7011	6.15933	1.64562	14.8155	0.733354	2.09327	3.15508
L-Homocitrulline	C7H15N3O3	172.1079	189.111	0.987578	1	M+H-H2O	1190-49-4	Amino acids and derivatives	Amino acids and derivatives	3.01411	5.54195	5.82503	3.20442	5.70646	2.73482	2.68206	1.29559	3.46151	2.1326	3.39393
Potassium dibasic phosphate	K2HPO4	174.8956	173.889	0.95595	1	M+H	7758-11-4	Others	Metal, Non-metal and related compounds	7.0425	9.92891	5.16747	17.7125	39.1824	1.44226	3.64856	40.0188	36.3673	19.0579	37.5682
L-Arginine	C6H14N4O2	175.119	174.2	0.965176	1	M+H	74-79-3	Amino acid and Its metabolites	Amino acids	1681.07	8017.92	6292.15	1820.43	1929.12	430.86	1006.4	122.382	2356.27	4196.13	9346.22
Indole-3-acetic acid	C10H9NO2	176.071	175.18	0.95865	1	M+H	87-51-4	Hormones and hormone related compounds	Hormones and hormone related compounds	0.20738	0.265915	0.324137	0.160355	0.400055	0.169522	0.281598	0.257408	0.270642	0.251741	0.366549
methyl-dioxido-oxo-lambda5-arsane	CH3AsO3-2	176.8937	137.93	0.917732	1	M+K	-	Others	Others	0.67015	0.869242	0.451388	1.6642	3.22387	0.114966	0.37887	3.08235	4.47404	2.27034	4.82489
phosphono dihydrogen phosphate	H4O7P2	178.9505	177.943	0.996681	1	M+H	-	Others	Metal, Non-metal and related compounds	4.36633	1.99557	2.53073	3.83273	1.08381	0.103828	0.174005	1.42304	0.759212	0.903909	0.985093
5-Isopropyl-5-methylhydantoin	C7H12N2O2	179.0789	156.09	0.965883	1	M+Na	150226-22-5	Heterocyclic compounds	Heterocyclic compounds	33.3354	178.601	216.374	10.3542	2654.57	1094.42	3269.53	786.145	1065.04	461.481	767.751
1-Butyl-1H-tetraazol-5-ylamine	C5H11N5	180.0648	141.101	0.980861	1	M+K	6280-31-5	Heterocyclic compounds	Heterocyclic compounds	9.25738	25.727	32.5257	6.93652	415.58	171.728	482.911	126.756	156.164	51.9739	91.281
Dibasic sodium phosphate	Na2HPO4	180.9031	141.941	0.895722	1	M+K	7558-79-4	Heterocyclic compounds	Heterocyclic compounds	0.446441	3.08293	8.50377	2.28022	87.1169	161.707	170.541	82.9003	46.1508	37.4396	33.9405
D-Alanyl-D-Alanine	C6H12N2O3	183.0751	160.085	0.882497	1	M+Na	923-16-0	Amino acids and derivatives	Amino acids and derivatives	0.36216	0.474169	0.535996	0.461771	11.4777	2.50566	7.37414	1.30325	4.73747	0.602357	0.751791
(E)-5-chloro-2-oxopent-3-enoate	C5H4ClO3-	185.9479	146.985	0.9757	1	M+K	-	Others	Others	5.87452	3.31724	2.84634	5.38396	3.30726	0.822816	1.55228	5.44878	10.3605	10.4752	5.10745
5-Iodopyrimidin-2-ol	C4H3IN2O	186.9169	221.929	0.799585	1	M+H-2H2O	79387-69-2	Heterocyclic compounds	Heterocyclic compounds	6.22805	6.56183	8.06918	7.23622	24.2873	3.36799	6.43017	25.8152	9.36215	9.2934	7.40616
Kobusone	C14H22O2	187.1474	222.162	0.918512	1	M+H-2H2O	24173-71-5	Terpenoids	Sesquiterpenoids	3.10747	3.50838	6.47208	7.30763	8.71439	10.0171	4.67921	2.28519	1.72684	3.63838	3.97709
Dimethyltin oxide	C2H6OSn	188.9347	165.944	0.849846	1	M+Na	2273-45-2	Heterocyclic compounds	Heterocyclic compounds	1.8611	0.905019	1.06481	1.41155	0.459449	0.0260884	0.086711	0.613048	0.52952	0.376575	0.336728
1,3,4,6,7,8-Hexahydro-1-methyl-2H-pyrimido[1,2-a]pyrimidine	C8H15N3	192.0895	153.127	0.963495	1	M+K	84030-20-6	Heterocyclic compounds	Heterocyclic compounds	0.419569	3.08375	3.42194	1.70604	30.1348	1.37252	0.837134	11.3561	4.82801	6.23484	7.11832
Potassium sulfate	K2O4S	196.8681	173.879	0.957911	1	M+Na	7778-80-5	Others	Metal, Non-metal and related compounds	8.59345	13.6548	18.4534	25.1726	141.505	44.5262	143.194	259.122	291.212	244.595	260.864
1-(4-(7H-Purin-6-yl)morpholin-2-yl)methanamine	C10H14N6O	199.1088	234.123	0.974201	1	M+H-2H2O	1174913-71-3	Alcohol and amines	Amines	0.862017	0.906924	1.34021	1.05532	1.47964	2.61339	4.37874	1.83026	2.94061	1.53793	2.3778
4-Bromo-2,5-difluorobenzoic acid	C7H3BrF2O2	200.9114	235.928	0.674784	1	M+H-2H2O	28314-82-1	Benzene and substituted derivatives	Benzene and substituted derivatives	2.30149	1.65106	1.14686	1.05174	1.2273	0.0401585	0.044775	3.90096	2.69891	1.06646	1.63164
6-Bromo-3-chloro-2-fluorobenzaldehyde	C7H3BrClFO	202.8905	237.902	0.71712	1	M+H-2H2O	1114809-02-7	Benzene and substituted derivatives	Benzene and substituted derivatives	103.231	38.0782	44.2964	47.7065	5.65366	0.423479	0.403945	12.3756	6.20373	7.20482	5.52314
Spermine	C10H26N4	203.2230	202.216	1	1	M+H	71-44-3	Alkaloids	Alkaloids	51.9094	13.0482	27.1363	11.5432	72.8583	19.6118	13.3932	33.0972	82.1119	5.24068	7.81112
(4-Bromo-2-fluorophenyl)methanol	C7H6BrFO	204.9660	203.959	0.988096	1	M+H	188582-62-9	Benzene and substituted derivatives	Benzene and substituted derivatives	1.1892	0.916836	1.00756	0.507327	0.676895	0.954002	1.64763	1.22719	0.830514	0.166054	0.160707
3-Phosphoglyceraldehyde	C3H7O6P	208.9613	169.998	0.990669	1	M+K	591-59-3	Aldehyde,Ketones,Esters	Aldehydes	14.7885	7.21632	7.15213	11.8135	1.66483	0.141908	0.152557	0.908772	1.23262	1.26143	0.531373
6-amino-4H-dithiolo[4,3-b]pyrrol-5-one	C5H4N2OS2	210.9401	171.977	0.951729	1	M+K	-	Aldehyde,Ketones,Esters	Ketones	16.247	3.53344	2.86469	6.69412	8.96019	4.10863	3.80249	5.82237	8.25297	17.0396	4.4119
pterosin I	C16H22O2	211.1474	246.162	0.918524	1	M+H-2H2O	35944-01-5	Terpenoids	Sesquiterpenoids	2.9645	3.07944	4.54253	8.5219	4.0028	3.98736	2.26197	1.7443	1.12371	2.06139	1.95318
Zalcitabine	C9H13N3O3	212.1034	211.096	0.950207	1	M+H	7481-89-2	Nucleotide And Its metabolites	Nucleotide and Its metabolites	0.329788	0.401452	0.646751	0.61953	0.840868	0.690692	0.457628	1.07654	0.791994	0.284069	0.607071
Potassium sulfate	K2O4S	212.8423	173.879	0.994515	1	M+K	7778-80-5	Others	Metal, Non-metal and related compounds	277.358	57.1548	89.8099	286.31	144.435	5.083	28.6395	359.961	596.748	511.092	596.448
L-Theanine	C7H14N2O3	213.0638	174.1	0.980493	1	M+K	3081-61-6	Amino acid and Its metabolites	Amino acids	279.508	263.752	203.768	67.2368	1227.45	88.3535	658.942	869.883	1520.12	515.557	1293.84
(2R)-2-chloro-2-[(2R)-5-oxo-2H-furan-2-yl]acetate	C6H4ClO4-	213.9429	174.98	0.986172	1	M+K	-	Others	Others	0.485613	0.28005	0.237649	0.432237	0.370924	0.0724487	0.132031	0.513391	0.906076	0.903829	0.381412
phosphono dihydrogen phosphate	H4O7P2	216.9060	177.943	0.948072	1	M+K	-	Others	Metal, Non-metal and related compounds	1.38788	0.605725	0.572333	0.922431	0.336403	0.210423	0.0706926	0.451093	1.124	0.328351	0.540199
Callicarpenal	C16H26O	217.1952	234.198	0.983328	1	M+H-H2O	161105-12-0	Terpenoids	Sesquiterpenoids	0.710051	0.92395	1.4413	2.32504	3.55353	3.65284	2.63649	0.975548	0.526338	1.96208	2.17098
4-Bromo-2,6-difluorobenzamide	C7H4BrF2NO	217.9382	234.944	0.693217	1	M+H-H2O	840481-49-4	Benzene and substituted derivatives	Benzene and substituted derivatives	0.786818	0.453343	0.220985	0.170908	0.71726	0.249066	0.0980777	1.6001	1.08179	0.181503	0.222534
4-Bromo-2,5-difluorobenzoic acid	C7H3BrF2O2	218.9217	235.928	0.649948	1	M+H-H2O	28314-82-1	Benzene and substituted derivatives	Benzene and substituted derivatives	0.860796	0.265059	0.294428	0.405397	0.0688128	0.130127	0.0897827	0.0939879	0.0726059	0.0894213	0.0595489
5-Bromo-3-fluoropyridine-2-carboxylic acid	C6H3BrFNO2	219.9404	218.933	0.99779	1	M+H	669066-91-5	Organic acid And Its derivatives	Organic acid And Its derivatives	0.729875	0.659994	0.42709	0.415807	0.321183	0.0730479	0.0918041	0.849552	1.89878	0.122936	0.122452
Rufinamide	C10H8F2N4O	221.0633	238.067	1	1	M+H-H2O	106308-44-5	Alkaloids	Alkaloids	0.364112	1.21968	2.06682	0.852567	17.769	20.508	42.1928	7.11424	4.1101	2.04677	1.73872
Aklomide	C7H5ClN2O3	222.9882	199.999	0.996232	1	M+Na	3011-89-0	Benzene and substituted derivatives	Benzene and substituted derivatives	7.10085	4.87465	1.87561	1.56891	221.062	8.99458	3.75875	204.76	179.945	6.94944	17.8473
2-oxo-6-(2-oxoheptyl)pyran-4-olate	C12H15O4-	224.1043	223.097	0.995759	1	M+H	-	Aldehyde,Ketones,Esters	Esters	53.5618	59.9658	89.2477	28.0734	4.51978	6.78335	11.166	139.19	48.8047	13.101	12.4962
Butalbital	C11H16N2O3	225.1234	224.116	0.999063	1	M+H	77-26-9	Heterocyclic compounds	Heterocyclic compounds	1.1779	2.01637	1.94902	4.92305	1.86972	0.646705	1.90923	0.898846	1.26126	0.728471	0.852435
4-(hydroxymethyl)benzenesulfonate	C7H7O4S-	225.9704	187.007	0.916734	1	M+K	-	Benzene and substituted derivatives	Benzene and substituted derivatives	1.47062	0.265322	0.647861	0.637709	0.170153	0.0687765	0.0671118	0.316374	1.75997	0.507794	0.356532
4-Bromo-2-chloro-6-fluorophenol	C6H3BrClFO	226.9095	225.902	0.943497	1	M+H	161045-79-0	Benzene and substituted derivatives	Phenolics	0.277627	0.379268	0.344235	0.39928	1.53118	0.677714	0.808285	1.48248	0.727988	0.633643	0.45547
4α-Hydroxy-1α,5αH-guaia-10(14),11(13)-dien-12,8α-olide	C16H22O3	227.1417	262.156	0.91051	1	M+H-2H2O	-	Terpenoids	Sesquiterpenoids	0.573415	0.740835	0.925129	1.29094	1.50472	1.08056	0.773332	1.00788	0.537496	1.12553	0.86507
(E)-2-chloro-4-oxohex-2-enedioate	C6H3ClO5-2	228.9300	189.967	0.987454	1	M+K	-	Organic acid And Its derivatives	Organic acid And Its derivatives	31.6289	17.4589	13.8222	30.174	16.4574	7.19004	14.3079	51.2318	116.945	84.6266	23.4383
4-Bromo-3,5-difluoroaniline	C6H4BrF2N	229.9378	206.95	0.880657	1	M+Na	203302-95-8	Benzene and substituted derivatives	Benzene and substituted derivatives	551.316	376.034	346.588	385.933	395.153	108.572	90.6621	680.274	798.011	467.139	253.688
Cyclic 2,3-bisphospho-D-glycerate	C3H6O9P2	230.9454	247.949	0.999263	1	M+H-H2O	-	Hormones and hormone related compounds	Hormones and hormone related compounds	837.892	602.459	497.266	927.687	678.165	334.729	318.135	1382.85	1727.99	1636.7	817.061
Tungstate	WH2O4	232.9436	249.946	0.921986	1	M+H-H2O	7783-03-1	Others	Others	109.093	76.1852	59.75	111.294	82.8495	37.9486	32.5415	186.706	239.04	219.06	95.2342
10-Heptadecenoic Acid	C17H32O2	233.2262	268.24	0.987578	1	M+H-2H2O	29743-97-3	Lipids	Free fatty acids	0.583141	0.466172	0.797557	1.03443	0.527024	0.321204	0.353462	0.355773	0.580642	0.433655	0.66101
4-Bromoindole	C8H6BrN	233.9340	194.968	0.737151	1	M+K	52488-36-5	Heterocyclic compounds	Indole and Its derivatives	2.77806	2.05227	1.75067	2.61356	2.34585	1.04766	0.682981	6.85343	5.99215	4.48667	2.1006
Ferricyanide	C6FeN6	234.9420	211.953	0.917927	1	M+Na	13408-62-3	Others	Others	1.83608	1.13959	0.983344	2.03981	1.17136	0.378153	0.526418	2.57601	3.08847	3.19329	1.48165
Pentadecanoic acid,14-methyl-,methyl ester	C17H34O2	235.2418	270.256	0.977715	1	M+H-2H2O	5129-60-2	Others	Others	1.3074	0.718818	1.1526	1.27613	0.387856	0.241256	0.215764	0.558972	0.55085	0.175069	0.273324
Proxyphylline	C10H14N4O3	239.1142	238.107	0.963194	1	M+H	603-00-9	Alkaloids	Alkaloids	0.639356	1.39972	1.92926	1.66264	3.24771	1.67227	1.73924	2.87164	2.80521	3.71985	2.69381
2-Bromo-4,6-dichlorophenol	C6H3BrCl2O	242.8834	241.872	0.602383	1	M+H	4524-77-0	Benzene and substituted derivatives	Benzene and substituted derivatives	0.481375	0.257326	0.400808	0.428777	0.337828	0.0189877	0.0339712	0.592257	0.262687	0.343225	0.189855
Methyl 4-bromo-1,2,5-thiadiazole-3-carboxylate	C4H3BrN2O2S	246.8995	223.908	0.736442	1	M+Na	152300-56-6	Aldehyde,Ketones,Esters	Esters	1.06431	0.380022	0.359958	0.588093	0.0736196	0.0164959	0.0128109	0.101777	0.153232	0.190355	0.11691
(2E)-2-(4-methylpent-3-enyl)-6-oxohept-2-enoic acid	C13H20O3	247.1304	224.141	0.987578	1	M+Na	-	Terpenoids	Ditepenoids	0.211216	0.514628	0.583217	0.437434	0.650774	0.460091	0.672054	1.75592	0.864033	0.459202	0.598803
4-Bromo-7-fluoroquinoline	C9H5BrFN	247.9498	224.959	0.82268	1	M+Na	1070879-29-6	Heterocyclic compounds	Heterocyclic compounds	1.18298	0.730075	0.443507	1.40975	0.641838	0.241473	0.752272	3.9486	5.10105	4.01145	0.864596
2'-Deoxyguanosine	C10H13N5O4	250.0939	267.097	0.951229	1	M+H-H2O	961-07-9	Nucleotides and derivatives	Nucleotides and derivatives	1.97971	2.94624	3.79913	2.8065	17.598	20.7356	19.5367	14.2763	14.7348	5.788	17.3376
L-Prolyl-L-Leucine	C11H20N2O3	251.1370	228.147	0.963194	1	M+Na	52899-07-7	Amino acids and derivatives	Amino acids and derivatives	1.63266	15.5167	20.0734	0.38002	256.961	23.3629	168.665	38.5935	2.66555	17.9226	14.4603
4-(2,4-Dichlorophenyl)-1,3-thiazole	C9H5Cl2NS	251.9413	228.952	0.996917	1	M+Na	383145-54-8	Benzene and substituted derivatives	Benzene and substituted derivatives	0.901404	0.331312	0.416201	0.40056	0.34969	0.0845691	0.110039	0.535032	1.73824	0.309394	0.205436
8-Chloro-2,3-dihydrothieno[2,3-g][1,4]benzodioxine-7-carboxylic acid	C11H7ClO4S	252.9720	269.975	0.992876	1	M+H-H2O	854357-34-9	Organic acid And Its derivatives	Organic acid And Its derivatives	7.56379	16.1429	14.8432	15.7069	107.678	57.4005	77.0361	84.6895	26.9807	28.9331	33.9102
5-(2-Oxo-2-phenylethylidene)-2,4-imidazolidinedione	C11H8N2O3	255.0160	216.053	0.917113	1	M+K	67917-89-9	Aldehyde,Ketones,Esters	Ketones	3.34702	2.2887	2.46557	2.64079	7.24296	8.16376	4.86181	4.93116	8.41339	11.3605	5.68046
12,13-Epoxy-9-Octadecenoic Acid	C18H32O3	261.2209	296.235	0.963194	1	M+H-2H2O	6799-85-5	Lipids	Free fatty acids	6.53133	3.56762	6.4342	9.43756	3.75302	3.84106	2.66679	5.00463	9.26568	1.2854	1.7292
2-oxo-6-(2-oxoheptyl)pyran-4-olate	C12H15O4-	262.0601	223.097	0.98339	1	M+K	-	Aldehyde,Ketones,Esters	Esters	37.3948	23.0302	24.7978	15.82	2.11731	4.65896	2.76956	33.5015	16.965	6.93867	3.83255
3-Chloro-6-ethyl-1-benzothiophene-2-carboxylic acid	C11H9ClO2S	262.9907	240.001	0.972631	1	M+Na	351000-45-8	Organic acid And Its derivatives	Organic acid And Its derivatives	0.518795	0.400762	0.464701	0.241248	0.0870798	0.875921	0.22497	0.534946	0.36483	0.129022	0.0865155
3-Iodo-2-propynyl butylcarbamate	C8H12INO2	263.9880	280.991	0.997092	1	M+H-H2O	55406-53-6	Aldehyde,Ketones,Esters	Esters	0.113903	0.594055	0.377472	0.147852	2.54384	1.0884	0.76826	4.31104	8.4326	0.501019	0.286718
Phenylacetyl-L-glutamine	C13H16N2O4	265.1183	264.111	1	1	M+H	28047-15-6	Amino acids and derivatives	Amino acids and derivatives	2.49445	2.58603	3.58598	0.907799	5.66918	2.00046	3.98725	4.10895	3.75204	3.08091	7.09195
3,3'-Dimethoxybenzidine	C14H16N2O2	267.1102	244.121	0.965871	1	M+Na	119-90-4	Benzene and substituted derivatives	Benzene and substituted derivatives	66.3011	93.5256	114.926	7.74549	469.275	6.65861	60.2572	127.102	9.07421	59.4429	91.7093
3,4-Diamino-2,5-dibromopyridine	C5H5Br2N3	267.8940	266.883	0.628041	1	M+H	221241-11-8	Heterocyclic compounds	Heterocyclic compounds	98.7687	38.1818	31.276	83.9484	13.2645	1.17076	2.6996	50.1126	75.8872	87.6362	40.5233
Ergothioneine	C9H15N3O2S	268.0514	229.088	0.963495	1	M+K	497-30-3	Organic acid And Its derivatives	Organic acid And Its derivatives	0.643065	0.260005	0.808412	0.603694	11.8947	1.01974	0.349322	0.590841	0.921917	0.619941	0.204451
Ala-Ile-Thr	C13H25N3O5	268.1647	303.179	0.902465	1	M+H-2H2O	-	Amino acid and Its metabolites	Small Peptide	0.190752	0.732203	0.632123	0.436389	1.95452	0.92807	0.728193	1.55474	1.12156	0.778218	1.26498
4-amino-N-(4-tert-butylphenyl)benzenesulfonamide	C16H20N2O2S	269.1096	304.125	0.877141	1	M+H-2H2O	-	Benzene and substituted derivatives	Benzene and substituted derivatives	2.55427	3.86863	5.6336	0.600194	26.9829	3.05971	7.17334	5.2533	2.29129	3.43656	6.62777
6-Bromo-1,3-dihydro-2H-imidazo[4,5-b]pyridine-2-thione	C6H4BrN3S	269.8918	230.929	0.974262	1	M+K	93752-20-6	Aldehyde,Ketones,Esters	Ketones	19.7693	7.24035	5.71678	12.0622	1.97311	0.114532	0.304562	6.49659	12.889	13.4801	5.37802
[(4-Chlorobenzyl)sulfonyl]acetic acid	C9H9ClO4S	270.9803	247.991	0.999088	1	M+Na	118672-20-1	Benzene and substituted derivatives	Benzene and substituted derivatives	0.112321	0.749976	0.518849	0.254404	4.64101	2.6187	5.81118	36.1696	115.995	4.81158	2.71486
Methyl 4-chloro-3-(trifluoromethyl)phenylcarbamate	C9H7ClF3NO2	276.0008	253.012	0.970336	1	M+Na	19448-54-5	Benzene and substituted derivatives	Benzene and substituted derivatives	0.30784	0.554352	0.231416	0.122248	2.63475	1.22189	1.7767	1.3665	2.4077	0.451143	0.80896
D-Ribose 1-diphosphate	C5H12O10P2	276.9872	293.991	0.991201	1	M+H-H2O	-	Organic acid And Its derivatives	Organic acid And Its derivatives	0.293223	0.248342	0.2838	0.149194	0.530664	3.19318	2.24701	0.694184	0.931058	0.397915	0.701881
Hydrochlorothiazide	C7H8ClN3O4S2	279.9619	296.964	0.913349	1	M+H-H2O	58-93-5	Heterocyclic compounds	Heterocyclic compounds	4.00108	3.99105	2.49468	2.62437	1.63162	0.734932	0.823808	5.23814	10.284	0.921558	0.842991
Carbophenothion methyl-O-analog	C9H12ClO3PS2	280.9618	297.965	0.963146	1	M+H-H2O	7332-32-3	Others	Others	0.229972	0.368174	0.177635	0.277687	1.31025	21.1267	20.2736	2.8334	1.1217	0.323618	0.15174
Thicyofen	C8H5ClN2OS2	282.9170	243.953	0.925647	1	M+K	116170-30-0	Heterocyclic compounds	Heterocyclic compounds	7.35387	2.96318	2.27487	4.74728	1.04366	0.12844	0.503433	10.9259	14.748	12.2475	2.18718
1-Bromo-3-iodoacetone	C3H4BrIO	284.8360	261.849	0.747899	1	M+Na	-	Aldehyde,Ketones,Esters	Ketones	5.73643	1.51244	1.46633	2.20937	0.0822025	0.066073	0.0593401	0.168163	0.090353	0.156951	0.109892
2,2'-[4-(2-Hydroxyethylamino)-3-nitrophenylimino]diethanol	C12H19N3O5	286.1400	285.132	0.971757	1	M+H	33229-34-4	Benzene and substituted derivatives	Benzene and substituted derivatives	4.26715	4.615	10.632	4.32717	13.3535	1.70246	2.3181	8.83822	27.434	4.01318	10.2402
Abscisic acid	C15H20O4	287.125	264.32	0.925847	1	M+Na	21293-29-8	Hormones and hormone related compounds	Hormones and hormone related compounds	0.150439	0.221505	0.302647	0.198497	0.779979	0.41612	0.316908	0.471026	0.486481	0.383503	0.683677
Methyl 4-chloro-3-(trifluoromethyl)phenylcarbamate	C9H7ClF3NO2	291.9751	253.012	0.980309	1	M+K	19448-54-5	Benzene and substituted derivatives	Benzene and substituted derivatives	3.38385	2.52773	0.338354	0.667707	2.18424	0.125605	0.557481	2.21441	3.53863	1.03274	1.85343
4,5-Dichloro-2-(3,5-dichlorophenyl)pyridazin-3(2H)-one	C10H4Cl4N2O	292.9022	309.905	0.925381	1	M+H-H2O	86483-43-4	Benzene and substituted derivatives	Benzene and substituted derivatives	0.310697	0.589529	0.286151	0.733765	2.62552	0.201439	0.408995	2.35043	4.32789	2.07904	2.60832
Irsogladine	C9H7Cl2N5	293.9695	255.008	0.823792	1	M+K	57381-26-7	Benzene and substituted derivatives	Benzene and substituted derivatives	1.01181	0.78046	0.525909	0.777601	1.00992	0.164117	0.315233	1.52397	2.37816	2.07351	1.11185
Dopamine glucuronide	C14H19NO8	294.0967	329.111	0.943332	1	M+H-2H2O	-	Alcohol and amines	Amines	1.49771	4.07826	3.64368	1.14511	2.81287	0.582325	1.49522	2.09126	1.57381	1.5779	3.0912
Lead nitrate	Pb(NO3)2	296.9358	331.952	0.725614	1	M+H-2H2O	10099-74-8	Others	Others	0.110272	1.34921	0.537778	0.737734	8.34745	27.7845	26.1525	8.71375	3.11865	1.93356	1.19594
4-(4-Nitrophenyl)-N-phenyl-1,3-thiazol-2-amine	C15H11N3O2S	298.0649	297.057	0.95092	1	M+H	102183-91-5	Benzene and substituted derivatives	Benzene and substituted derivatives	41.2943	42.6399	7.84159	3.3068	21.8066	0.809902	2.57279	10.8991	56.3743	4.36044	13.0198
2-[(4-Chlorophenyl)thio]benzoic acid	C13H9ClO2S	302.9639	264.001	0.942	1	M+K	6469-85-8	Organic acid And Its derivatives	Organic acid And Its derivatives	2.02614	6.9763	5.8759	7.80186	28.8536	17.4485	22.5633	37.6417	62.9441	16.1621	14.3867
2,3,4,7,8-Pentachlorodibenzofuran	C12H3Cl5O	304.8450	339.86	0.897852	1	M+H-2H2O	57117-31-4	Benzene and substituted derivatives	Benzene and substituted derivatives	0.71523	0.184917	0.193062	0.297082	0.527643	0.500753	0.708647	0.107619	0.0995462	0.0442759	0.0595883
[(3,4-Dichlorophenyl)sulfonyl]acetic acid	C8H6Cl2O4S	306.9013	267.936	0.807036	1	M+K	76063-51-9	Benzene and substituted derivatives	Benzene and substituted derivatives	200.158	80.9629	92.5595	103.37	15.3021	0.251514	0.8067	30.7649	15.0349	16.0352	12.948
Tatarine	C15H20N2O6	307.1285	324.132	0.963194	1	M+H-H2O	-	Alkaloids	Alkaloids	1.73825	1.52311	1.92737	0.562538	3.97346	1.93819	10.2788	7.59745	13.5107	4.87542	3.39668
Letrozole	C17H11N5	308.0905	285.101	0.969791	1	M+Na	112809-51-5	Benzene and substituted derivatives	Benzene and substituted derivatives	5.25032	2.79065	3.23962	7.78369	2.89277	2.59412	1.09059	0.866127	1.0022	0.875848	1.40255
2-Hydroxy-1,4-benzoxazine-3(2H)-one glucoside (HBOA glucoside)	C14H17NO8	310.0919	327.095	0.97531	1	M+H-H2O	27625-86-1	Alkaloids	Alkaloids	0.212487	0.223304	0.293646	0.288757	0.878326	0.546106	0.503464	0.440915	0.512432	0.423194	0.427454
6-Iodo-4(1H)-quinazolinone	C8H5IN2O	310.9054	271.945	0.735209	1	M+K	16064-08-7	Aldehyde,Ketones,Esters	Ketones	2.27825	3.41023	1.63695	4.44001	13.8474	0.642811	1.52027	10.9404	20.5205	7.79699	10.1267
5-Chloro-4-iodo-2-methoxybenzoic acid	C8H6ClIO3	312.9101	311.905	0.757695	1	M+H	473264-13-0	Benzene and substituted derivatives	Benzene and substituted derivatives	1.68896	3.78899	2.90993	4.04014	17.1372	7.3843	11.5301	16.8918	10.2845	8.78001	6.49522
2-Amino-5-bromo-2'-fluorobenzophenone	C13H9BrFNO	315.9744	292.985	0.99336	1	M+Na	1479-58-9	Benzene and substituted derivatives	Benzene and substituted derivatives	1.22274	0.8159	0.706574	0.450063	0.613637	0.284611	0.617254	0.793083	0.820325	0.369178	0.624016
Flurtamone	C18H14F3NO2	316.0944	333.098	0.995435	1	M+H-H2O	96525-23-4	Benzene and substituted derivatives	Benzene and substituted derivatives	0.618268	0.711858	1.04019	0.511729	0.612047	0.666889	0.915266	3.67211	1.84375	0.808606	0.504838
Tiludronic Acid	C7H9ClO6P2S	318.9378	317.928	0.765338	1	M+H	89987-06-4	Organic acid And Its derivatives	Organic acid And Its derivatives	43.9756	39.7198	30.6767	67.106	18.004	1.5348	2.04673	33.902	64.2637	16.2962	17.3062
6-(4-ethenylphenoxy)-3,4,5-trihydroxyoxane-2-carboxylic acid	C14H16O7	319.0789	296.09	0.999625	1	M+Na	-	Benzene and substituted derivatives	Benzene and substituted derivatives	3.75326	4.82053	5.26368	10.3652	2.46985	2.79328	2.11724	4.51661	6.23959	2.30071	1.34156
6-(3-Bromoanilino)-2,4(1H,3H)-pyrimidinedione	C10H8BrN3O2	319.9440	280.98	0.903436	1	M+K	72255-49-3	Benzene and substituted derivatives	Benzene and substituted derivatives	1.26865	1.11727	0.831792	2.12205	0.660546	0.23915	0.330956	1.04195	1.75368	1.17378	0.636556
3-chloro-4-hydrazinophenylmethylsulfonylmethyl sulfone	C8H11ClN2O4S2	320.9751	297.985	0.890921	1	M+Na	-	Heterocyclic compounds	Heterocyclic compounds	0.93751	6.12415	3.16518	3.25589	82.0108	14.9083	18.939	55.7041	98.7175	11.8852	13.1021
Risedronic acid	C7H11NO7P2	321.9644	283.001	0.984595	1	M+K	105462-24-6	Organic acid And Its derivatives	Organic acid And Its derivatives	5.92957	4.2624	3.49762	6.28664	4.96843	0.920677	1.98476	8.93875	13.3285	15.3537	7.85782
4,5-Dibromothiophene-2-carbohydrazide	C5H4Br2N2OS	322.8260	299.839	0.747871	1	M+Na	171851-25-5	Heterocyclic compounds	Heterocyclic compounds	0.0628654	0.0612879	0.383979	0.17015	1.56672	7.13511	13.8237	1.69435	1.30412	1.8597	1.70698
2-[(2-Fluorobenzoyl)amino]-4-phenyl-3-thiophenecarboxylic acid	C18H12FNO3S	324.0486	341.052	0.964134	1	M+H-H2O	5897-48-3	Benzene and substituted derivatives	Benzene and substituted derivatives	7.91546	9.15039	5.48459	7.79277	4.04247	2.34695	5.06354	3.08858	2.53935	1.3357	1.28277
2-Chloro-N-(4-oxo-2-thioxo-1,3-thiazolidin-3-yl)benzamide	C10H7ClN2O2S2	324.9288	285.964	0.793204	1	M+K	288843-71-0	Benzene and substituted derivatives	Benzene and substituted derivatives	0.347141	0.494765	0.204753	0.814137	1.66772	0.290887	0.441472	2.49852	5.47116	1.67697	1.24517
Entacapone	C14H15N3O5	328.0902	305.101	0.966729	1	M+Na	130929-57-6	Aldehyde,Ketones,Esters	Ketones	4.13142	5.37597	3.89441	1.70136	22.0907	0.864913	2.12327	2.73141	6.25016	3.30633	6.86454
4-Bromo-2,6-dinitrobenzoic Acid	C7H3BrN2O6	328.8835	289.917	0.700035	1	M+K	95192-56-6	Benzene and substituted derivatives	Benzene and substituted derivatives	9.57413	6.10985	9.18889	11.3362	10.9188	0.613713	1.36301	19.039	7.96887	12.0456	7.1598
N-Succinyl-LL-2,6-diaminoheptanedioate	C11H18N2O7	329.0751	290.111	0.93953	1	M+K	-	Organic acid And Its derivatives	Organic acid And Its derivatives	1.64797	2.022	1.66345	1.46677	2.95477	10.0813	11.8272	4.41895	5.04745	4.68849	8.24327
Asn-Asn-Thr	C12H21N5O7	330.1397	347.144	0.87173	1	M+H-H2O	-	Amino acid and Its metabolites	Small Peptide	2.18211	1.16826	0.882674	1.5254	4.14543	1.53815	7.97194	1.10012	2.41107	0.745485	1.15175
4,5-Dichloro-2-(3,5-dichlorophenyl)pyridazin-3(2H)-one	C10H4Cl4N2O	332.8930	309.905	0.862906	1	M+Na	86483-43-4	Benzene and substituted derivatives	Benzene and substituted derivatives	0.273901	1.43598	0.618373	0.801357	18.0674	1.96538	4.0638	10.6504	19.8186	5.87839	4.3228
Citalopram propionic acid	C18H14FNO3	334.0852	311.096	0.984078	1	M+Na	-	Organic acid And Its derivatives	Organic acid And Its derivatives	29.4804	18.9521	20.1364	13.0076	13.599	6.44439	13.7823	20.2902	9.17734	3.00376	3.08261
[10]-Paradol	C21H34O3	335.2582	334.251	0.987578	1	M+H	36700-48-8	Phenolic acids	Phenolic acids	1.50493	1.67362	2.59465	4.01111	3.13691	4.55518	2.51861	4.2813	8.46551	1.14358	1.93228
Pregnanetriol	C21H36O3	337.2741	336.266	0.956619	1	M+H	1098-45-9	Hormones and hormone related compounds	Hormones and hormone related compounds	28.9663	18.6479	23.9968	46.8324	8.53778	10.5976	7.20445	14.3695	10.7965	5.75831	8.77636
2-Hydroxy-5-[(2-thienylsulfonyl)amino]benzoic acid	C11H9NO5S2	337.9561	298.992	0.917812	1	M+K	326023-08-9	Benzene and substituted derivatives	Benzene and substituted derivatives	5.60033	3.98401	3.4114	4.99509	5.2678	1.72991	2.72638	7.93981	13.8566	11.3517	5.53324
4,5-Dibromothiophene-2-carbohydrazide	C5H4Br2N2OS	338.8003	299.839	0.786215	1	M+K	171851-25-5	Heterocyclic compounds	Heterocyclic compounds	0.0867679	0.162459	0.541097	0.293766	2.38615	2.35344	7.40771	4.41549	3.47558	6.26343	6.9725
Lythidathion	C7H13N2O4PS3	338.9664	315.978	0.950504	1	M+Na	2669-32-1	Heterocyclic compounds	Heterocyclic compounds	12.5441	9.05868	7.19966	11.9473	10.4795	2.15936	3.90738	18.3971	32.3501	37.0172	15.2511
Ile-Pro-Lys	C17H32N4O4	339.2385	356.242	0.932907	1	M+H-H2O	-	Amino acid and Its metabolites	Small Peptide	1.26505	0.598976	1.07895	0.67645	1.85172	1.51983	1.00206	1.82454	3.50849	0.690427	0.928664
Phosmet-oxon	C11H12NO5PS	339.9780	301.017	0.724309	1	M+K	3735-33-9	Heterocyclic compounds	Heterocyclic compounds	11.3372	10.1944	7.04687	7.27847	4.22329	0.871022	0.856552	14.4349	26.9483	7.14948	3.30226
Akton	C12H14Cl3O3PS	340.9304	375.944	0.940776	1	M+H-2H2O	1757-18-2	Benzene and substituted derivatives	Benzene and substituted derivatives	1.03241	0.804873	1.19438	1.63137	1.51295	18.1107	11.9113	1.51941	1.04554	0.793812	0.387193
4-Amino-6-(trifluoromethyl)benzene-1,3-disulfonamide	C7H8F3N3O4S2	341.9796	318.991	0.935675	1	M+Na	654-62-6	Benzene and substituted derivatives	Benzene and substituted derivatives	1.31153	1.26948	0.840048	1.06617	1.16562	0.959681	0.755621	2.16746	3.35213	1.71826	1.13516
Tryptophyl-Aspartate	C15H17N3O5	342.1061	319.117	0.997403	1	M+Na	-	Amino acid and Its metabolites	Small Peptide	6.64897	23.6653	24.8	7.39081	166.665	4.12632	42.0897	111.574	152.503	56.0726	265.945
Ethyl loflazepate	C18H14ClFN2O3	343.0645	360.068	0.987368	1	M+H-H2O	29177-84-2	Aldehyde,Ketones,Esters	Esters	9.36249	28.2062	43.9802	45.3056	217.966	324.399	260.035	63.2386	27.772	38.4522	24.9758
Endrin aldehyde	C12H8Cl6O	344.8574	379.868	0.640088	1	M+H-2H2O	7421-93-4	Aldehyde,Ketones,Esters	Aldehydes	112.311	35.6427	36.7586	51.3923	1.45513	0.0185814	0.0291401	5.14413	3.21077	5.04718	2.82284
Sapanisertib	C15H15N7O	348.0969	309.134	0.986566	1	M+K	1224844-38-5	Heterocyclic compounds	Heterocyclic compounds	1.50237	1.22136	1.4087	0.801341	1.26481	0.964605	0.405216	1.34936	1.53215	0.617029	0.589777
3-Bromo-5-phenyl-7-(trifluoromethyl)pyrazolo[1,5-a]pyrimidine-2-carboxylic acid	C14H7BrF3N3O2	349.9572	384.967	0.627531	1	M+H-2H2O	304687-28-3	Organic acid And Its derivatives	Organic acid And Its derivatives	0.856278	0.633052	0.51763	0.754062	0.812041	0.227248	0.309582	1.32326	2.00444	1.60524	0.782578
2(5H)-Furanone,4-benzo[b]thien-2-yl-3-bromo-5-hydroxy-	C12H7BrO3S	350.8902	311.928	0.893575	1	M+K	-	Benzene and substituted derivatives	Benzene and substituted derivatives	0.723953	1.06221	0.85212	2.67958	2.47115	0.796629	0.553762	3.166	2.7688	1.45297	4.29278
5-(2-Thienyl)-7-(trifluoromethyl)pyrazolo[1,5-a]pyrimidine-3-carboxylic acid	C12H6F3N3O2S	351.9726	313.013	0.615559	1	M+K	5841-98-5	Organic acid And Its derivatives	Organic acid And Its derivatives	1.50304	0.666124	0.637733	0.918468	1.00197	0.337425	0.748257	2.15115	3.90408	3.39366	1.27002
3,3'-{[(4-Aminophenyl)sulfonyl]imino}dipropanamide	C12H18N4O4S	353.0681	314.105	0.996992	1	M+K	14497-03-1	Benzene and substituted derivatives	Benzene and substituted derivatives	1.78881	1.71555	2.11456	2.5927	2.02096	11.4412	11.7022	7.86442	12.3225	4.5571	1.51328
6,6'-Sulfinylbis(2,4-dichlorophenol)	C12H6Cl4O3S	354.8760	371.876	0.685762	1	M+H-H2O	844-26-8	Benzene and substituted derivatives	Benzene and substituted derivatives	0.0389343	0.327854	0.155488	0.13288	4.42721	1.07531	2.13314	2.60172	4.19055	1.80793	1.81068
Asp-Met-Lys	C15H28N4O6S	357.1589	392.173	0.98075	1	M+H-2H2O	-	Amino acid and Its metabolites	Small Peptide	1.2375	1.42603	1.12477	0.803855	3.0847	92.5552	18.2408	8.6162	6.59843	9.67906	2.75569
(3R,4R,5R)-3,4-dihydroxy-5-[(E)-3-(4-hydroxyphenyl)prop-2-enoyl]oxycyclohexene-1-carboxylate	C16H15O7-	358.0449	319.082	0.99031	1	M+K	-	Aldehyde,Ketones,Esters	Esters	3.15181	3.93189	3.42393	2.09098	6.89201	1.29901	2.07449	14.9279	9.23726	4.42929	7.14734
Galloyl Methyl gallate	C15H12O9	359.0372	336.048	0.97531	1	M+Na	-	Phenolic acids	Phenolic acids	67.3679	49.7605	56.6868	102.569	40.5329	9.95085	8.5803	15.0239	7.84325	14.8205	10.1793
Gly-Tyr-Arg	C17H26N6O5	359.1790	394.196	0.640176	1	M+H-2H2O	-	Amino acid and Its metabolites	Small Peptide	0.592007	0.511404	0.538855	0.72846	0.844652	0.565876	0.357766	0.47362	0.562302	0.837788	0.516122
5-bromo-N-[2-(dimethylamino)-2-thiophen-2-ylethyl]thiophene-2-sulfonamide	C12H15BrN2O2S3	360.9280	395.946	0.621512	1	M+H-2H2O	-	Alcohol and amines	Amines	0.637322	0.370599	0.26036	0.431481	0.925132	0.781333	1.10351	1.20606	1.76673	0.831544	0.424917
3,5-bis(1H-indol-3-yl)-1H-pyrrole-2-carboxylate	C21H14N3O2-	363.0982	340.109	0.963411	1	M+Na	-	Organic acid And Its derivatives	Organic acid And Its derivatives	4.9002	7.09866	5.46271	1.45111	37.8337	5.38577	26.5486	26.6481	62.0097	21.4556	20.8017
Triazolidinedithione	C12H12BrN3S2	365.9534	342.963	0.922736	1	M+Na	-	Aldehyde,Ketones,Esters	Ketones	5.27757	4.025	3.38936	5.21537	5.17601	1.34913	1.74449	8.40186	13.0793	15.2145	5.7589
Tetrachlorobisphenol A	C15H12Cl4O2	366.9620	365.956	0.81735	1	M+H	79-95-8	Benzene and substituted derivatives	Benzene and substituted derivatives	377.206	296.338	257.219	313.833	354.691	116.798	90.1508	588.358	810.869	717.782	255.954
Sorbitan monopalmitate	C22H42O6	367.2842	402.298	0.9951	1	M+H-2H2O	26266-57-9	FA	Others	3.75282	4.55555	5.9725	6.08417	4.00055	5.5754	9.49588	8.34799	10.9328	4.14649	7.84189
Ala-Gln-Lys	C14H27N5O5	368.1888	345.201	0.806632	1	M+Na	-	Amino acid and Its metabolites	Small Peptide	0.465396	0.406737	0.567483	0.79149	0.604321	0.659521	0.464138	0.539083	0.392866	0.578988	0.809591
6-Hydroxy-R-acenocoumarol	C19H15NO7	370.0917	369.085	0.945078	1	M+H	-	Heterocyclic compounds	Heterocyclic compounds	0.456335	0.650492	0.359724	0.763357	5.86463	5.06098	19.6614	3.11638	2.15409	1.33758	0.9438
4,5-Diiodo-1,2-dimethyl-1H-imidazole	C5H6I2N2	370.8493	347.862	0.77451	1	M+Na	13369-82-9	Heterocyclic compounds	Heterocyclic compounds	0.174749	0.356957	0.158561	0.304804	2.77335	0.0991501	0.179744	2.40435	4.92612	2.17211	1.85688
2-Pyrimidinamine,4-[1-cyclohexyl-4-(4-fluorophenyl)-1H-imidazol-5-yl]-	C19H20FN5	376.1332	337.17	0.966342	1	M+K	950980-98-0	Heterocyclic compounds	Heterocyclic compounds	7.70248	4.74263	5.4979	2.40891	9.98781	6.15106	8.63434	11.8587	6.75128	24.647	12.738
9-Methyl-7-bromoeudistomin D	C12H8Br2N2O	378.8871	355.898	0.935499	1	M+Na	123363-40-6	Heterocyclic compounds	Heterocyclic compounds	5.87177	2.65697	3.72009	4.74169	1.37842	8.73919	6.35341	2.31671	1.41698	1.42715	0.853339
Phenylcarbamic acid,9-bromononyl ester	C16H24BrNO2	380.0635	341.099	0.854298	1	M+K	-	Benzene and substituted derivatives	Benzene and substituted derivatives	3.62527	5.9606	3.72017	3.25994	30.7803	0.995423	4.98996	47.8386	40.8814	16.8495	67.5773
2,5-Bis-(4-chloro-3-nitrophenyl)-[1,3,4]oxadiazole	C14H6Cl2N4O5	380.9777	379.972	0.868837	1	M+H	25423-74-9	Benzene and substituted derivatives	Benzene and substituted derivatives	99.6046	66.4969	46.6201	102.481	70.3479	17.569	62.6434	146.595	377.757	379.925	93.0389
(3-Chloro-2-quinoxalinyl)(phenylsulfonyl)acetonitrile	C16H10ClN3O2S	381.9810	343.018	0.948261	1	M+K	121512-58-1	Heterocyclic compounds	Heterocyclic compounds	11.3281	7.8064	5.40105	8.48787	8.06097	1.32912	4.21274	21.0875	50.5561	45.7594	8.47585
3-(Diethylamino)-7-imino-7H-chromeno[3',2'	C23H19N5O	382.1663	381.159	0.99505	1	M+H	52372-39-1	Heterocyclic compounds	Heterocyclic compounds	0.456827	0.496346	0.750994	0.43345	0.445896	0.440211	0.476734	0.923392	0.397678	1.14988	0.665595
Pantoprazole	C16H15F2N3O4S	384.0819	383.075	0.935523	1	M+H	102625-70-7	Heterocyclic compounds	Heterocyclic compounds	107.224	42.7171	65.4494	60.8547	15.7408	2.85685	2.75279	8.94595	15.5725	19.8507	7.34793
6,6'-Dibromoindigotin	C16H8Br2N2O2	384.8759	419.893	0.646844	1	M+H-2H2O	19201-53-7	Heterocyclic compounds	Heterocyclic compounds	0.681425	1.42478	1.21089	1.14771	0.666877	0.216135	0.138714	2.14178	5.16883	2.49181	0.381891
2,5,6-Tribromo-1-methylgramine	C12H13Br3N2	388.8460	423.861	0.88681	1	M+H-2H2O	64945-29-5	Heterocyclic compounds	Heterocyclic compounds	1.67589	0.956596	0.906542	2.23427	3.17214	0.317076	0.780222	10.4948	10.1636	8.60046	7.25424
Tert-butyl 2-(5-chloro-2,2'-dioxospiro[indole-3,3'-pyrrolidine]-1-yl)acetate	C17H19ClN2O4	389.0667	350.103	0.979574	1	M+K	916048-02-7	Heterocyclic compounds	Indole and Its derivatives	9.71276	15.5614	23.7999	3.35126	67.309	23.0571	36.729	52.6629	70.5682	16.5896	67.8365
Ser-Tyr-Arg	C18H28N6O6	389.1932	424.207	0.991635	1	M+H-2H2O	-	Amino acid and Its metabolites	Small Peptide	0.438253	0.953946	0.889676	0.725957	1.47636	0.728062	0.579506	1.14029	0.943962	1.39065	0.717344
1-(2-Fluorophenyl)-3-{5-[(4-nitrophenoxy)methyl]-1,3,4-thiadiazol-2-yl}urea	C16H12FN5O4S	390.0669	389.059	0.975664	1	M+H	426239-95-4	Benzene and substituted derivatives	Benzene and substituted derivatives	2.38976	4.09586	4.38947	0.982451	15.6641	2.98096	5.82027	10.2923	9.42966	3.19643	13.3173
6,7-Dihydroxycoumarin-7-O-(6'-acetyl)glucoside	C16H16O10	391.0629	368.074	0.916219	1	M+Na	-	Lignans and Coumarins	Coumarins	1.62544	2.80233	3.21226	1.03011	9.93985	1.36466	2.16129	6.97794	6.54596	1.86435	8.56913
4-Amino-3-bromo-5-iodobenzoic acid ethyl ester	C9H9BrINO2	391.8791	368.886	0.632682	1	M+Na	437707-51-2	Benzene and substituted derivatives	Benzene and substituted derivatives	0.112504	0.139971	0.266111	0.139257	1.5129	0.304153	0.498951	2.17275	1.20633	1.08662	1.92428
Adenosine 5'-phosphate disodium	C10H12N5Na2O7P	392.0339	391.027	0.954779	1	M+H	4578-31-8	Nucleotide And Its metabolites	Nucleotide and Its metabolites	0.160962	0.228209	0.227279	0.20898	1.56808	3.33963	3.12325	1.99878	3.44004	2.74422	0.38614
1,2,3,10-Tetramethoxy-7-(methylamino)-6,7-dihydro-5H-benzo[a]heptalen-9-one	C21H25NO5	394.1625	371.173	0.990917	1	M+Na	477-30-5	Benzene and substituted derivatives	Benzene and substituted derivatives	0.292541	0.678218	2.19764	0.422909	8.26179	0.642221	4.84204	1.84164	1.91522	0.421961	2.08615
9-Methyl-7-bromoeudistomin D	C12H8Br2N2O	394.8598	355.898	0.805192	1	M+K	123363-40-6	Heterocyclic compounds	Heterocyclic compounds	0.0989789	0.149111	0.234407	0.184383	1.43199	2.28971	2.59682	2.1527	1.89751	1.81236	1.29796
Balsalazide	C17H15N3O6	396.0581	357.096	0.862291	1	M+K	-	Heterocyclic compounds	Heterocyclic compounds	0.514361	0.719032	0.565626	0.769971	1.31351	0.300292	0.643744	3.79014	1.04307	1.14246	1.51055
4,6-Dibromo-2-(2-chlorophenyl)-1,3-benzoxazol-5-amine	C13H7Br2ClN2O	402.8667	401.859	0.979572	1	M+H	531515-79-4	Benzene and substituted derivatives	Benzene and substituted derivatives	0.132576	0.105726	0.160422	0.266569	0.487376	0.0978258	0.270969	2.70704	2.98197	2.47071	0.937461
Fenchlorazole-ethyl	C12H8Cl5N3O2	403.9095	402.903	0.901597	1	M+H	103112-35-2	Others	Medicine	4.99889	2.19473	1.81114	2.91713	0.914681	0.173523	0.25122	2.55778	4.90066	5.28517	1.90247
Tetrachlorobisphenol A	C15H12Cl4O2	404.9175	365.956	0.779868	1	M+K	79-95-8	Benzene and substituted derivatives	Benzene and substituted derivatives	21.9323	10.8056	8.9258	18.0705	4.67004	0.99118	0.962228	19.5838	24.7961	39.5447	13.1346
3-epi-akebonic acid	C29H44O3	405.3145	440.329	0.928656	1	M+H-2H2O	-	Terpenoids	Triterpene	1.92734	1.88112	3.53274	7.55308	1.76092	0.766189	0.75147	1.59137	0.828331	2.69612	1.02177
(3S,4S,10S,13R)-3-hydroxy-4,10,13-trimethyl-17-(6-methylhept-5-en-2-yl)-1,2,3,5,6,7,11,12,14,15,16,17-dodecahydrocyclopenta[a]phenanthrene-4-carboxylate	C29H45O3-	406.3189	441.337	0.605985	1	M+H-2H2O	-	Others	Others	0.488912	0.490479	0.898696	1.70432	0.488745	0.393878	0.265841	0.493804	0.217697	0.661974	0.359968
Hexachlorophene	C13H6Cl6O2	406.8535	405.847	0.905216	1	M+H	70-30-4	Benzene and substituted derivatives	Benzene and substituted derivatives	5.45529	3.68128	3.4984	10.6439	5.49395	1.01082	1.24247	19.2195	16.2951	12.6534	16.1378
4,4'-Methylenebis(2,6-di-tert-butylphenol)	C29H44O2	407.3309	424.334	0.991542	1	M+H-H2O	118-82-1	Benzene and substituted derivatives	Benzene and substituted derivatives	0.359057	1.1674	2.04413	1.46289	7.25014	8.21322	5.11302	2.49541	0.848073	4.35174	4.32185
Prepacifenol epoxide	C15H21Br2ClO3	408.9379	443.952	0.918983	1	M+H-2H2O	55304-01-3	Benzene and substituted derivatives	Phenolics	19.0526	14.8818	17.4243	28.9246	13.3456	2.09414	3.50941	23.5274	13.52	21.5696	19.6918
1-(4-Hydroxy-3,5-diiodophenyl)ethanone	C8H6I2O2	410.8336	387.846	0.840727	1	M+Na	-	Aldehyde,Ketones,Esters	Ketones	0.298992	0.10352	0.161723	0.37198	0.827242	0.123953	0.340614	1.87111	1.71196	1.59353	1.41863
Ser-Trp-Arg	C20H29N7O5	412.2091	447.223	0.997916	1	M+H-2H2O	-	Amino acid and Its metabolites	Small Peptide	1.11334	1.48737	2.15179	0.929591	0.373359	0.507149	0.649532	4.13859	0.983037	0.561416	0.468973
Leptophos	C13H10BrCl2O2PS	412.8733	411.868	0.82632	1	M+H	21609-90-5	Benzene and substituted derivatives	Benzene and substituted derivatives	0.869834	0.457212	0.768722	0.40648	0.923453	0.434251	0.548077	0.839022	0.601013	0.492087	0.434331
Ospemifene	C24H23ClO2	417.1020	378.139	0.983098	1	M+K	128607-22-7	Heterocyclic compounds	Heterocyclic compounds	0.507374	0.494834	0.557384	0.469036	0.741508	0.957312	0.642604	0.878296	1.10418	0.367994	0.334625
Fursalan	C12H13Br2NO3	417.8890	378.924	0.828462	1	M+K	15686-77-8	Benzene and substituted derivatives	Benzene and substituted derivatives	0.313416	0.16777	0.143352	0.234423	0.209736	0.10444	0.140133	0.771728	0.630685	1.04588	0.515268
(7R)-2-Amino-7-[4-fluoro-2-(6-methoxy-2-pyridyl)phenyl]-4-methyl-7,8-dihydro-6H-pyrido[4,3-d]pyrimidin-5-one	C20H18FN5O2	418.1074	379.144	0.970186	1	M+K	934343-74-5	Aldehyde,Ketones,Esters	Ketones	0.949176	1.17141	1.34143	0.60622	1.57373	0.865337	0.774277	1.02808	0.889382	0.330704	0.688247
Sertaconazole	C20H15Cl3N2OS	420.9928	437.994	0.80935	1	M+H-H2O	-	Heterocyclic compounds	Heterocyclic compounds	0.270617	0.564663	0.312289	0.526754	0.48949	0.954221	0.794737	1.29927	46.2662	0.461545	0.287561
Asp-Ala-His-Asp	C17H24N6O9	421.1465	456.16	0.990959	1	M+H-2H2O	-	Amino acid and Its metabolites	Small Peptide	44.8879	8.7405	6.54919	0.996394	0.576416	0.83571	0.861398	0.56121	0.862981	0.480427	0.492347
Dibromobisphenol A	C15H14Br2O2	424.9008	385.934	0.660735	1	M+K	29426-78-6	Benzene and substituted derivatives	Benzene and substituted derivatives	1.07747	0.417968	0.293449	0.618949	2.21602	0.172118	0.283822	2.28377	2.76545	4.91657	1.76694
Thr-Asp-Asn-Asp	C16H25N5O11	428.1413	463.155	0.983416	1	M+H-2H2O	-	Amino acid and Its metabolites	Small Peptide	1.39186	1.22362	0.621656	2.45989	0.549761	0.624263	0.568128	0.42937	0.406874	0.241219	0.292649
[(2S)-2-formyloxy-3-[hydroxy-[(2R,3R,5S,6R)-2,3,4,5,6-pentahydroxycyclohexyl]oxyphosphoryl]oxypropyl] formate	C11H19O13P	429.0199	390.056	0.957561	1	M+K	-	Others	Others	3.76002	4.3241	2.83258	1.1832	9.95118	0.498731	0.711064	11.7401	14.1006	3.17705	13.7309
(7S,7Ar)-7-(4-hydroxy-3,5-dimethoxyphenyl)-5,7,7a,8,9,10-hexahydroindolizino[7,6-c]quinoline-6,12-dione	C23H22N2O5	429.1422	406.153	0.996731	1	M+Na	-	Aldehyde,Ketones,Esters	Ketones	0.500091	0.65319	0.406109	0.957095	0.774866	0.472534	0.591531	0.770415	0.67987	0.39391	0.477722
Carbobenzyloxy-L-norleucyl-L-norleucine methyl ester	C21H32N2O5	431.1940	392.231	0.963317	1	M+K	-	Amino acid and Its metabolites	Amino acid derivatives	4.33676	3.69654	3.39012	2.79137	2.39049	1.25499	1.57312	4.18392	5.30809	1.59654	3.46616
Glenvastatin	C27H26FNO3	432.1967	431.19	0.969023	1	M+H	122254-45-9	Tryptamines,Cholines,Pigments	Pigments	0.950445	0.610091	0.583888	0.495119	0.567818	0.459466	0.454104	0.923132	3.55928	0.391023	0.646816
2'-O-Acetyl-3'-O-(4-hydroxy-2-methoxy-6-methylbenzoyl)uridine	C20H22N2O10	433.1225	450.127	0.827032	1	M+H-H2O	-	Nucleotide And Its metabolites	Nucleotide and Its metabolites	0.475047	0.396174	0.933868	0.440168	4.69007	1.34663	3.14584	1.37206	1.88221	0.736584	1.01695
Asp-Met-Phe	C18H25N3O6S1	434.1351	411.146	0.932543	1	M+Na	-	Amino acid and Its metabolites	Small Peptide	2.18589	1.65911	1.95303	1.14833	0.838	0.407446	0.759776	1.8242	1.17307	0.476073	0.541824
Leptophos	C13H10BrCl2O2PS	434.8531	411.868	0.647855	1	M+Na	21609-90-5	Benzene and substituted derivatives	Benzene and substituted derivatives	1.85064	0.583395	0.703649	1.02991	0.37439	0.108304	0.186568	0.409728	0.156463	0.166611	0.187998
Fluopyram	C16H11ClF6N2O	435.0096	396.046	0.99884	1	M+K	658066-35-4	Benzene and substituted derivatives	Benzene and substituted derivatives	0.432048	0.584089	0.51234	0.593287	1.86213	0.673078	0.809807	1.40155	1.50505	0.943006	1.08992
7H-1,2,4-Triazolo[3,4-b][1,3,4]thiadiazine,3-(2,5-dimethoxyphenyl)-6-(3,4-dimethoxyphenyl)-	C20H20N4O4S	435.1097	412.121	0.985637	1	M+Na	1013750-77-0	Heterocyclic compounds	Heterocyclic compounds	0.485948	0.812995	1.08405	0.747725	4.49013	10.809	7.47012	2.84265	1.91912	1.70847	1.18964
13-Hydroxy oleanolic acid-3-oxo-28-acid	C30H48O4	437.3410	472.355	0.978512	1	M+H-2H2O	-	Terpenoids	Triterpene	0.927158	2.75331	4.96025	2.44019	22.2785	34.0507	28.2508	6.70038	1.86799	17.7049	18.4501
Salvarsan	C12H14As2Cl2N2O2	438.8963	437.886	0.745473	1	M+H	139-93-5	Benzene and substituted derivatives	Benzene and substituted derivatives	1.271	0.8027	0.848336	1.16054	1.26389	0.363663	0.485431	1.69344	1.53813	0.409871	0.295551
alpha,alpha'-Dilaurin	C27H52O5	439.3772	456.381	0.894981	1	M+H-H2O	539-93-5	GL	DG	0.324459	0.670549	0.692081	0.595255	0.3247	0.748866	1.19782	1.25363	1.31294	0.764284	0.993909
HoPhe-Met-OH	C20H22N2O6S	441.1084	418.12	0.917741	1	M+Na	-	Aldehyde,Ketones,Esters	Esters	0.802122	0.704412	1.3858	1.01572	5.40103	10.9022	6.4644	1.66151	4.53189	1.43387	1.02707
CPA(18:1(9Z)/0:0)	C21H39O6P	441.2375	418.248	0.974704	1	M+Na	-	GP	PA	0.804934	1.3645	3.45898	1.03084	1.8301	2.99518	4.32281	12.4313	12.3913	2.04345	1.71302
Phe-Phe-Phe	C27H29N3O4	442.2126	459.216	0.989484	1	M+H-H2O	2578-81-6	Amino acid and Its metabolites	Small Peptide	2.82312	1.9216	1.43117	2.19796	1.10245	0.519509	0.404427	0.717695	0.758693	0.739196	0.640238
Myxochelin A	C20H24N2O7	443.1222	404.158	0.929418	1	M+K	120243-02-9	Benzene and substituted derivatives	Benzene and substituted derivatives	0.444919	0.452265	0.534244	0.455308	0.870566	0.575839	0.55843	1.0495	0.822394	0.429621	0.47624
1-(8Z,11Z,14Z-eicosatrienoyl)-glycero-3-phosphate	C23H41O7P	443.2552	460.259	0.946142	1	M+H-H2O	-	GP	PA	3.87525	3.27193	3.9363	0.843646	0.622555	0.83987	1.25709	6.63661	4.87153	0.529443	0.622989
Benzenesulfonamide,N-(2,2,2-trifluoroethyl)-N-[4-[2,2,2-trifluoro-1-hydroxy-1-(trifluoromethyl)ethyl]phenyl]-	C17H12F9NO3S	446.0264	481.039	0.905858	1	M+H-2H2O	293754-55-9	Benzene and substituted derivatives	Benzene and substituted derivatives	11.5478	4.11124	10.3713	13.0051	1.27734	0.632828	0.797619	1.92816	2.60349	1.11434	1.12486
2-[4-(4-hydroxy-3,5-diiodophenoxy)phenyl]ethylazanium	C14H14I2NO2+	446.8970	481.911	0.945616	1	M+H-2H2O	-	Others	Others	71.8363	34.7123	36.8581	74.8203	11.4507	0.773024	1.20423	46.526	32.1156	33.3435	22.456
3-Amino-4-[(7S,8R)-6'-methylspiro[6,8-dihydrocyclopenta[g][1,3]benzodioxole-7,5'-7,8-dihydro-[1,3]dioxolo[4,5-g]isoquinoline]-8-yl]pyrrole-2,5-dione	C24H21N3O6	448.1501	447.143	0.974067	1	M+H	-	Benzene and substituted derivatives	Benzene and substituted derivatives	7.16755	5.26214	6.72513	3.27355	0.996162	0.595445	0.791414	5.01532	2.54662	1.4278	1.90523
Mometasone	C22H28Cl2O4	449.1259	426.136	0.985072	1	M+Na	-	Others	Medicine	0.271217	0.487265	0.649497	0.493956	3.12761	5.57283	4.15096	1.47559	0.969965	0.728933	0.561059
Benzenesulfonamide,2-(cyclohexylamino)-5-nitro-N-[(pentylamino)carbonyl]-	C18H28N4O5S	451.1413	412.178	0.99346	1	M+K	284464-77-3	Benzene and substituted derivatives	Benzene and substituted derivatives	2.34219	2.00505	3.39734	2.4676	0.527372	0.581605	0.824279	0.460084	0.592706	0.432525	0.248614
p-galloyl-oxyphenyl-β-D-glucoside	C21H24O11	453.1375	452.131	0.965957	1	M+H	-	Phenolic acids	Phenolic acids	0.644471	0.828901	0.673949	1.44699	0.547129	0.699639	1.03258	0.451231	0.489185	0.385671	0.341655
Phosdiphen	C14H11Cl4O4P	454.8707	415.912	0.60383	1	M+K	36519-00-3	Benzene and substituted derivatives	Benzene and substituted derivatives	1.71425	1.45498	0.453492	2.68809	1.19069	0.688414	0.529376	1.76029	1.49462	0.209977	0.588771
4-hydroxy-3-methoxyphenyl 1-O-β-D-(6'-O-galloyol)-glucopyranoside	C20H22O12	455.1175	454.111	0.905855	1	M+H	-	Phenolic acids	Phenolic acids	5.25353	4.10375	2.78557	6.3881	34.0865	4.09783	11.1281	4.8719	30.155	3.16914	4.40278
Cyanidin 3-(4-acetylglucoside)	C23H23O12	456.1051	491.119	0.994686	1	M+H-2H2O	-	Flavonoids	Anthocyanidins	0.738118	0.941256	1.14949	1.48229	3.06304	0.868723	1.10749	3.11774	2.92011	0.673455	0.728568
Dioxation	C12H26O6P2S4	457.0159	456.009	0.984208	1	M+H	78-34-2	Heterocyclic compounds	Heterocyclic compounds	1.88348	1.08015	0.859735	0.568038	1.36215	0.842021	0.884076	3.86375	7.90318	2.54658	2.43425
Asp-Trp-Arg	C21H29N7O6	458.2137	475.218	0.903321	1	M+H-H2O	-	Amino acid and Its metabolites	Small Peptide	1.20284	0.877436	0.976228	0.724131	0.356571	0.502136	0.376544	1.20614	1.77396	0.366937	0.337428
Epigallocatechin gallate	C22H18O11	459.09	458.37	0.925621	1	M+H	989-51-5	Benzene and substituted derivatives	Benzene and substituted derivatives	0.457739	0.385937	0.488213	0.595099	0.530996	0.338045	0.368142	0.556265	0.882042	0.38491	0.375643
Bepridil hydrochloride	C24H37ClN2O2	459.2183	420.254	0.922217	1	M+K	74764-40-2	Others	FDA	4.88743	0.402487	0.421935	0.350144	0.509849	0.503452	0.52226	3.63368	35.1902	0.311415	0.355834
Phe-Phe-Phe	C27H29N3O4	460.2239	459.216	0.917403	1	M+H	2578-81-6	Amino acid and Its metabolites	Small Peptide	4.79558	0.180241	0.252954	0.218241	0.311362	0.376187	0.332552	3.43042	33.7338	0.188048	0.290825
Bromofenoxim	C13H7Br2N3O6	461.8768	460.868	0.868348	1	M+H	-	Benzene and substituted derivatives	Benzene and substituted derivatives	5.13995	2.08648	1.69621	3.57554	0.387813	0.1734	0.277752	1.80008	2.53844	3.3002	1.14125
Urapidil HCl	C20H30ClN5O3	462.1667	423.204	0.976723	1	M+K	64887-14-5	Others	FDA	3.0227	2.23861	2.70825	1.51565	0.560894	0.508267	0.650394	2.80566	1.6269	0.762704	0.758267
N-(Deshydroxyethyl)dasatinib	C20H22ClN7OS	466.1188	443.13	0.999271	1	M+Na	910297-51-7	Benzene and substituted derivatives	Benzene and substituted derivatives	2.8444	0.723092	0.324704	0.343598	0.994898	2.10362	1.34056	0.539688	0.493774	0.358444	0.25762
b-D-Xylopyranosyl-(1->4)-a-L-rhamnopyranosyl-(1->2)-L-arabinose	C16H28O13	467.1162	428.153	0.999058	1	M+K	-	Carbohydrates and Its metabolites	Sugars	1.91938	0.358814	13.6029	8.09266	0.679967	0.610566	0.716765	0.609057	0.747332	0.755724	0.477169
(2R,3S,5S,6S,8S,9S,10R,13S,14S,17R)-17-[(2S,3R,4R,5S)-3,4-dihydroxy-5,6-dimethylheptan-2-yl]-10,13-dimethyl-2,3,4,5,6,7,8,9,11,12,14,15,16,17-tetradecahydro-1H-cyclopenta[a]phenanthrene-2,3,6-triol	C28H50O5	467.3732	466.366	0.991998	1	M+H	-	Alcohol and amines	Alcohols	5.13736	7.99618	10.2774	14.0727	6.42114	24.5629	18.9285	20.5977	13.4884	13.2588	21.238
isatigotindoledioside A	C21H27NO12	468.1497	485.153	0.968467	1	M+H-H2O	-	Alkaloids	Plumerane	0.348758	0.468409	0.380637	0.906316	0.523893	0.590283	0.560099	0.38895	0.450219	0.290052	0.247627
D-Melezitose	C18H32O16	469.1526	504.169	0.766104	1	M+H-2H2O	597-12-6	Others	Saccharides	7.31135	13.213	8.08297	18.4347	26.902	2.13735	4.40802	22.2069	55.7699	11.8481	30.0678
Cyflumetofen	C24H24F3NO4	470.1553	447.166	0.973039	1	M+Na	400882-07-7	Heterocyclic compounds	Heterocyclic compounds	1.01133	1.97778	1.30466	2.56551	3.77301	0.524017	0.898146	3.43864	7.37718	2.03912	5.17508
11-O-p-hydroxybenzoylbergenin	C21H20O11	471.0907	448.101	0.943817	1	M+Na	-	Lignans and Coumarins	Coumarins	0.356736	0.571784	0.66851	0.87201	0.970627	1.635	1.75861	1.82308	24.0763	0.874094	1.3832
Arg-Gly-Asp-Ser	C15H27N7O8	472.1554	433.192	0.990619	1	M+K	-	Amino acid and Its metabolites	Small Peptide	0.225578	0.384242	0.4033	0.416544	1.39641	0.496554	1.29029	1.53987	1.69169	0.525929	1.03522
Gln-Tyr-Tyr	C23H28N4O7	473.2035	472.196	0.958555	1	M+H	-	Amino acid and Its metabolites	Small Peptide	2.29894	2.41355	2.31481	2.85603	2.61708	2.14203	1.48947	2.62586	6.16378	1.33996	1.44738
4-Hydroxyvalsartan	C24H29N5O4	474.2114	451.222	0.984776	1	M+Na	188259-69-0	Amino acid and Its metabolites	Amino acid derivatives	1.0302	0.54035	0.591353	0.664125	0.790073	0.701059	0.478061	1.19549	4.86188	0.422323	0.457128
Allura red AC	C18H16N2O8S2	475.0241	452.035	0.999263	1	M+Na	-	Benzene and substituted derivatives	Benzene and substituted derivatives	1.25887	5.06641	4.05583	6.81094	11.3402	3.31359	2.66167	10.9167	9.78133	8.8877	21.4054
Ac-Tyr-Val-Ala-Asp-CHO	C23H32N4O8	475.2189	492.222	0.980641	1	M+H-H2O	-	Amino acid and Its metabolites	Amino acid derivatives	10.3739	9.41906	2.30598	3.8702	1.31321	1.35453	1.09008	4.81706	5.39773	1.38634	1.43194
Disopyramide Phosphate	C21H32N3O5P	476.1727	437.208	0.850539	1	M+K	22059-60-5	Others	Others	2.57522	1.97169	2.37728	1.58924	2.59606	1.13173	1.58737	2.62233	2.53987	0.653792	0.681974
Scutellone B	C29H36O8	477.2250	512.241	0.802501	1	M+H-2H2O	119614-69-6	Terpenoids	Ditepenoids	1.14248	0.612528	0.368932	0.385528	0.547889	0.559015	0.45848	1.14783	4.78604	0.408749	0.447606
Pentanoic acid,5-(2,6-difluorophenoxy)-3-[[(2S)-3-methyl-1-oxo-2-[(2-quinolinylcarbonyl)amino]butyl]amino]-4-oxo-,(3S)-	C26H25F2N3O6	478.1565	513.171	0.925334	1	M+H-2H2O	1135695-98-5	Organic acid And Its derivatives	Organic acid And Its derivatives	0.314731	0.567087	0.524753	0.405678	5.81066	3.49813	4.5059	1.37019	2.111	1.02471	1.24064
Malonyl fraxin	C19H20O13	479.0802	456.09	0.949155	1	M+Na	-	Lignans and Coumarins	Coumarins	34.1336	25.7477	34.4048	51.5569	22.2862	10.1155	6.55148	9.12416	3.48134	23.033	11.1814
Mazaticol hydrochloride	C21H28ClNO3S2	480.0838	441.12	0.93095	1	M+K	32891-29-5	Aldehyde,Ketones,Esters	Esters	3.90397	2.73261	3.55676	7.88889	2.47172	1.18815	1.15976	1.65506	0.891792	3.50561	1.79999
13-beta-D-Glucosyloxydocosanoate	C28H54O8	483.3691	518.382	0.889584	1	M+H-2H2O	-	FA	FFA	0.709011	1.23285	1.70601	1.97773	1.18927	3.91918	3.80306	3.77578	2.22137	2.76367	4.25873
N-Oxide abiraterone sulfate	C24H31NO5S	484.1528	445.192	0.75714	1	M+K	-	Organic acid And Its derivatives	Organic acid And Its derivatives	0.410835	0.395254	0.591125	0.410984	0.771911	0.449496	0.737921	0.562805	0.56194	0.447832	0.466318
21-Carboxylic acid triamcinolone acetonide	C24H29FO7	487.1529	448.19	0.996762	1	M+K	53962-41-7	Organic acid And Its derivatives	Organic acid And Its derivatives	1.15682	1.6804	0.9811	1.86782	3.60537	0.76501	0.891294	3.02369	6.84316	2.68541	3.21168
Indigo carmine	C16H8N2Na2O8S2	488.9404	465.952	0.936447	1	M+Na	860-22-0	Others	FDA	0.391995	0.744375	0.489474	1.33125	1.66301	4.9953	2.12313	1.9309	2.23617	0.744439	1.35408
(2R,3S,5S,6S,8S,9S,10R,13S,14S,17R)-17-[(2S,3R,4R,5S)-3,4-dihydroxy-5,6-dimethylheptan-2-yl]-10,13-dimethyl-2,3,4,5,6,7,8,9,11,12,14,15,16,17-tetradecahydro-1H-cyclopenta[a]phenanthrene-2,3,6-triol	C28H50O5	489.3562	466.366	0.89597	1	M+Na	-	Alcohol and amines	Alcohols	0.358454	1.03925	2.20955	0.940125	2.09311	7.54455	9.30874	5.8885	10.7559	1.87646	2.82766
Cyclocariol C	C30H50O5	491.3740	490.366	0.914803	1	M+H	-	Terpenoids	Triterpene	3.39209	3.29887	4.40597	5.76036	2.02125	4.98495	4.39662	5.74899	4.58758	2.41496	3.90356
LPE(16:0/0:0)	C21H44NO7P	492.2494	453.286	0.935159	1	M+K	-	GP	LPE	0.959465	0.435885	0.287574	0.35634	0.86754	1.12144	0.899647	1.544	6.31079	0.810541	0.513468
LysoPC(O-18:0)	C26H56NO6P	492.3774	509.385	0.678078	1	M+H-H2O	72490-82-5	GP	LPC-O	0.791131	0.780058	1.03095	1.44666	0.534007	1.36681	1.05425	1.45036	1.11442	0.717495	1.02177
Thifluzamide	C13H6Br2F6N2O2S	492.8245	527.84	0.84543	1	M+H-2H2O	130000-40-7	Alcohol and amines	Amines	0.314673	0.324494	0.295019	0.443889	3.41775	0.89162	1.35629	3.00924	1.91523	1.07114	2.88043
N-Nitrosofolic acid	C19H18N8O7	493.1166	470.13	0.772547	1	M+Na	29291-35-8	Heterocyclic compounds	Heterocyclic compounds	3.95061	13.368	22.951	17.7697	107.88	158.887	100.775	25.1351	6.88732	17.0646	8.88738
2-amino-4-({2-[(2-carboxy-2-hydroxy-1-phenylethyl)sulfanyl]-1-[(carboxymethyl)-C-hydroxycarbonimidoyl]ethyl}-C-hydroxycarbonimidoyl)butanoic acid	C19H25N3O9S	494.1235	471.131	0.734477	1	M+Na	-	Organic acid And Its derivatives	Organic acid And Its derivatives	0.544828	1.79313	2.6177	2.45701	13.0623	20.6784	15.5489	3.89229	1.42235	2.43815	1.75316
desbutyl-lumefantrine	C26H24Cl3NO	496.0779	473.09	0.884589	1	M+Na	-	Benzene and substituted derivatives	Benzene and substituted derivatives	0.346605	0.429333	0.481065	0.615019	1.80351	0.54185	0.82919	1.27488	1.09384	0.915714	1.03527
4'-Methoxycatalposide	C23H28O12	497.1655	496.158	0.989993	1	M+H	-	Terpenoids	Monoterpenoids	0.523153	0.597557	0.661941	1.63972	0.536306	0.497078	0.512599	0.717039	0.820661	0.63546	0.6744
cyclo-Dopa-glucuronylglucoside	C21H27NO15	498.1235	533.138	0.935016	1	M+H-2H2O	-	Benzene and substituted derivatives	Benzene and substituted derivatives	5.98907	5.13032	4.66167	4.77965	5.11436	0.433738	0.409113	1.26377	1.96221	2.08994	1.12105
Dihydroselaginellin B	C34H26O4	499.1881	498.183	0.794236	1	M+H	-	Others	Others	0.433932	0.489512	0.474833	0.652247	0.922923	0.912155	0.825278	0.766657	0.773012	0.5069	0.576405
LysoPC(18:3(9Z,12Z,15Z))	C26H48NO7P	500.3138	517.317	0.974361	1	M+H-H2O	-	GP	LPC	2.15422	3.10742	8.40562	1.66033	2.93917	7.45192	11.3967	34.9311	26.3697	4.30749	4.06661
picfeltarraegenin VII	C30H46O7	501.3205	518.324	0.946264	1	M+H-H2O	-	Terpenoids	Triterpene	0.665693	0.95254	2.26665	0.648367	1.20227	3.08136	2.75643	7.67072	6.95895	1.51044	1.46375
4-methyl-2-[2-methyl-3-[2-[(2E)-2-(6-oxocyclohexa-2,4-dien-1-ylidene)-1,3-thiazolidin-4-yl]-1,3-thiazolidin-3-ium-4-yl]butan-2-yl]-5H-1,3-thiazole-4-carboxylate	C22H29N3O3S3	502.1295	479.137	0.734704	1	M+Na	-	Others	Others	1.04014	2.52223	5.32377	3.30279	9.6575	7.02093	5.58398	3.95088	5.39376	6.27815	1.7713
PC(16:0/2:0)	C26H52NO8P	502.3291	537.343	0.99455	1	M+H-2H2O	-	GP	PC	106.475	89.8304	97.6878	20.1983	3.32283	2.58404	5.82593	88.5533	45.1628	4.10882	5.25171
Chlorfluazuron	C20H9Cl3F5N3O3	503.9492	538.963	0.986744	1	M+H-2H2O	71422-67-8	Benzene and substituted derivatives	Benzene and substituted derivatives	0.711336	0.684238	0.39543	0.589126	0.772707	0.292667	0.352578	1.78162	2.24613	0.617638	0.741906
DG(18:0/8:0/0:0)	C29H56O5	507.4055	484.413	0.713558	1	M+Na	-	GL	DG	1.72651	2.73341	3.34597	3.79745	2.87998	11.0282	10.0269	9.72478	7.93386	6.57687	7.81639
Quinacrine 2HCl	C23H32Cl3N3O	510.1274	471.161	0.737678	1	M+K	69-05-6	Others	FDA	0.320679	0.31341	0.48074	0.592728	0.652771	0.600873	0.6013	0.471716	0.921779	0.330112	0.389288
3-[4-(4-Hydroxyphenoxy)-3,5-diiodophenyl]propanoic acid	C15H12I2O4	510.8855	509.883	0.656182	1	M+H	1158-10-7	Benzene and substituted derivatives	Benzene and substituted derivatives	0.298899	0.143269	0.169034	0.205575	0.639972	0.621989	0.507823	0.73783	0.678798	0.459703	0.492557
Lumefantrine	C30H32Cl3NO	512.1490	529.153	0.976079	1	M+H-H2O	-	Benzene and substituted derivatives	Benzene and substituted derivatives	0.45662	1.09466	0.645594	0.76066	1.71286	0.818449	1.01555	0.779095	1.25341	1.76351	1.00548
6-{4-[(1E)-3-[(3-carboxy-5,6-dihydroxycyclohex-3-en-1-yl)oxy]-3-oxoprop-1-en-1-yl]-2-hydroxyphenoxy}-3,4,5-trihydroxyoxane-2-carboxylic acid	C22H24O14	513.1230	512.117	0.915529	1	M+H	-	Organic acid And Its derivatives	Organic acid And Its derivatives	6.46803	5.65904	7.28453	10.7684	15.6379	1.62881	2.37574	13.904	13.0074	5.96793	3.25415
2-Glucosyl-glucosyloxy-2-phenylacetic acid amide	C20H29NO12	514.1323	475.169	0.990322	1	M+K	-	Alkaloids	Alkaloids	0.894596	0.852359	1.13795	1.4604	2.73249	0.585408	0.715919	2.50137	2.16424	1.05811	0.603002
4-methoxy-3-((1-(7-methoxy-2-oxo-2H-chromen-6-yl)-3-methylbut-2-en-2-yl)oxy)-2,3-dihydro-7H-furo[3,2-g]chromen-7-one	C27H24O8	515.1100	476.147	0.9713	1	M+K	-	Lignans and Coumarins	Coumarins	0.524866	0.431667	0.721628	0.788711	1.60068	4.72408	4.07675	2.15112	1.65465	1.21447	0.862035
Val-Leu-Leu-Ser-Cys	C23H43N5O7S	516.2858	533.288	0.927207	1	M+H-H2O	-	Amino acid and Its metabolites	Small Peptide	46.3733	30.6001	30.1709	25.2132	1.31954	1.11312	1.79947	28.2511	20.5159	5.64728	5.72138
1,1'-(1,4-Dihydro-4-nonyl-3,5-pyridinediyl)bis[1-decanone]	C34H61NO2	516.4782	515.47	0.937233	1	M+H	-	Aldehyde,Ketones,Esters	Ketones	0.162446	0.399414	0.516633	0.639363	0.976156	1.2672	0.574431	1.26466	1.79322	0.789281	1.26474
1-O-Caffeoyl-3-O-galloyl-β-D-glucose	C22H22O13	517.0944	494.106	0.916654	1	M+Na	-	Phenolic acids	Phenolic acids	105.392	56.203	93.1954	70.5985	30.6385	4.38196	4.04924	15.0628	24.6009	40.1519	12.1252
Lythramine	C29H37NO5	518.2307	479.267	0.96898	1	M+K	32420-56-7	Benzene and substituted derivatives	Phenolics	2.51395	1.50009	2.48578	1.74336	0.587431	0.68233	0.529134	2.30366	7.00475	0.597326	0.801305
[(2S,3R,4S,5S,6R)-3,4,5-trihydroxy-6-(hydroxymethyl)oxan-2-yl] (1R,4S,5R,9S,10R,13S)-13-hydroxy-5,9-dimethyl-14-methylidenetetracyclo[11.2.1.01,10.04,9]hexadecane-5-carboxylate	C26H40O8	519.2357	480.272	0.982665	1	M+K	-	Organic acid And Its derivatives	Organic acid And Its derivatives	6.00902	0.619354	0.857707	0.644444	0.445713	0.648254	0.546527	6.21484	55.4733	0.62524	0.577631
(2-amino-4-oxo-6,7-disulfido-1,5,5a,8,9a,10-hexahydropyrano[3,2-g]pteridin-8-yl)methyl phosphate	C10H10MoN5O7PS3-2	519.8514	536.853	0.864795	1	M+H-H2O	-	Others	Others	1.34967	0.502929	0.654441	1.00772	0.207434	0.0323341	0.0386348	0.464004	0.296611	0.317121	0.205722
1H-Indazole-4-carboxamide,N-[(1,2-dihydro-6-methyl-2-oxo-4-propyl-3-pyridinyl)methyl]-1-(1-methylethyl)-6-[2-(4-methyl-1-piperazinyl)-4-pyridinyl]-	C31H39N7O2	524.3126	541.317	0.942265	1	M+H-H2O	1346704-33-3	Alcohol and amines	Amines	1.07434	1.03378	2.60013	0.489021	1.08914	1.46783	2.1521	8.26045	8.18138	0.650756	0.635582
[[[(2R,3S,5R)-5-(6-aminopurin-9-yl)-3-hydroxyoxolan-2-yl]methoxy-oxidophosphoryl]oxy-oxidophosphoryl] phosphate	C10H12N5O12P3-4	525.9313	486.97	0.872721	1	M+K	-	Nucleotide And Its metabolites	Nucleotide and Its metabolites	0.170594	0.207953	0.182427	0.152803	1.14727	0.955893	1.12179	2.50645	3.46017	0.610764	0.401833
Gln-Phe-His-Asp	C24H31N7O8	528.2214	545.223	0.885145	1	M+H-H2O	-	Amino acid and Its metabolites	Small Peptide	0.643602	0.822117	0.820771	0.825289	1.36885	1.28598	1.12968	2.29856	1.89393	1.69653	1.65914
Cylindrol A4	C28H39ClO6	529.2313	506.244	0.866484	1	M+Na	-	Aldehyde,Ketones,Esters	Esters	10.2617	7.81633	8.90462	6.75193	1.12788	1.04119	1.28129	12.3916	7.46329	2.49212	2.68824
Darunavir	C27H37N3O7S	530.2325	547.235	0.946901	1	M+H-H2O	206361-99-1	Benzene and substituted derivatives	Benzene and substituted derivatives	2.51576	1.92796	2.01204	1.54497	0.52945	0.613233	0.539978	2.46951	2.13215	0.682423	0.776312
2'-Deoxyinosine triphosphate	C10H15N4O13P3	530.9487	491.985	0.940421	1	M+K	95648-77-4	Nucleotide And Its metabolites	Nucleotide and Its metabolites	0.432232	0.362874	0.368394	0.431665	1.2699	8.1593	9.2627	1.56629	1.29837	0.93492	0.472607
Cocsoline	C34H32N2O5	531.2289	548.231	0.90354	1	M+H-H2O	-	Lignans and Coumarins	Lignans	1.39281	0.73715	0.880575	0.609141	0.572541	0.914836	0.448989	1.95685	6.97045	0.604646	0.623033
Antibiotic X 14889D	C33H58O7	531.4042	566.418	0.985577	1	M+H-2H2O	-	Heterocyclic compounds	Heterocyclic compounds	1.05966	1.0694	1.57852	1.30488	0.959115	2.76498	2.2125	3.49712	2.70711	1.31873	1.77401
LysoPC 16:1	C24H48NO7P	532.2791	493.317	0.918933	1	M+K	76790-27-7	Lipids	LPC	7.00598	5.2575	4.63711	3.61953	0.587574	0.797673	0.71071	5.80234	3.62924	1.71044	1.20264
Muricin D	C33H60O7	533.4194	568.434	0.944913	1	M+H-2H2O	-	FA	Others	0.525883	0.545386	0.876902	1.16045	0.239054	0.501847	0.397705	1.4722	0.918511	0.502386	0.689142
Idarubicin	C26H27NO9	536.1320	497.169	0.979838	1	M+K	58957-92-9	Heterocyclic compounds	Heterocyclic compounds	0.130074	0.150504	0.242578	0.160171	0.429145	0.665528	0.524124	0.538175	0.538131	0.297352	0.214976
Tumonoic Acid I	C27H47NO7	536.2969	497.335	0.865197	1	M+K	-	Organic acid And Its derivatives	Organic acid And Its derivatives	5.69134	5.01231	1.1995	1.61097	0.784616	1.06331	0.682738	2.92003	1.55092	1.17478	0.987859
Coenzyme F420-0	C19H22N3O12P	538.0871	515.094	0.709742	1	M+Na	-	Heterocyclic compounds	Heterocyclic compounds	0.239946	0.285836	0.374754	0.373982	1.39668	0.732183	0.586597	1.12527	0.700615	0.434456	0.395025
Dibutyl chlorendate	C17H20Cl6O4	538.9151	499.946	0.60278	1	M+K	1770-80-5	Aldehyde,Ketones,Esters	Esters	0.166533	0.189836	0.323237	0.224973	1.47267	9.91652	7.32873	1.44445	1.03732	0.581316	0.32332
Arg-Gln-Ser-Lys	C20H39N9O7	540.2843	517.297	0.812416	1	M+Na	-	Amino acid and Its metabolites	Small Peptide	24.8175	13.7536	12.678	3.79182	0.844449	0.736548	0.765516	13.8471	5.63096	0.954684	1.2592
dTDP-D-desosamine	C18H31N3O13P2	542.1298	559.133	0.989696	1	M+H-H2O	-	Nucleotide And Its metabolites	Nucleotide and Its metabolites	0.470545	0.473617	0.49486	0.469916	0.789988	0.817566	0.967103	1.56228	2.21983	1.64742	0.751902
Psychosine sulfate	C24H47NO10S	542.3006	541.292	0.892591	1	M+H	-	SL	SL	17.7188	15.239	18.7236	9.11106	0.351186	0.507777	0.545574	4.48113	1.69231	0.604372	0.717191
dextrin	C18H32O16	543.1323	504.169	0.994052	1	M+K	9004-53-9	Carbohydrates and Its metabolites	Carbohydrates and Its metabolites	90.385	96.964	47.3693	102.664	66.0453	7.15223	12.151	109.206	51.4022	68.8162	59.8777
Phe-Trp-Arg	C26H33N7O4	546.2234	507.259	0.929617	1	M+K	-	Amino acid and Its metabolites	Small Peptide	0.673005	0.495888	0.655426	0.373851	0.517239	0.794841	0.729593	0.95191	2.26916	0.333391	0.331519
(2-Butylbenzofuran-3-yl)(4-hydroxy-3,5-diiodophenyl)ketone	C19H16I2O3	546.9271	545.919	0.920216	1	M+H	1951-26-4	Benzene and substituted derivatives	Benzene and substituted derivatives	0.23956	0.397663	0.385241	0.38948	2.33043	8.58263	11.8189	3.02491	2.4868	1.80708	0.821545
Azelnidipine	C33H34N4O6	547.2334	582.248	0.952293	1	M+H-2H2O	123524-52-7	Benzene and substituted derivatives	Benzene and substituted derivatives	3.56495	0.305562	0.378689	0.253854	1.29025	2.51503	4.5208	3.1973	30.7065	0.784481	0.664368
Ser-Glu-Leu-Ser-Met	C22H39N5O10S	548.2385	565.242	0.996668	1	M+H-H2O	-	Amino acid and Its metabolites	Small Peptide	1.59791	0.266188	0.346311	0.226684	0.52677	1.04798	1.51979	1.75349	12.9001	0.336888	0.342586
3-[4-(4-Hydroxyphenoxy)-3,5-diiodophenyl]propanoic acid	C15H12I2O4	548.8447	509.883	0.912519	1	M+K	1158-10-7	Benzene and substituted derivatives	Benzene and substituted derivatives	0.134378	0.197049	0.137529	0.429403	0.853184	0.147871	0.187117	1.13082	1.23594	0.548296	0.958499
Acetic acid,2-[4-[[3,3-bis(4-bromophenyl)-2-propen-1-yl]thio]-2-chlorophenoxy]-	C23H17Br2ClO3S	550.8902	567.893	0.981646	1	M+H-H2O	685139-10-0	Benzene and substituted derivatives	Benzene and substituted derivatives	0.300959	0.309212	0.296519	0.720065	2.96455	1.87282	2.00115	2.94915	2.15667	1.64022	1.73313
Perfluorodecanoic acid	C10HF19O2	552.9253	513.967	0.623986	1	M+K	-	Organic acid And Its derivatives	Organic acid And Its derivatives	0.56936	0.390634	0.439126	0.657318	0.777574	2.34862	2.83637	1.44204	1.30284	0.942682	0.548071
5-Amino-2-(3,4'-dihydroxy-4,4,7,8a-tetramethyl-6'-oxospiro[2,3,4a,5,6,7-hexahydro-1H-naphthalene-8,2'-3,8-dihydrofuro[2,3-e]isoindole]-7'-yl)-5-oxopentanoic acid	C28H38N2O7	553.2323	514.268	0.897358	1	M+K	-	Organic acid And Its derivatives	Organic acid And Its derivatives	6.96206	4.18641	3.81761	1.49325	3.77394	3.32511	6.45191	6.13076	6.397	1.89162	3.74953
Cobimetinib (GDC-0973,RG7420)	C21H21F3IN3O2	554.0475	531.063	0.644962	1	M+Na	934660-93-2	Others	FDA	0.587429	0.335353	0.45402	0.462352	0.489194	0.530569	0.529687	0.785991	0.551901	0.375686	0.576703
11-β-Hydroxydeoxyharringtonine	C28H37NO9	554.2359	531.247	0.982119	1	M+Na	-	Alkaloids	Isoquinoline alkaloids	1.872	1.15607	1.05791	0.520599	1.12625	1.17006	1.80083	1.81019	2.44151	0.630968	1.04167
2-O-(1'-O-glucosylCaffeoyl)hydroxycitric Acid	C21H24O16	555.0957	532.106	1	1	M+Na	-	Phenolic acids	Phenolic acids	31.8365	10.4207	16.8116	12.1563	2.94732	1.08768	1.50556	4.0871	7.82591	5.12684	3.51857
3-(2-imidazo[1,2-b]pyridazin-3-ylethynyl)-4-methyl-N-[4-(piperazin-1-ylmethyl)-3-(trifluoromethyl)phenyl]benzamide	C28H25F3N6O	557.1686	518.204	0.897441	1	M+K	-	Benzene and substituted derivatives	Benzene and substituted derivatives	0.574844	0.891607	1.18673	0.910577	1.24489	1.22315	2.11726	0.928346	1.002	0.677359	0.993891
Nap-Nap-OH	C31H24N2O6	559.1277	520.163	0.909287	1	M+K	-	Amino acid and Its metabolites	Small Peptide	0.725549	0.920912	2.3715	1.00327	0.861402	1.23254	2.42467	4.88063	3.97043	4.04962	1.84158
PS(18:2)	C24H44NO9P	560.2387	521.275	0.991115	1	M+K	-	Lipids	Glycerol ester	1.36938	0.498912	0.635062	0.407858	0.380452	0.678351	0.720522	1.5321	6.59751	0.398142	0.403675
Gly-Phe-Ile-Ser-Arg	C26H42N8O7	561.3140	578.318	0.969658	1	M+H-H2O	-	Amino acid and Its metabolites	Small Peptide	14.8767	22.5958	7.99884	3.90858	0.430213	0.627198	0.457083	2.06097	1.41502	0.526181	0.494135
13-(Dodecan-2-yl)-6-(1-hydroxyethyl)-3-(hydroxymethyl)-12-methyl-9-(propan-2-yl)-1-oxa-4,7,10-triazacyclotridecane-2,5,8,11-tetrone	C28H51N3O7	564.3660	541.373	0.701683	1	M+Na	-	Organic acid And Its derivatives	Organic acid And Its derivatives	2.58453	3.51126	5.10548	2.48851	0.698847	3.01598	1.57284	7.1078	2.47488	2.13538	3.30604
2-amino-4-({1-[(carboxymethyl)-C-hydroxycarbonimidoyl]-2-{[1,3-dihydroxy-4-(7-methoxy-2-oxo-2H-chromen-8-yl)-2-methylbutan-2-yl]sulfanyl}ethyl}-C-hydroxycarbonimidoyl)butanoic acid	C25H33N3O11S	566.1791	583.184	0.901054	1	M+H-H2O	-	Organic acid And Its derivatives	Organic acid And Its derivatives	0.303114	0.688527	0.431193	0.909048	1.814	0.614973	1.43559	1.15041	2.53655	0.686359	1.35921
Acetic acid,2-[4-[[3,3-bis(4-bromophenyl)-2-propen-1-yl]thio]-2-chlorophenoxy]-	C23H17Br2ClO3S	568.9018	567.893	0.899581	1	M+H	685139-10-0	Benzene and substituted derivatives	Benzene and substituted derivatives	0.312333	0.254002	0.289222	0.298189	1.43004	3.94419	5.56268	1.58978	1.46511	0.876408	0.498645
Indacaterol-8-O-glucuronide	C30H36N2O9	569.2490	568.242	0.967097	1	M+H	-	Heterocyclic compounds	Indole and Its derivatives	1.49337	1.27469	1.51069	0.966289	1.08162	1.15792	1.19829	1.38699	2.07957	0.719999	0.963727
Gly-Arg-Gly-Asp-DSer-Pro	C22H37N9O10	570.2631	587.266	0.994631	1	M+H-H2O	-	Amino acid and Its metabolites	Small Peptide	0.792337	0.638902	0.711749	0.441176	0.619626	0.79333	0.677226	1.12244	1.57187	0.447644	0.514544
(E)-2-((S)-2-hydroxypropyl)-8-(2'-O-OCH3-cinnamoyl)-β-D-glucopyranosyl-7-methoxy-5-methyl-chromone	C30H34O11	571.2177	570.21	0.974082	1	M+H	-	Quinones	Anthraquinone	0.467422	0.452274	0.450557	0.529353	0.906733	0.543801	0.542509	0.958354	1.77859	0.611569	1.18471
Picrasinoside G	C28H44O12	573.2907	572.283	0.991316	1	M+H	-	Terpenoids	Ditepenoids	0.520805	0.510227	0.574908	0.672193	0.572724	0.795123	0.517737	0.983799	1.17009	0.630194	1.46847
Dieporeticenin	C37H64O4	573.4885	572.48	0.937585	1	M+H	-	Heterocyclic compounds	Heterocyclic compounds	6.09129	9.22856	12.2592	7.29038	31.5135	36.0367	18.6848	41.5458	71.744	5.87039	9.26256
Ala-Asp-Leu-Glu-Lys	C24H42N6O10	575.3036	574.296	0.994955	1	M+H	-	Amino acid and Its metabolites	Small Peptide	3.81293	2.93951	3.11999	3.1728	0.898037	0.636462	0.826239	3.26986	1.85029	1.09925	2.4829
[[(2R,3S,5R)-5-(4-amino-5-iodo-2-oxopyrimidin-1-yl)-3-hydroxyoxolan-2-yl]methoxy-hydroxyphosphoryl] phosphono hydrogen phosphate	C9H15IN3O13P3	575.8778	592.886	0.639635	1	M+H-H2O	-	Nucleotide And Its metabolites	Nucleotide and Its metabolites	0.312145	0.172036	0.138801	0.169929	0.206728	1.36189	0.821906	0.376468	0.438359	0.216866	0.11147
LysoPE(0:0/24:6(6Z,9Z,12Z,15Z,18Z,21Z))	C29H48NO7P	576.3055	553.317	0.945979	1	M+Na	-	GP	LPE	3.37916	2.60451	2.84158	2.24773	0.480425	0.609369	0.62413	3.7569	2.33775	0.87663	1.09566
Fusidate Sodium	C31H47NaO6	577.2918	538.327	0.873019	1	M+K	751-94-0	Others	FDA	0.459106	0.420788	0.453946	0.425634	1.1788	1.81639	1.52832	1.18913	2.57088	0.630103	0.52994
Lys-Phe-Arg-Lys	C27H47N9O5	578.3810	577.37	0.727245	1	M+H	-	Amino acid and Its metabolites	Small Peptide	2.08805	2.37467	3.52138	2.20824	0.708397	1.26394	1.12038	5.17185	1.82768	1.53872	1.3878
Gln-Asp-Cys-Tyr-Ser	C24H34N6O11S	579.1870	614.201	0.976691	1	M+H-2H2O	-	Amino acid and Its metabolites	Small Peptide	0.603538	1.07615	0.690933	1.34761	2.56889	0.585879	1.01582	2.05091	16.424	1.74638	2.53457
Pro-Gly-Met-Ile-Lys	C24H44N6O6S	583.2672	544.304	0.974277	1	M+K	-	Amino acid and Its metabolites	Small Peptide	1.11471	1.09613	1.31986	0.818597	2.74737	3.28113	6.98261	1.97127	4.10783	1.29328	1.57639
Janthitrem E	C37H49NO6	586.3491	603.356	0.736384	1	M+H-H2O	-	Heterocyclic compounds	Heterocyclic compounds	0.323957	0.707268	1.8156	0.428079	1.07045	3.84555	4.29059	5.02342	5.75007	1.16404	1.35451
DG(15:0/20:2(11Z,14Z)/0:0)	C38H70O5	589.5196	606.522	0.95245	1	M+H-H2O	-	GL	DG	0.313881	0.31779	0.556022	0.364546	0.248198	0.253704	0.24221	0.41141	0.185716	0.322656	0.444455
Phe-Thr-Pro-Thr-Glu	C27H39N5O10	594.2769	593.27	0.992231	1	M+H	-	Amino acid and Its metabolites	Small Peptide	18.9362	0.350306	0.489324	0.378613	0.500246	0.67993	0.506362	15.9753	194.103	0.452837	0.464407
Piperaduncin C	C33H32O8	595.1720	556.21	0.925763	1	M+K	-	Heterocyclic compounds	Heterocyclic compounds	0.209048	0.350167	0.357555	0.370878	1.17248	0.886872	0.679431	1.73534	1.69592	0.637544	0.471028
DG(18:3(9Z,12Z,15Z)/18:3(9Z,12Z,15Z)/0:0)	C39H64O5	595.4711	612.475	0.921363	1	M+H-H2O	-	GL	DG	0.225349	0.897074	1.12883	0.46299	4.70171	6.46283	4.63736	6.81923	14.6348	0.579241	1.19833
Rhodomycin D	C28H31NO11	596.1533	557.19	0.967901	1	M+K	-	Heterocyclic compounds	Heterocyclic compounds	0.218444	0.181954	0.387694	0.206097	1.04482	0.758676	0.869202	2.21813	2.06521	0.623191	1.07127
Thr-Leu-Val-Thr-Tyr	C28H45N5O9	596.3322	595.322	0.76649	1	M+H	-	Amino acid and Its metabolites	Small Peptide	0.603615	0.685027	1.66376	0.367303	0.680405	1.09198	1.90994	6.17729	5.35076	0.57994	0.574924
[(2R,3R,4S)-3,4-dihydroxy-6,6-dimethyl-5-oxooxan-2-yl] [[(2R,3S,5R)-3-hydroxy-5-(5-methyl-2,4-dioxopyrimidin-1-yl)oxolan-2-yl]methoxy-oxidophosphoryl] phosphate	C17H24N2O15P2-2	597.0243	558.065	0.709834	1	M+K	-	Nucleotide And Its metabolites	Nucleotide and Its metabolites	5.06551	10.1718	13.7565	1.08766	3.82022	3.19	3.63977	14.6109	29.7814	10.6779	2.21822
His-Lys-Phe-Lys	C27H42N8O5	597.2916	558.328	0.952336	1	M+K	-	Amino acid and Its metabolites	Small Peptide	1.76505	1.99149	1.91625	1.35629	4.6033	2.47839	7.14513	3.16443	6.64938	2.09765	4.89607
DG(18:2(9Z,12Z)/18:3(9Z,12Z,15Z)/0:0)	C39H66O5	597.4872	614.491	0.956977	1	M+H-H2O	-	GL	DG	7.32409	7.22135	12.5758	5.43096	27.3678	29.1675	17.6453	41.8707	48.5777	3.84686	7.87535
Delphinidin-3-O-sambubioside	C26H29O16+	598.1523	597.146	0.954284	1	M+H	-	Flavonoids	Anthocyanidins	1.12484	1.44429	2.37205	1.755	10.3133	18.6081	2.7088	6.18996	1.81115	1.89401	1.50811
p-Aminophenylacetyl Tuftsin	C29H47N9O7	598.3482	633.36	0.828261	1	M+H-2H2O	-	Organic acid And Its derivatives	Organic acid And Its derivatives	0.408374	0.57491	1.64063	0.598758	2.71238	4.85145	5.96376	3.78905	2.18785	0.830362	2.00688
1,2-Dilinoleoylglycerol	C39H68O5	599.5026	616.507	0.937369	1	M+H-H2O	2442-62-8	GL	DG	107.664	57.4424	90.8842	67.482	33.6152	21.3081	15.8841	69.7979	53.2553	8.25194	14.4702
Tyr-Leu-Gly-Lys-Arg	C29H49N9O7	600.3620	635.375	0.966841	1	M+H-2H2O	-	Amino acid and Its metabolites	Small Peptide	0.318229	0.668971	1.63158	0.443435	0.738362	1.92328	3.00702	4.31345	4.38862	1.2064	1.01526
Pro-Ile-His-Asp-Arg	C27H44N10O8	601.3189	636.334	0.878448	1	M+H-2H2O	-	Amino acid and Its metabolites	Small Peptide	5.78393	5.20833	6.81314	3.67578	0.56133	0.660589	0.688982	3.65514	2.7122	1.07397	1.32424
Glu-Gly-Leu-Arg-Gln	C24H43N9O9	602.3224	601.318	0.762008	1	M+H	-	Amino acid and Its metabolites	Small Peptide	15.5596	12.2536	13.9095	7.63765	1.22729	0.996341	1.31713	12.5829	7.3652	2.6566	3.42402
Fostamatinib (R788)	C23H26FN6O9P	603.1391	580.148	0.882471	1	M+Na	901119-35-5	Others	FDA	0.227634	0.253149	0.491583	0.610064	1.17311	0.683121	0.90448	0.904126	0.873355	0.526532	0.52773
(+)-Ostodin	C33H46O10	603.3171	602.309	0.943474	1	M+H	-	Organic acid And Its derivatives	Organic acid And Its derivatives	3.56218	5.24462	2.7381	9.01114	18.4375	9.20757	17.5895	6.93082	21.4841	11.2661	60.7714
Malvidin 3-glucoside-4-vinylguaiacol	C32H31O14	604.1593	639.171	0.860236	1	M+H-2H2O	-	Flavonoids	Anthocyanidins	0.564308	0.518029	0.991581	1.30309	0.578486	0.468093	1.08165	0.491049	0.489981	0.23705	0.242885
Enniatin B	C33H57N3O9	604.3949	639.409	0.945244	1	M+H-2H2O	917-13-5	Heterocyclic compounds	Heterocyclic compounds	0.898173	1.39344	1.94396	1.10456	0.539545	0.664111	0.60832	1.3834	0.753198	0.608891	1.23651
Tyr-Thr-Gln-Arg	C24H38N8O8	605.2477	566.281	0.765194	1	M+K	-	Amino acid and Its metabolites	Small Peptide	0.422778	0.447204	0.402547	0.460092	2.24332	1.49447	1.78975	1.38881	5.37936	0.549504	0.712341
Asp-Met-Leu-Asp-Leu	C25H43N5O10S	606.2806	605.273	0.980685	1	M+H	-	Amino acid and Its metabolites	Small Peptide	0.280104	0.359418	0.391527	0.374621	0.819724	0.702418	0.649196	0.945181	1.12129	0.471445	1.38083
(3E)-5-(3-Chloro-5-formyl-2,6-dihydroxy-4-methylphenyl)-3-methyl-1-((1S,2R,6R)-1,2,6-trimethyl-3-oxocyclohexyl)pent-3-en-2-yl 2-acetamido-2-deoxyhexopyranoside	C31H44ClNO10	608.2618	625.265	0.97768	1	M+H-H2O	-	Others	Others	4.08957	0.363776	0.424651	0.362671	0.653833	0.782847	0.889891	3.6687	33.9318	0.670133	0.460177
Janthitrem F	C39H51NO7	610.3517	645.367	0.924885	1	M+H-2H2O	-	Heterocyclic compounds	Heterocyclic compounds	0.328845	0.437085	1.03611	0.418415	0.711647	1.14079	1.5678	2.58729	2.87798	0.56134	0.623274
Scutebarbatine N	C32H32N2O8	611.1793	572.216	0.983771	1	M+K	960302-87-8	Terpenoids	Ditepenoids	0.513149	1.81328	1.9443	1.55071	14.8684	20.4969	12.1636	9.27441	6.26623	2.33435	1.49648
Lercanidipine	C36H41N3O6	612.3080	611.3	0.909342	1	M+H	-	Benzene and substituted derivatives	Benzene and substituted derivatives	21.6548	12.1307	11.8781	4.24962	1.0406	1.13234	1.11168	18.367	7.47929	1.55182	1.90123
Avatrombopag	C29H34Cl2N6O3S2	613.1367	648.151	0.961151	1	M+H-2H2O	570406-98-3	Others	FDA	29.9224	21.1862	23.1425	52.3617	17.8648	6.70923	8.72634	8.55409	3.08363	10.4368	6.12339
Uvaricin	C39H68O7	613.4816	648.497	0.92137	1	M+H-2H2O	82064-83-3	Heterocyclic compounds	Heterocyclic compounds	0.37527	0.504984	0.637741	0.777709	1.80456	3.12469	2.38995	2.39117	3.55798	0.353591	0.545091
4,5-Dihydro-4-hydroxy-5-S-glutathionyl-benzo[a]pyrene	C30H29N3O7S	614.1400	575.173	0.711611	1	M+K	-	Amino acid and Its metabolites	Amino acid derivatives	4.8084	3.72456	4.22872	8.60976	4.02481	1.62914	2.16784	2.14402	1.06943	1.99021	1.32668
Leu-Ala-Asn-Phe-Lys	C28H45N7O7	614.3273	591.338	0.996182	1	M+Na	-	Amino acid and Its metabolites	Small Peptide	17.6633	15.5237	20.4486	12.0843	4.95325	1.52514	1.25562	7.67978	3.53725	1.74302	13.1013
Cytidine-5'-monophospho-N-acetylneuraminic acid	C20H31N4O16P	615.1526	614.147	0.852164	1	M+H	3063-71-6	Nucleotide And Its metabolites	Nucleotide and Its metabolites	1.96404	1.60173	1.98525	3.10853	2.18274	2.79853	2.02678	1.49087	1.3917	1.13945	1.31433
Forskoditerpenoside B	C30H46O13	615.2987	614.294	0.822812	1	M+H	-	Terpenoids	Ditepenoids	1.26338	0.955974	1.44344	0.677997	0.620425	1.11375	1.02313	1.89837	1.35214	0.706324	0.857247
DG(16:1(9Z)/18:1(9Z)/0:0)	C37H68O5	615.4956	592.507	0.969957	1	M+Na	-	GL	DG	1.19895	0.978136	1.38288	2.05242	3.93009	5.28463	5.04646	2.18204	2.40686	0.626842	1.06395
N,N'-(9-{[4-(dimethylamino)phenyl]amino}acridine-3,6-diyl)bis(3-pyrrolidin-1-ylpropanamide)	C35H43N7O2	616.3363	593.348	0.935354	1	M+Na	-	Alcohol and amines	Amines	12.0265	8.31886	8.70555	7.92212	1.22091	2.14865	1.55035	10.1035	6.76921	3.18158	3.9494
Esmeraldin B	C38H28N4O7	617.1829	652.196	0.922137	1	M+H-2H2O	-	Heterocyclic compounds	Heterocyclic compounds	2.93945	3.52626	4.85531	6.05669	6.25796	4.83451	6.10761	7.60514	4.54774	3.14587	10.5146
Momordicoside Q	C36H60O10	617.4020	652.419	0.803596	1	M+H-2H2O	-	Terpenoids	Triterpene Saponin	0.851639	0.921548	1.24477	0.526704	0.274022	0.499796	0.564278	1.81797	0.85483	0.607942	0.508856
Pelargonidin 3-O-rutinoside	C27H31O14+	618.1356	579.171	0.920873	1	M+K	-	Flavonoids	Anthocyanidins	0.125115	0.170038	0.372519	0.177396	3.13351	1.17682	5.09275	2.48823	1.92049	0.964038	0.983242
(4aS,6aR,6aS,6bR,8aR,10S,12aR,14bS)-2,2,6a,6b,9,9,12a-heptamethyl-10-[(2R,3R,4S,5S,6R)-3,4,5-trihydroxy-6-(hydroxymethyl)oxan-2-yl]oxy-1,3,4,5,6,6a,7,8,8a,10,11,12,13,14b-tetradecahydropicene-4a-carboxylate	C36H57O8-	618.4123	617.405	0.97257	1	M+H	-	Others	Others	1.16976	1.57898	2.37295	1.27652	0.460673	0.714451	0.460775	1.81389	0.836813	0.75316	0.983476
[(2R,3R,4S,5S,6R)-2-[[(4R,5S,6S,7R,9R,11E,13E,15R,16R)-16-ethyl-4-hydroxy-15-(hydroxymethyl)-5,9,13-trimethyl-2,10-dioxo-7-(2-oxoethyl)-1-oxacyclohexadeca-11,13-dien-6-yl]oxy]-3,5-dihydroxy-6-methyloxan-4-yl]-dimethylazanium	C31H52NO10+	621.3520	598.359	0.749827	1	M+Na	-	Heterocyclic compounds	Heterocyclic compounds	7.07396	5.61181	4.73625	8.30532	2.41354	7.46329	12.3325	1.50459	2.15519	0.746023	0.915524
DG(16:0/17:0/0:0)	C36H70O5	621.4841	582.522	0.89164	1	M+K	-	GL	DG	1.06508	1.17824	2.04125	0.638916	4.04261	3.01282	2.86748	8.29208	6.66889	0.625945	1.09777
1,2-Dilauroyl-sn-glycero-3-phosphatidylcholine	C32H64NO8P	622.4435	621.437	0.941132	1	M+H	18656-40-1	GP	PC	2.3252	2.93562	4.91903	2.60633	0.426988	1.16773	1.71049	9.38483	2.68313	2.16199	1.70504
[(1S,2S,5S,6S,7S,9R,12R)-12-benzoyloxy-2-hydroxy-2,6,10,10-tetramethyl-7-(pyridine-3-carbonyloxy)-11-oxatricyclo[7.2.1.01,6]dodecan-5-yl]pyridine-3-carboxylate	C34H36N2O8	623.2361	600.247	0.970908	1	M+Na	-	Alkaloids	Alkaloids	0.533369	0.689349	0.70815	1.56401	1.33165	0.83119	1.08406	1.33712	2.37728	0.704953	1.04126
DG(18:3(9Z,12Z,15Z)/20:3(8Z,11Z,14Z)/0:0)	C41H68O5	623.4979	640.507	0.644619	1	M+H-H2O	-	GL	DG	1.08441	1.27185	2.92101	1.23123	1.7526	0.88785	0.881619	4.38836	2.55422	0.438206	0.764957
PA(18:1(9Z)/15:0)	C36H69O8P	625.4556	660.473	0.755545	1	M+H-2H2O	-	GP	PA	0.314961	1.56494	1.38117	0.311844	1.85427	1.96463	4.79761	0.862351	1.15674	0.789761	1.3266
Hydroxycyclochlorotine	C24H31Cl2N5O8	626.1189	587.155	0.943266	1	M+K	-	Benzene and substituted derivatives	Benzene and substituted derivatives	0.221465	0.207588	0.280633	0.275006	0.584532	0.418128	0.444767	0.682073	0.701656	0.357255	0.310628
[(1S,2R,3R,4S,5R)-3-[(2S,3R,4S,5R)-4-[(2R,3R,4R,5S,6R)-3-acetamido-4,5-dihydroxy-6-(hydroxymethyl)oxan-2-yl]oxy-3-hydroxy-5-(hydroxymethyl)oxolan-2-yl]oxy-5-azaniumyl-2-[(2R,3R,4R,5S,6R)-3-azaniumyl-6-(azaniumylmethyl)-4,5-dihydroxyoxan-2-yl]oxy-4-hydroxycyclohexyl]azanium	C25H51N5O15+4	626.3240	661.338	0.978973	1	M+H-2H2O	-	Heterocyclic compounds	Heterocyclic compounds	10.9717	6.19863	5.85265	2.02515	1.20809	3.30354	6.25929	6.7603	3.76335	0.983268	1.28515
20,21-Diprenylterpendole I	C37H51NO5	628.3409	589.377	0.925267	1	M+K	-	Heterocyclic compounds	Heterocyclic compounds	10.1849	8.66668	10.8978	6.22949	3.32148	2.01284	2.27539	7.67435	11.7401	5.39792	6.21546
6-{4-[6-(3,4-dihydroxy-6-methyl-5-oxooxan-2-yl)-5,7-dihydroxy-4-oxo-4H-chromen-2-yl]-2-hydroxyphenoxy}-3,4,5-trihydroxyoxane-2-carboxylic acid	C27H26O16	629.1079	606.122	0.75807	1	M+Na	-	Organic acid And Its derivatives	Organic acid And Its derivatives	0.522232	0.737883	4.31549	0.377314	4.43353	0.747639	1.94399	6.03102	2.21148	3.99949	3.11314
Leukotriene C4-d5	C30H40D5N3O9S	629.3219	628.319	0.70298	1	M+H	-	FA	Oxidized lipids	50.458	34.4321	42.4185	41.076	3.88219	2.53696	4.56267	63.8792	33.2062	12.6772	15.7914
CMP-N-glycoloylneuraminate	C20H31N4O17P	631.1543	630.142	0.682756	1	M+H	-	Nucleotide And Its metabolites	Nucleotide and Its metabolites	0.24049	0.316555	0.374749	0.558853	1.89362	2.83401	4.28118	0.713772	0.786811	1.17025	1.72651
Reserpine	C33H40N2O9	631.2632	608.273	0.961171	1	M+Na	50-55-5	Alkaloids	Plumerane	0.221672	0.298152	0.323849	0.288713	0.887339	0.811464	0.847485	0.959664	0.635798	0.638987	0.683281
Peonidin-3-O-(6''-O-p-coumaroyl)glucoside	C31H29O13+	632.1491	609.16	0.961224	1	M+Na	-	Flavonoids	Anthocyanidins	0.130236	0.173144	0.216735	0.235766	0.58351	0.714333	1.09072	0.539839	0.492595	0.429494	0.55925
Asp-Ile-Ile-Tyr-Ala	C28H43N5O9	632.2692	593.306	0.993835	1	M+K	-	Amino acid and Its metabolites	Small Peptide	0.230214	0.325783	0.379618	0.263644	0.671767	0.620931	0.543892	0.88454	0.682328	0.415337	0.535459
Cyclo[(2R)-2-hydroxy-3-methylbutanoyl-N-methyl-L-valyl-(2R)-2-hydroxy-3-methylbutanoyl-N-methyl-L-valyl-(2R)-2-hydroxy-4-methylpentanoyl-N-methyl-L-isoleucyl]	C35H61N3O9	632.4273	667.441	0.967401	1	M+H-2H2O	-	Amino acid and Its metabolites	Small Peptide	1.17977	1.60906	2.12585	0.980361	0.337272	1.83061	1.03991	1.96991	0.897216	1.25781	0.930184
Chitraline	C36H38O6N2	633.2374	594.273	0.909599	1	M+K	77754-91-7	Alkaloids	Isoquinoline alkaloids	0.80921	0.444343	0.403531	0.408993	1.40898	1.20295	0.94945	1.94063	9.09114	1.54548	0.752164
Cyanidin 3-O-(6-O-p-coumaroyl)glucoside	C30H27O13+	634.1086	595.145	0.981726	1	M+K	-	Flavonoids	Anthocyanidins	0.566501	0.388498	1.15466	0.50745	3.87977	0.426769	1.97189	4.91906	4.73229	2.14315	6.1826
(4aS,6aS,6bR,9S,12aR)-9-(hydroxymethyl)-2,2,6a,6b,9,12a-hexamethyl-10-[(3R,4S,5S,6R)-3,4,5-trihydroxy-6-(hydroxymethyl)oxan-2-yl]oxy-1,3,4,5,6,6a,7,8,8a,10,11,12,13,14b-tetradecahydropicene-4a-carboxylate	C36H57O9-	634.4067	633.4	0.934562	1	M+H	-	Others	Others	0.24784	0.424906	0.598261	0.433008	0.218545	0.581166	0.400105	1.10572	0.365603	0.817856	0.423681
Kelevan	C17H12Cl10O4	634.7605	633.756	0.780748	1	M+H	4234-79-1	Aldehyde,Ketones,Esters	Esters	1.34046	0.397571	0.539166	0.754101	0.777912	0.136484	0.282273	0.847343	1.11991	0.779314	0.457767
3,4,5-trihydroxy-6-{3-hydroxy-4-[5-hydroxy-7-methoxy-6-(3-methylbut-1-en-1-yl)-3-(3-methylbut-2-en-1-yl)-4-oxo-4H-chromen-2-yl]phenoxy}oxane-2-carboxylic acid	C32H36O12	635.2082	612.221	0.86948	1	M+Na	-	Benzene and substituted derivatives	Benzene and substituted derivatives	0.269453	0.327746	0.374626	0.799818	0.536569	0.596123	0.568057	0.687146	0.94945	0.524508	0.541432
Cholestane-3,7,12,25-tetrol-3-glucuronide	C33H56O10	635.3765	612.387	0.988398	1	M+Na	-	Steroids	Steroid	0.830693	0.778633	0.540993	1.07559	0.518707	0.736705	1.09923	1.08778	1.18806	0.507177	0.513536
GDP-D-glycero-alpha-D-manno-heptose	C17H27N5O17P2	636.0981	635.088	0.784897	1	M+H	-	Nucleotide And Its metabolites	Nucleotide and Its metabolites	0.566864	1.25967	1.96321	5.77744	3.87148	1.04735	0.902734	1.82765	1.25849	2.80639	5.74158
H-Gly-Ser-Pro-Met-Phe-Val-NH2	C29H45N7O7S	636.3176	635.31	0.985785	1	M+H	-	Amino acids and derivatives	Amino acids and derivatives	0.347664	1.81893	0.705043	0.717102	16.3384	4.98869	13.3728	3.90441	13.1128	3.69228	9.80066
Kaempferol-3-O-(2''-O-galloyl)glucuronide	C28H22O16	637.0784	614.091	0.875096	1	M+Na	-	Flavonoids	Flavonols	0.877521	6.50514	4.70335	5.40013	11.2777	4.08759	5.3449	21.8188	15.2869	12.5372	21.8519
Phyllocactin II	C27H29N2O16+	638.1544	637.151	0.72525	1	M+H	-	Alkaloids	Plumerane	0.187644	0.506256	0.768893	0.362858	4.11104	6.84078	3.85615	1.72619	1.304	0.707589	0.534299
Adenosine thiamine diphosphate	C22H30N9O10P2S	639.1172	674.131	0.995465	1	M+H-2H2O	-	Nucleotide And Its metabolites	Nucleotide and Its metabolites	3.24967	2.44174	3.06104	5.28929	2.64625	1.1616	1.37252	1.75286	1.35705	1.39274	1.0041
2-[(2E,6E,10E,14E,18E,22E)-3,7,11,15,19,23,27-heptamethyloctacosa-2,6,10,14,18,22,26-heptaenyl]-6-methoxybenzene-1,4-diol	C42H64O3	639.4752	616.486	0.972708	1	M+Na	-	Benzene and substituted derivatives	Benzene and substituted derivatives	1.97009	1.36839	1.42242	0.902079	0.296024	0.259476	0.286402	0.602461	0.369835	0.147058	0.280957
Trp-Leu-Val-Ala-Asn	C29H43N7O7	640.2862	601.322	0.953996	1	M+K	-	Amino acid and Its metabolites	Small Peptide	0.912994	1.11659	0.957836	1.52347	1.63143	0.872951	0.864094	1.4849	2.87343	1.50878	3.15086
PS(14:1(9Z)/14:1(9Z))	C34H62NO10P	640.3967	675.411	0.959127	1	M+H-2H2O	-	GP	PS	0.30862	0.500652	1.06209	0.402808	1.24752	9.3503	5.18623	2.39423	2.99854	1.04376	1.21056
Agrimol F	C34H40O12	641.2618	640.252	0.822894	1	M+H	-	Phenolic acids	Phenolic acids	4.60335	13.5162	8.65417	33.4867	28.9689	2.3575	5.35768	20.9989	75.012	42.1917	130.456
2-[(2E,6E,10E,14E,18E,22E)-3,7,11,15,19,23,27-heptamethyloctacosa-2,6,10,14,18,22,26-heptaenyl]-5,6-dimethoxy-3-methylcyclohexa-2,5-diene-1,4-dione	C44H66O4	641.4927	658.496	0.991401	1	M+H-H2O	-	Aldehyde,Ketones,Esters	Ketones	1.12995	1.28116	1.47896	1.10531	1.74911	0.877852	3.88788	0.991624	1.27034	0.714335	1.89132
4-((N-(4-((N-Acetylvalylvalyl)amino)-3-hydroxy-6-methylheptanoyl)alanyl)amino)-2,4,5,6-tetradeoxy-6-methylheptonic acid	C31H57N5O10	642.4091	659.411	0.865446	1	M+H-H2O	-	Organic acid And Its derivatives	Organic acid And Its derivatives	0.42629	0.820438	1.85876	0.662813	1.04229	3.71426	3.96527	6.12729	4.93279	1.53691	1.31716
1(2H)-Pyrimidineacetamide,N-[(1S,3S,4S)-4-[[2-(2,6-dimethylphenoxy)acetyl]amino]-3-hydroxy-5-phenyl-1-(phenylmethyl)pentyl]tetrahydro-alpha-(1-methylethyl)-2,4-dioxo-,(alphaS)-	C37H46N4O6	643.3493	642.342	0.979646	1	M+H	192725-39-6	Organic acid And Its derivatives	Organic acid And Its derivatives	2.34828	3.49199	2.52746	2.47773	11.1366	5.88657	13.3411	5.24626	13.5517	6.76915	22.0012
[DPhe2,5,(pCl)Phe4] Enkephalin	C30H38ClN5O7S2	644.1749	679.19	0.902764	1	M+H-2H2O	-	Others	Others	0.610769	3.88442	6.47675	2.56252	74.9384	144.455	58.6272	21.8159	4.94037	8.73119	6.21898
Asp-Ile-Gln-Leu-Arg	C27H49N9O9	644.3666	643.365	0.626588	1	M+H	-	Amino acid and Its metabolites	Small Peptide	14.0631	8.75278	7.99379	5.44736	1.19872	1.36039	1.29135	9.26766	5.15041	2.0266	2.35881
Asp-Ser-Glu-Glu-Glu	C22H33N5O15	646.1604	607.197	0.991095	1	M+K	-	Amino acid and Its metabolites	Small Peptide	0.708224	0.723843	0.767576	1.47253	1.9048	1.53392	0.743844	1.25761	1.33339	0.541567	0.800676
Arg-Val-Phe-Asp-Lys	C30H49N9O8	646.3640	663.37	0.786187	1	M+H-H2O	-	Amino acid and Its metabolites	Small Peptide	1.91259	1.71324	1.77897	1.7867	1.62252	1.63575	3.14886	2.0223	2.93223	1.85539	1.59655
1-Palmitoyl-2-azelaoylphosphatidylcholine	C33H64NO10P	648.4227	665.427	0.9413	1	M+H-H2O	-	GP	PC	1.51617	2.07361	3.78761	1.66775	0.54864	1.21835	1.48958	6.08805	2.39748	2.24121	1.4203
Asp-Lys-Tyr-Leu-Glu	C30H46N6O11	649.3181	666.322	0.92186	1	M+H-H2O	-	Amino acid and Its metabolites	Small Peptide	0.416042	0.400283	0.454243	0.412116	0.889114	3.84125	4.31948	1.38397	0.991704	0.603422	0.567412
Notoginsenoside T2	C37H62O10	649.4301	666.434	0.933055	1	M+H-H2O	-	Terpenoids	Triterpene Saponin	1.30505	2.00865	3.17509	1.54166	0.429156	0.756512	0.968887	4.13191	1.7699	1.44213	1.07776
{3-[3-(2,4-dihydroxyphenyl)-3-[2-(3,4-dihydroxyphenyl)-3,5,7-trihydroxy-3,4-dihydro-2H-1-benzopyran-8-yl]-2-hydroxypropyl]phenyl}oxidanesulfonic acid	C30H28O13S	651.1143	628.125	0.995258	1	M+Na	-	Organic acid And Its derivatives	Organic acid And Its derivatives	7.01365	1.72496	4.11905	3.45706	15.4053	2.32255	1.15488	2.02114	4.53093	4.14694	12.6115
Asp-His-Leu-Thr-Gln	C25H40N8O10	651.2527	612.287	0.809028	1	M+K	-	Amino acid and Its metabolites	Small Peptide	0.51864	0.46298	0.547699	0.671273	0.687699	0.77204	0.766339	0.904443	1.14193	0.712871	0.847351
Annohexocin	C35H64O9	651.4432	628.455	0.91665	1	M+Na	-	Organic acid And Its derivatives	Organic acid And Its derivatives	24.9103	28.972	47.611	24.4887	3.28874	8.93949	16.5162	77.1612	33.4282	23.9561	15.8708
Chebulanin	C27H24O19	653.1033	652.091	0.69248	1	M+H	166833-80-3	Tannins	Tannin	2.88736	1.41755	2.6435	3.78698	1.92807	0.661862	0.685965	1.4469	2.33937	3.973	2.27069
Saquinavir	C38H50N6O5	653.3809	670.384	0.994741	1	M+H-H2O	127779-20-8	Others	Medicine	11.0513	12.2226	6.72632	14.5537	1.92388	6.89715	7.80749	20.825	20.7018	4.40182	3.01327
Pyranocyanin A	C30H33O15	656.1719	633.182	0.951358	1	M+Na	-	Benzene and substituted derivatives	Benzene and substituted derivatives	5.82131	16.7618	25.6024	28.7209	164.117	243.567	230.386	33.5599	2.75173	18.9766	22.1329
Isoveralosine	C35H55NO8	656.3622	617.393	0.623566	1	M+K	-	Alkaloids	Steroid alkaloids	8.39794	6.92013	8.74528	6.18643	4.26373	11.9093	5.51761	13.9913	8.27079	5.20816	9.12581
Ceftazidime Pentahydrate	C22H32N6O12S2	659.1428	636.152	0.889889	1	M+Na	78439-06-2	Others	FDA	43.8702	35.5536	40.1184	77.7215	133.974	33.8289	28.6432	41.8965	13.0269	42.6959	39.8413
His-Leu-Lys-Tyr-Val	C32H50N8O7	659.3884	658.38	0.937309	1	M+H	-	Amino acid and Its metabolites	Small Peptide	7.19816	5.21257	5.85509	4.7693	0.568142	0.614839	0.70155	6.11901	4.0323	1.7648	1.67129
TG(14:0/13:0/13:0)	C43H82O6	659.5962	694.611	0.924142	1	M+H-2H2O	-	GL	TG	0.42391	1.40011	0.352996	0.933145	0.317474	0.327402	0.302747	0.865514	0.503715	0.153759	0.329681
[[[(2R,3S,4R,5R)-5-(2-amino-6-oxo-3H-purin-9-yl)-4-hydroxy-3-[[hydroxy(oxido)phosphoryl]oxy-oxidophosphoryl]oxyoxolan-2-yl]methoxy-oxidophosphoryl]oxy-oxidophosphoryl] phosphate	C10H12N5O20P5-6	659.8666	676.876	0.612334	1	M+H-H2O	-	Others	Others	0.527591	0.493534	0.622719	0.619578	0.787785	0.494834	0.485417	2.97833	2.33449	2.8598	1.339
1,2-Dilauroyl-sn-glycero-3-phosphatidylcholine	C32H64NO8P	660.3981	621.437	0.855892	1	M+K	18656-40-1	GP	PC	19.2253	14.3625	16.5888	11.6444	0.812556	0.781947	1.22069	19.5296	10.5361	4.13535	3.66906
Purpureacin-1	C37H66O8	661.4671	638.476	0.857708	1	M+Na	150134-21-7	FA	Others	8.18907	10.0047	12.8393	3.46499	1.09179	2.78274	4.29316	20.4351	10.9156	3.11241	3.39633
N-(Docosanoyl)-4R-hydroxysphinganine	C40H81NO4	662.6091	639.617	0.783129	1	M+Na	-	SL	SPH	0.655182	0.911677	1.14645	1.78326	1.54987	2.11266	0.999425	1.93283	1.96965	2.08417	1.66603
(2R,4R,5S,7S,12S,16S)-4,5-dihydroxy-15-[(2S,3R,4R,5S)-3-hydroxy-5,6-dimethyl-4-[(2S,3R,4S,5S,6R)-3,4,5-trihydroxy-6-(hydroxymethyl)oxan-2-yl]oxyheptan-2-yl]-2,16-dimethyl-9-oxatetracyclo[9.7.0.02,7.012,16]octadecan-8-one	C34H58O11	665.3813	642.398	0.641253	1	M+Na	-	Aldehyde,Ketones,Esters	Ketones	0.392885	0.501282	0.515266	0.650544	0.633299	0.905113	0.946813	1.88325	1.79755	0.569969	0.579477
A-Amyrin Palmitate	C46H80O2	665.6275	664.616	0.720288	1	M+H	-	Aldehyde,Ketones,Esters	Esters	0.413736	0.946222	0.937182	2.00284	1.60493	1.40636	0.670037	1.16217	0.767611	2.28165	1.78231
Dabigatran etexilate	C34H41N7O5	666.2802	627.317	0.993835	1	M+K	-	Heterocyclic compounds	Heterocyclic compounds	1.931	1.77357	1.83661	3.80043	2.25829	1.54508	2.09166	1.75679	3.84687	2.04295	4.15928
PC(16:0/9:0(COOH))	C33H64NO10P	666.4351	665.427	0.926745	1	M+H	117746-89-1	GP	PC	8.89294	12.6305	23.4055	10.604	1.46066	4.85289	6.39247	45.1265	10.3236	9.3276	6.86392
N-(2R-Hydroxytetracosanoyl)-phytoceramide	C42H85NO5	666.6384	683.643	0.92253	1	M+H-H2O	-	SL	Cer	0.508352	0.737126	0.934469	1.91895	1.28679	1.31661	0.477218	1.54381	0.741545	3.64647	2.58546
[(1S,2S,6R,10S,11R,13S,14R,15R)-1,6-Dihydroxy-8-(hydroxymethyl)-4,12,12,15-tetramethyl-14-[(E)-2-methylbut-2-enoyl]oxy-5-oxo-13-tetracyclo[8.5.0.02,6.011,13]pentadeca-3,8-dienyl] dodecanoate	C37H56O8	667.3604	628.398	0.976383	1	M+K	-	Aldehyde,Ketones,Esters	Esters	276.155	231.146	213.494	410.763	1.86195	2.26756	2.57831	2.37771	1.48187	4.1888	0.885569
18β-glycyrrhetinic acid-GlcA	C36H54O10	669.3622	646.372	0.914262	1	M+Na	-	Terpenoids	Triterpene Saponin	54.4739	27.5971	23.0131	83.9717	1.72981	2.03667	2.74604	27.3459	16.6127	4.44905	4.93707
Tetrahydrogambogic acid	C38H48O8	671.2944	632.335	0.75807	1	M+K	-	Organic acid And Its derivatives	Organic acid And Its derivatives	0.411813	0.606641	0.579965	0.785584	1.74812	8.8587	6.46392	2.61379	2.79556	1.35857	1.37692
(2S,3R,4R,5R,6S)-2-[(2R,3R,4S,5S,6R)-4,5-dihydroxy-6-(hydroxymethyl)-2-[[(1S,2S,7S,10R,11S,14S,15R,16S,17R,20S,23S)-10,14,16,20-tetramethyl-22-azoniahexacyclo[12.10.0.02,11.05,10.015,23.017,22]tetracos-4-en-7-yl]oxy]oxan-3-yl]oxy-6-methyloxane-3,4,5-triol	C39H64NO10+	671.4387	706.453	0.969027	1	M+H-2H2O	-	Aldehyde,Ketones,Esters	Esters	0.344142	0.460529	1.03551	0.323228	0.428498	1.10123	0.982701	1.61514	1.55968	0.673503	0.485012
Tenofovir Disoproxil Fumarate	C23H34N5O14P	674.1484	635.184	0.914031	1	M+K	202138-50-9	Others	FDA	18.5536	12.7343	12.3793	24.5346	12.2116	2.5353	2.2456	2.86006	1.58952	2.55265	3.49461
PS(14:1(9Z)/15:0)	C35H66NO10P	674.4383	691.442	0.940002	1	M+H-H2O	-	GP	PS	45.5102	41.5008	66.5963	13.3316	2.77181	6.26206	11.7434	169.329	32.6235	12.442	11.2228
N-Acetyl-leu-leu-leu-leu-tyr-amide	C35H58N6O7	675.4423	674.437	0.881851	1	M+H	-	Alcohol and amines	Amines	12.0267	11.7011	15.8174	4.55829	0.94953	1.73132	3.36095	58.1646	11.1351	3.52029	3.60808
PS(15:0/14:0)	C35H68NO10P	676.4545	693.458	0.979176	1	M+H-H2O	-	GP	PS	40.4529	51.8915	84.8557	35.8335	2.14258	2.09956	3.4101	87.0036	16.3517	10.5178	9.40417
(25S,28R,33S,37S)-28,32,32-Trimethyl-2,15,24,36,38-pentaoxanonacyclo[20.17.2.216,19.13,7.110,14.023,39.025,37.026,35.028,33]pentatetraconta-1(39),3,5,7(45),10(44),11,13,16,18,22,26(35),40,42-tridecaen-13-ol	C43H44O6	679.3050	656.314	0.868805	1	M+Na	-	Lignans and Coumarins	Lignans	0.685764	0.728266	0.703921	1.81404	1.50734	2.19694	1.43878	1.37783	2.11995	0.98164	1.29992
Veramadine A	C36H51NO10	680.3349	657.351	0.657917	1	M+Na	-	Alkaloids	Steroid alkaloids	1.07343	1.37764	1.70014	1.25484	1.45676	1.59471	1.32991	2.91182	2.45178	1.68146	2.48172
Pentacarboxylporphyrin I	C37H38N4O10	681.2557	698.259	0.984966	1	M+H-H2O	28100-78-9	GP	PE	0.823808	2.49301	1.38087	4.59196	4.28636	1.05947	1.5174	3.70868	10.0839	3.9715	7.72055
[(2S)-2-[(1E,3R,4S,8R,9R,10R,11S,14S)-8-[(2S,3R,4S,5R,6R)-4-acetyloxy-3,5-dihydroxy-6-(2-methylbut-3-en-2-yloxymethyl)oxan-2-yl]oxy-4,9-dihydroxy-14-(methoxymethyl)-3,10-dimethyl-6-tricyclo[9.3.0.03,7]tetradeca-1,6-dienyl]propyl] acetate	C36H56O12	681.3835	680.377	0.930783	1	M+H	-	Aldehyde,Ketones,Esters	Esters	5.02606	4.68477	2.58797	5.60125	1.01799	1.77111	1.23663	1.87766	1.538	0.978238	0.892664
(3a,5b)-24-oxo-24-[(2-sulfoethyl)amino]cholan-3-yl-b-D-Glucopyranosiduronic acid	C32H53NO11S	682.3244	659.334	0.918004	1	M+Na	-	Aldehyde,Ketones,Esters	Esters	1.19958	0.953337	1.23383	1.46379	1.89689	1.78964	3.07423	1.64333	1.4983	0.84971	1.39024
Gal(1-3)[Fuc(1-2)]Gal(1-4)GlcSp	C26H45N3O20	684.2462	719.26	0.96703	1	M+H-2H2O	-	Others	Others	0.327062	0.453861	0.463094	0.629788	0.669744	0.636885	0.569091	0.797221	0.889076	0.421129	0.600555
PE-NMe(14:1(9Z)/14:1(9Z))	C34H64NO8P	684.3984	645.437	0.879645	1	M+K	-	GP	PE	18.7631	12.4084	14.2619	5.50649	1.13123	1.07827	1.33027	14.0443	5.17243	1.74794	1.80481
PE-NMe2(14:0/14:0)	C35H70NO8P	686.4736	663.484	0.971675	1	M+Na	-	GP	PE	2.63646	2.66093	3.91748	0.919249	0.394975	0.59646	0.869001	6.06486	2.46057	0.806156	0.863146
Cyclocarioside Ⅲ	C37H62O9	689.3990	650.439	0.770206	1	M+K	-	Terpenoids	Triterpene Saponin	117.166	71.5031	84.0951	65.1058	2.60823	1.89417	2.99965	86.2551	52.695	19.4307	15.9776
Chaetocin	C30H28N6O6S4	697.0974	696.095	0.688682	1	M+H	28097-03-2	Alkaloids	Alkaloids	5.0312	2.71233	2.76542	5.91109	3.55177	0.914661	1.41765	2.24554	1.427	2.42909	1.49849
1-Hexadecanoyl-2-(9Z-octadecenoyl)-sn-glycerol 3-phosphate	C37H71O8P	697.4757	674.489	0.850644	1	M+Na	-	GP	PA	0.449066	2.73816	3.02951	4.0631	25.1426	26.461	18.1636	15.0352	16.6861	15.6495	23.8651
Lys-Lys-Leu-Phe-Tyr	C36H55N7O7	698.4232	697.416	0.971958	1	M+H	-	Amino acid and Its metabolites	Small Peptide	5.89093	3.81801	9.16651	2.35871	2.08413	3.61481	3.91809	30.8512	15.2496	2.45313	2.4046
N-[(2S,3R)-1,3-Dihydroxyoctadecan-2-yl]-12-[(4-nitro-2,1,3-benzoxadiazol-7-yl)amino]dodecanamide	C36H63N5O6	700.4393	661.478	0.883512	1	M+K	474943-05-0	SL	Cer	19.0188	11.6972	8.46047	4.20177	2.47988	2.76228	5.74038	13.718	8.29459	3.09424	3.70785
Arg-Leu-Asn-Asp-Phe	C29H45N9O9	702.2944	663.334	0.81785	1	M+K	-	Amino acid and Its metabolites	Small Peptide	0.528382	0.403526	0.421539	0.4183	0.671798	0.747103	0.702343	1.33884	3.27562	0.558495	0.676084
Tubacin	C41H43N3O7S	704.2759	721.282	0.8098	1	M+H-H2O	537049-40-4	Heterocyclic compounds	Heterocyclic compounds	0.225183	0.488809	0.375457	0.444901	1.28719	0.775133	0.862441	1.12106	3.33356	0.986626	1.25867
PC(16:0/9:0(COOH))	C33H64NO10P	704.3904	665.427	0.97104	1	M+K	117746-89-1	GP	PC	38.3073	28.4146	36.1372	22.1201	2.04275	3.31843	4.41228	70.0742	22.8745	9.97752	8.44269
Fumonisin A2	C36H61NO15	712.3951	747.404	0.710018	1	M+H-2H2O	117415-47-1	Organic acid And Its derivatives	Organic acid And Its derivatives	204.708	87.6359	98.3509	55.6457	1.89055	2.62744	3.8418	123.287	39.9661	9.39226	10.5754
PE(16:0/18:3(9Z,12Z,15Z))	C39H72NO8P	714.5105	713.5	0.774895	1	M+H	-	GP	PE	0.841807	0.79009	0.90702	0.697764	0.451282	0.517645	0.614007	1.1071	1.29812	0.577025	0.502825
PS(14:1(9Z)/20:5(5Z,8Z,11Z,14Z,17Z))	C40H66NO10P	716.4226	751.442	0.66088	1	M+H-2H2O	-	GP	PS	24.0331	10.3338	14.0942	9.17602	28.7173	61.6667	85.8202	20.4819	27.0759	7.0135	5.05386
Erythromycylamine	C37H70N2O12	717.4890	734.493	0.960655	1	M+H-H2O	26116-56-3	Alcohol and amines	Amines	2.65742	2.85411	5.29334	1.4604	0.724076	0.586539	0.54649	15.2822	2.28816	1.44843	3.80829
PE-NMe(18:2(9Z,12Z)/18:2(9Z,12Z))	C42H76NO8P	718.5158	753.531	0.922726	1	M+H-2H2O	-	GP	PE	1.04586	1.00466	1.70811	0.460487	1.09434	1.984	1.47159	2.59112	1.25229	1.06339	1.12654
DG(18:2n6/0:0/22:5n6)	C44H72O5	719.5044	680.538	0.799264	1	M+K	-	GL	DG	0.473507	0.585794	1.02566	0.230697	0.534077	0.727785	0.632329	2.15231	0.623374	0.546683	0.795452
Avadharidine	C36H51N3O10	724.3268	685.357	0.653855	1	M+K	509-16-0	Benzene and substituted derivatives	Benzene and substituted derivatives	3.83062	2.15495	1.82589	1.56026	0.848968	0.99039	0.737272	2.69082	3.03328	1.08112	1.17134
PC(14:1(9Z)/18:4(6Z,9Z,12Z,15Z))	C40H70NO8P	724.4952	723.484	0.75906	1	M+H	-	GP	PC	4.56577	5.7905	17.5678	5.25285	6.6011	5.40209	6.31212	36.3126	20.0204	4.22872	4.18553
[(1'R,2S,2'R,3'R,5'S,8'R,9'R,10'R)-2',10'-Diacetyloxy-5'-[(3R)-3-amino-3-phenylpropanoyl]oxy-8',12',15',15'-tetramethyl-13'-oxospiro[oxirane-2,4'-tricyclo[9.3.1.03,8]pentadec-11-ene]-9'-yl] pyridine-3-carboxylate	C39H46N2O10	725.3053	702.315	0.949343	1	M+Na	-	Organic acid And Its derivatives	Organic acid And Its derivatives	0.602933	0.567893	0.541904	0.697133	0.634362	0.846974	0.698043	1.03729	1.16671	0.577055	0.849123
Bis(4-methoxybenzoyl)-3a,29-dihydroxy-8-multifloren-7-one	C46H60O7	725.4413	724.434	0.993439	1	M+H	-	Benzene and substituted derivatives	Benzene and substituted derivatives	17.6719	11.9005	13.8342	5.33374	2.73748	3.32699	7.48871	7.70661	4.16468	3.34636	4.64778
Methyl nomilinate 17-glucoside	C35H50O16	727.3154	726.31	0.88447	1	M+H	-	Aldehyde,Ketones,Esters	Esters	0.739403	0.81748	0.626763	0.91529	1.53667	1.18075	1.1788	1.39189	2.25183	1.19679	3.05702
Cynsaccatol O	C42H53NO11	730.3546	747.362	0.762461	1	M+H-H2O	-	Alkaloids	Steroid alkaloids	0.36444	0.445161	0.493418	0.477857	0.987117	1.33687	1.22341	1.21359	1.70582	0.646848	0.807746
PC(14:0/18:2(9Z,12Z))	C40H76NO8P	730.5372	729.531	0.936683	1	M+H	-	GP	PC	1.33181	0.750094	1.0934	0.520857	0.223815	0.277164	0.415074	1.45285	0.692614	0.318635	0.331836
Myxochromide S3	C40H56N6O8	731.4089	748.416	0.77318	1	M+H-H2O	-	Alcohol and amines	Amines	6.07775	17.4447	7.31868	3.83584	219.613	51.7805	123.955	61.3197	254.83	13.177	31.8293
Venturicidin A	C41H67NO11	732.4647	749.471	0.792207	1	M+H-H2O	33538-71-5	Others	Others	0.588539	0.654402	1.06694	0.393431	0.958441	1.06665	1.65295	3.23905	0.993661	0.609896	0.578184
PS(16:0/18:2(9Z,12Z))	C40H74NO10P	742.5073	759.505	0.687461	1	M+H-H2O	-	GP	PS	0.226735	0.674065	0.687972	0.454856	3.09239	14.3462	20.7973	3.20823	2.8016	2.98993	2.59741
1-Stearoyl-2-linoleoyl-sn-glycero-3-phosphoethanolamine	C41H78NO8P	744.5520	743.547	0.885797	1	M+H	7266-53-7	GP	PE	1.94236	1.26962	1.83925	0.794117	0.17043	0.282194	0.300427	2.19705	0.544171	0.660735	0.469473
PA(18:0/20:4(5Z,8Z,11Z,14Z))	C41H73O8P	747.4913	724.504	0.857024	1	M+Na	-	GP	PA	8.18673	7.42169	20.6007	4.60125	4.64071	2.96536	4.85495	29.9938	18.9232	1.91476	2.59243
Spinetoram	C42H69NO10	748.4955	747.492	0.768197	1	M+H	187166-40-1	Aldehyde,Ketones,Esters	Esters	2.77735	2.59195	7.26082	1.55344	1.80143	1.26298	2.11232	14.3193	8.47361	0.768351	1.06629
25-(acetyloxy)-2-(β-D-glucopyranosyloxy)-3,16,20-trihydroxy-9-methyl-19-norlanost-5-en-22-one	C38H62O12	749.3923	710.424	0.717773	1	M+K	-	Others	Others	122.342	241.396	116.842	188.384	651.297	39.7596	47.582	355.277	817.172	80.5492	211.695
PA(16:1(9Z)/22:2(13Z,16Z))	C41H75O8P	749.5066	726.52	0.837587	1	M+Na	-	GP	PA	3.42097	3.72018	11.4423	2.74671	2.59564	1.29503	1.7752	16.3849	7.33164	0.963385	1.12359
Lipid X	C34H66NO12P	750.3953	711.432	0.989139	1	M+K	-	Organic acid And Its derivatives	Phosphoric acids	48.8087	98.745	43.4518	121.602	243.374	10.9742	22.6968	93.2723	296.913	48.837	137.715
Niddamycin	C39H63NO14	752.4166	769.425	0.719399	1	M+H-H2O	20283-69-6	Aldehyde,Ketones,Esters	Esters	47.6532	17.9318	27.5537	101.101	12.8898	1.62798	2.17853	56.4069	70.3186	13.2988	47.8861
Gly-Arg-Gly-Asp-Ser-Pro-Lys	C28H49N11O11	754.3283	715.361	0.777426	1	M+K	-	Amino acid and Its metabolites	Small Peptide	0.595958	0.639223	0.734429	0.734564	0.623718	0.643097	0.751065	1.18245	1.05919	0.488363	0.605016
Manassantin B	C41H48O11	755.2850	716.32	0.868058	1	M+K	88497-88-5	Lignans and Coumarins	Lignans	0.249166	0.338473	0.348571	0.587805	0.591179	0.531029	0.600891	0.894655	1.10449	0.456582	0.61652
Phe-Tyr-Leu-Leu-Tyr	C39H51N5O8	756.3412	717.374	0.755749	1	M+K	-	Amino acid and Its metabolites	Small Peptide	0.561874	0.462693	0.527439	0.456691	0.796634	0.690621	0.688151	1.04188	1.45571	0.511508	0.717663
Monomethyl auristatin E (MMAE)	C39H67N5O7	756.4660	717.504	0.920712	1	M+K	474645-27-7	Others	FDA	3.76308	1.87063	2.56035	1.88282	3.04706	1.46847	2.81005	7.80402	10.7064	6.66832	5.62136
[(1R)-3-[[(1S,2S,3R,4S,7S,9S,10S,12R,15S)-4,12-diacetyloxy-2-benzoyloxy-1,9-dihydroxy-10,14,17,17-tetramethyl-11-oxo-6-oxatetracyclo[11.3.1.03,10.04,7]heptadec-13-en-15-yl]oxy]-3-oxo-1-phenylpropyl]azanium	C40H48NO12+	757.3024	734.318	0.740457	1	M+Na	-	Others	Others	0.339023	0.453707	0.494075	1.06215	0.728766	0.680577	0.655763	1.23297	1.8506	1.07534	1.42075
L-Altritol,1,2,5,6-tetradeoxy-2,5-bis(((2S)-3-methyl-2-(((methyl(2-pyrimidinylmethyl)amino)carbonyl)amino)-1-oxobutyl)amino)-1,6-diphenyl-	C44H58N8O6	759.4334	794.448	0.959256	1	M+H-2H2O	134878-17-4	Heterocyclic compounds	Heterocyclic compounds	8.22086	16.8991	12.6565	13.6175	55.1863	15.8204	25.5677	86.711	117.734	13.8995	27.8934
Wilfordinine G	C36H43NO18	760.2407	777.248	0.768685	1	M+H-H2O	-	Alkaloids	Terpenoid alkaloids	0.149855	0.194562	0.210773	0.22555	0.313458	0.395403	0.332051	0.449787	0.469509	0.244413	0.289769
Fumonisin B1	C34H59NO15	760.3510	721.388	0.956866	1	M+K	116355-83-0	Organic acid And Its derivatives	Organic acid And Its derivatives	0.357173	0.469398	0.490156	0.459327	0.892835	1.47638	1.10069	1.01515	1.16687	0.611774	0.683735
PC(14:1(9Z)/18:4(6Z,9Z,12Z,15Z))	C40H70NO8P	762.4543	723.484	0.623879	1	M+K	-	GP	PC	90.7762	42.8779	30.7141	11.904	11.4968	4.56067	12.2835	57.3364	30.1924	3.67205	7.25148
Valbenazine tosylate	C38H54N2O10S2	763.3298	762.322	0.966994	1	M+H	1639208-54-0	Others	FDA	0.347639	0.462455	0.481024	0.583081	0.92223	1.32555	1.11429	1.06187	1.36901	0.860136	0.9624
[DAla2,Leu5,Arg6] Enkephalin	C35H51N9O8	764.3457	725.386	0.79226	1	M+K	-	Others	Others	0.606193	0.533482	0.573244	0.587943	0.734129	0.932988	0.822888	0.956376	1.06446	0.571547	0.710502
Furin Convertase Inhibitor (Chloromethylketone)	C34H66ClN11O5	766.4831	743.494	0.992993	1	M+Na	-	Aldehyde,Ketones,Esters	Ketones	72.0406	56.7375	68.685	28.4707	1.15455	0.71694	1.23458	10.6981	4.59533	1.07442	1.55755
PC(14:0/18:2(9Z,12Z))	C40H76NO8P	768.4939	729.531	0.989921	1	M+K	-	GP	PC	14.8456	6.57053	8.07642	5.77329	1.19208	1.16187	1.47311	4.60814	6.47827	1.10556	1.16141
Carbamic acid,[3',6'-bis(acetyloxy)-3-oxospiro[isobenzofuran-1(3H),9'-[9H]xanthen]-5-yl]-,2-[[(5Z,8Z,11Z,14Z)-1-oxo-5,8,11,14-eicosatetraenyl]amino]ethyl ester	C47H52N2O10	769.3512	804.362	0.828015	1	M+H-2H2O	-	Organic acid And Its derivatives	Organic acid And Its derivatives	0.570106	2.40166	0.759406	0.71614	15.5329	2.23905	2.83859	8.38691	33.7631	2.18257	3.53564
1,2-Dioleoyl-sn-glycero-3-phospho-L-serine	C42H78NO10P	770.5369	787.536	0.778179	1	M+H-H2O	70614-14-1	GP	PS	0.190612	0.262832	0.45072	0.215299	0.503768	1.62635	1.97029	1.1346	1.00478	0.568433	0.585689
Ioversol	C18H24I3N3O9	771.8441	806.865	0.649009	1	M+H-2H2O	87771-40-2	Others	FDA	0.22337	0.14556	0.171443	0.36169	0.330624	0.329999	0.306456	1.08495	1.15287	0.731454	0.366907
PE(18:0/20:2(11Z,14Z))	C43H82NO8P	772.5835	771.578	0.901288	1	M+H	-	GP	PE	6.25336	5.08364	5.80108	0.998685	0.347191	0.199577	0.406685	4.60331	1.62879	1.08833	0.806137
(1S,4aS,6S,7R,7aS)-1-(beta-D-Glucopyranosyloxy)-4-(methoxycarbonyl)-7-methyl-1,4a,5,6,7,7a-hexahydrocyclopenta[c]pyran-6-yl (1S,4aS,6S,7R,7aS)-6-(acetyloxy)-1-(beta-D-glucopyranosyloxy)-7-methyl-1,4a,5,6,7,7a-hexahydrocyclopenta[c]pyran-4-carboxylate	C35H50O20	773.2849	790.29	0.916743	1	M+H-H2O	-	Organic acid And Its derivatives	Organic acid And Its derivatives	0.381153	0.450082	0.504264	0.7215	0.801121	0.631414	0.704881	1.01702	1.33583	0.744565	0.784183
3-Nonaprenyl-4-hydroxybenzoate	C52H78O3	773.5866	750.595	0.867262	1	M+Na	-	Benzene and substituted derivatives	Benzene and substituted derivatives	2.60395	2.18857	2.26864	0.394812	0.224692	0.136373	0.241783	2.16341	0.725123	0.538181	0.353911
Aclacinomycin Y	C42H51NO15	774.3044	809.326	0.613338	1	M+H-2H2O	66789-14-8	Heterocyclic compounds	Heterocyclic compounds	0.615374	0.701797	0.66381	1.27556	0.771683	0.64683	0.608785	0.954732	1.51777	0.746619	0.816809
PS(16:0/20:0)	C42H82NO10P	774.5638	791.568	0.966042	1	M+H-H2O	-	GP	PS	2.76458	3.57888	6.04895	1.11314	0.643378	0.557468	1.13393	16.2919	12.0555	0.884093	0.940452
Triplostoside A	C35H52O20	775.2942	792.305	0.608605	1	M+H-H2O	-	Terpenoids	Monoterpenoids	0.294203	0.360546	0.405854	0.582326	0.519692	0.501345	0.510025	0.900196	0.910213	0.452088	0.594818
Antanapeptin A	C41H60N4O8	775.4047	736.441	0.975486	1	M+K	-	Benzene and substituted derivatives	Benzene and substituted derivatives	44.5576	70.4318	50.1248	202.16	40.7464	2.89817	4.35373	62.4417	150.35	21.0734	55.13
10-Deacetyltaxol	C45H49NO13	776.3125	811.32	0.67947	1	M+H-2H2O	78432-77-6	Terpenoids	Ditepenoids	0.552822	0.662742	0.651719	1.04489	0.731855	0.728538	0.716351	1.08717	1.47914	0.756693	0.776029
Telithromycin	C43H65N5O10	776.4600	811.473	0.952459	1	M+H-2H2O	191114-48-4	Heterocyclic compounds	Heterocyclic compounds	10.7737	7.90003	12.1717	3.05701	9.59208	3.25823	4.87939	33.7709	43.186	2.83399	2.91933
5'-Iodoresiniferatoxin	C37H39IO9	777.1494	754.164	0.784067	1	M+Na	535974-91-5	Benzene and substituted derivatives	Benzene and substituted derivatives	16.9447	15.1163	18.6182	31.2509	17.5402	4.83895	4.22006	4.73605	1.76117	9.81087	4.78498
1,2-Di-O-myristoyl-3-O-(6-sulfoquinovopyranosyl)glycerol	C37H70O12S	777.4214	738.459	0.962226	1	M+K	-	GL	TG	22.5662	40.31	36.9432	155.459	32.3454	3.57154	12.2656	23.5018	58.6519	10.4765	30.648
Lycibarbarspermidine E	C37H53N3O16	778.3316	795.343	0.609786	1	M+H-H2O	-	Alkaloids	Phenolamine	0.386838	0.459642	0.487006	0.481078	0.686583	0.762459	0.729838	0.942786	0.921967	0.492947	0.64873
[3-hexadecanoyloxy-2-[(9Z,12Z,15Z)-octadeca-9,12,15-trienoyl]oxypropyl] 2-(trimethylazaniumyl)ethyl phosphate	C42H78NO8P	778.5359	755.547	0.993968	1	M+Na	-	GP	PC	3.99005	7.21828	25.8366	0.967794	8.51833	11.6888	46.8544	97.4012	249.885	4.58789	5.64648
Kaempferol 3-[2''-(p-coumaroylglucosyl)rhamnoside]	C36H36O17	779.1609	740.195	0.854516	1	M+K	-	Flavonoids	Flavonoid	1.62368	1.52162	1.73144	3.3091	1.52101	0.48984	0.43758	1.22639	0.73881	1.34348	0.716515
1,28-Octacosanediol diferulate	C48H74O8	779.5467	778.538	0.936047	1	M+H	-	Alcohol and amines	Alcohols	1.82477	3.02126	10.5323	0.994819	3.25233	5.06137	21.5985	42.6757	68.8416	2.16034	2.37235
Pelargonidin 3-O-rutinoside 5-O-beta-D-glucoside	C33H41O19	780.1920	741.224	0.744891	1	M+K	202338-79-2	Flavonoids	Anthocyanidins	0.236025	0.91218	0.32419	0.226343	3.248	13.1468	52.0601	10.2009	144.34	0.582399	0.541768
Lycibarbarspermidine M	C37H55N3O16	780.3618	797.358	0.642684	1	M+H-H2O	-	Alkaloids	Phenolamine	0.426572	0.669236	0.557922	0.571427	1.23651	0.924964	0.805819	1.61709	2.44972	0.80968	1.16628
Bis(glutathionyl)spermine	C30H56N10O10S2	781.3671	780.362	0.856006	1	M+H	-	Amino acid and Its metabolites	Amino acid derivatives	0.671663	2.44231	1.01867	1.59975	7.61531	3.94966	8.37685	4.59835	9.83787	2.8649	10.0116
2-Oleoyl-1-palmitoyl-sn-glycero-3-phosphocholine	C42H82NO8P	782.5674	759.578	0.981385	1	M+Na	26853-31-6	GP	PC	286.034	222.885	373.177	103.292	51.3262	23.3584	52.0162	667.456	205.965	61.1178	52.2354
Dermorphin	C40H50N8O10	785.3642	802.365	0.852321	1	M+H-H2O	-	Amino acid and Its metabolites	Small Peptide	0.351437	0.522783	0.517864	0.60582	1.05363	1.83658	1.73023	1.77958	2.76505	0.699238	0.932927
4-hydroxy-7-epi-chuchuhuanine E-V	C36H45NO17	786.2581	763.269	0.997079	1	M+Na	-	Alkaloids	Alkaloids	0.146573	0.176416	0.188302	0.228839	0.348656	0.332766	0.342884	0.451823	0.495631	0.223476	0.254942
Erythromycin E	C37H65NO14	786.4114	747.441	0.61313	1	M+K	-	Aldehyde,Ketones,Esters	Esters	0.452224	0.51511	0.573682	0.44945	1.00253	0.912347	0.807634	1.17527	1.03855	0.627304	1.222
Ala-Ala-Ala-Tyr-Gly-Gly-Phe-Met	C36H50N8O10S	787.3458	786.337	0.912657	1	M+H	-	Amino acid and Its metabolites	polypeptide	6.4206	8.12449	4.82646	10.9289	15.1681	7.77613	6.28082	10.8975	33.4268	8.27518	10.8586
Okadaic acid	C44H68O13	787.4620	804.466	0.956976	1	M+H-H2O	78111-17-8	Organic acid And Its derivatives	Organic acid And Its derivatives	0.964949	1.00806	1.32126	1.4532	2.30446	1.61117	2.56185	4.54184	4.05862	1.07441	1.35294
Lactosylceramide(d18:1/12:0)	C42H79NO13	788.5534	805.555	0.905934	1	M+H-H2O	-	SL	Cer	0.317267	0.530444	1.11861	0.236943	0.396519	0.686694	0.710352	2.25684	1.40385	0.392239	0.466931
Hexacosyl octacosanoate	C54H108O2	789.8358	788.835	0.665487	1	M+H	-	Aldehyde,Ketones,Esters	Esters	0.171328	0.106494	0.123522	0.142737	0.186489	0.461654	0.36794	0.468873	0.510029	0.369473	0.189335
PG(18:0/22:4(7Z,10Z,13Z,16Z))	C46H83O10P	791.5635	826.572	0.728548	1	M+H-2H2O	-	GP	PG	0.293136	0.502382	1.2031	0.218323	0.26413	0.316407	0.508279	4.96815	1.61242	0.350923	0.450982
2'-O-Apiosylphyllocactin	C32H37N2O20+	792.1772	769.193	0.706703	1	M+Na	-	Alkaloids	Plumerane	0.455233	0.454129	0.533773	0.863513	3.03551	4.65257	3.64793	1.16705	0.812936	0.725798	0.745029
Austrospicatine	C41H55NO12	792.3297	753.372	0.689134	1	M+K	-	Alkaloids	Alkaloids	0.362627	0.407365	0.475272	0.4737	0.715132	0.869803	0.949032	0.941726	1.14299	0.728641	0.75909
Tubulysin D	C43H65N5O9S	792.4347	827.45	0.898305	1	M+H-2H2O	-	Heterocyclic compounds	Heterocyclic compounds	249.699	109.505	71.098	40.0706	6.17619	1.29693	1.74432	33.8004	30.5315	4.40894	4.93443
Bn-NCC-2	C40H48N4O13	793.3267	792.322	0.860278	1	M+H	-	Heterocyclic compounds	Heterocyclic compounds	0.566919	0.612594	0.606774	0.779806	1.01441	1.47879	1.29804	1.38358	1.72327	0.845084	0.941709
Aclarubicin	C42H53NO15	794.3368	811.342	0.914478	1	M+H-H2O	57576-44-0	Others	Others	0.43019	0.485504	0.459041	0.59188	0.631742	1.24298	1.13577	0.88822	1.07222	0.553458	0.586923
[3-hexadecanoyloxy-2-[(9Z,12Z,15Z)-octadeca-9,12,15-trienoyl]oxypropyl] 2-(trimethylazaniumyl)ethyl phosphate	C42H78NO8P	794.5096	755.547	0.993364	1	M+K	-	GP	PC	59.2989	42.2684	58.4132	8.97789	10.4448	2.44322	13.2389	210.157	322.459	13.5963	16.4828
[[(2R,3S,4R,5R)-5-(6-aminopurin-9-yl)-3,4-dihydroxyoxolan-2-yl]methoxy-oxidophosphoryl] [(2R,3S,4R,5R)-5-[3-carbamoyl-4-(2-ethylpyridine-4-carboximidoyl)pyridin-1-ium-1-yl]-3,4-dihydroxyoxolan-2-yl]methyl phosphate	C29H34N9O14P2-	795.1773	794.17	0.997112	1	M+H	-	Nucleotide And Its metabolites	Nucleotide and Its metabolites	2.80911	4.50637	0.720822	1.22587	11.0608	3.86238	27.5017	23.3469	330.934	1.85675	1.26921
Methoxyadiantifoline	C43H52N2O10	795.3204	756.362	0.730451	1	M+K	-	Alkaloids	Alkaloids	0.437275	0.470842	0.490128	0.720563	0.808474	0.932759	0.83908	1.0629	1.14693	0.597515	0.714996
PG(18:0/18:3(6Z,9Z,12Z))	C42H77O10P	795.5153	772.525	0.965172	1	M+Na	-	GP	PG	34.5046	20.7709	20.1194	6.92574	4.47972	1.57869	5.3133	119.383	120.476	5.72105	6.37373
PA(20:0/a-25:0)	C48H95O8P	795.6605	830.676	0.87872	1	M+H-2H2O	-	GP	PA	0.0948777	0.485079	0.829253	0.104497	0.916331	0.232602	0.515641	0.0937427	0.0853008	0.643193	1.28296
Lycibarbarspermidine E	C37H53N3O16	796.3510	795.343	0.933266	1	M+H	-	Alkaloids	Phenolamine	0.53831	0.523453	0.549692	0.553789	0.80867	1.4297	1.61531	1.66745	1.28499	0.710153	0.910522
[(1R,2S,3S,5S,8R,9R,10S,11S,13R,16S)-5,16-Diacetyloxy-2,9-dibenzoyloxy-11-hydroxy-3-(2-hydroxypropan-2-yl)-6,10-dimethyl-14-oxatetracyclo[8.6.0.03,7.013,16]hexadec-6-en-8-yl] benzoate	C45H48O13	797.3092	796.309	0.621204	1	M+H	-	Benzene and substituted derivatives	Benzene and substituted derivatives	0.439258	0.404467	0.44837	0.498537	0.743375	1.85224	1.42492	0.92745	0.916277	0.425938	0.493478
TG(15:0/18:1(11Z)/o-18:0)	C54H104O5	797.7798	832.788	0.716322	1	M+H-2H2O	-	GL	TG	0.525651	0.212629	0.253633	0.516572	0.154298	0.041343	0.0559062	0.813458	0.585299	0.486849	0.34656
2''-Adenylylgentamicin A	C28H48N9O16P	798.3045	797.296	0.908267	1	M+H	-	Nucleotide And Its metabolites	Nucleotide and Its metabolites	0.468894	0.399307	0.479123	0.430098	0.534749	0.672767	0.586195	0.782642	0.708032	0.30064	0.41387
PG(18:0/18:1(9Z))	C42H81O10P	799.5428	776.557	0.816791	1	M+Na	-	GP	PG	951.918	660.273	741.098	510.716	14.9317	1.65192	3.01649	328.65	125.741	30.6374	28.6645
TG(15:0/18:0/o-18:0)	C54H106O5	799.7907	834.804	0.964806	1	M+H-2H2O	-	GL	TG	0.242343	0.154705	0.175037	0.193247	0.342367	0.0910289	0.109547	1.05044	0.66237	0.505945	0.410485
Cabazitaxel	C45H57NO14	800.3668	835.378	0.839524	1	M+H-2H2O	183133-96-2	Terpenoids	Ditepenoids	0.372144	0.533774	0.521761	0.609627	1.43218	1.26519	1.17781	1.46105	1.67257	0.779169	1.07495
6,8-bis[2-(3,4-dihydroxyphenyl)-3,7-dihydroxy-3,4-dihydro-2H-1-benzopyran-4-yl]-2-(3-hydroxyphenyl)-3,4-dihydro-2H-1-benzopyran-3,5,7-triol	C45H38O15	801.2136	818.221	0.770836	1	M+H-H2O	-	Benzene and substituted derivatives	Benzene and substituted derivatives	0.144369	0.168537	0.187526	0.18444	0.325294	0.42506	0.376513	0.434867	0.500017	0.247693	0.244073
ISO-PPT-Glc-adipoyl	C42H68O12	803.4280	764.471	0.675657	1	M+K	-	Terpenoids	Triterpene Saponin	2.58867	2.48925	2.23628	1.75809	2.02563	1.04763	1.58589	2.73407	8.04319	1.10113	2.57182
Paritaprevir (ABT-450)	C40H43N7O7S	804.2620	765.294	0.763883	1	M+K	1216941-48-8	Others	FDA	0.192182	0.244033	0.3158	0.333017	0.34388	0.435844	0.449872	0.468838	0.520695	0.283327	0.319431
1,2-Dilinoleoyl-sn-glycero-3-phosphocholine	C44H80NO8P	804.5516	781.562	0.991079	1	M+Na	998-06-1	GP	PC	34.5945	25.3697	56.6569	11.038	15.3721	11.8539	39.9951	166.533	142.15	8.47311	10.4693
1-Hydroxy-26-oxo-22,26-epoxyergosta-5,24-dien-3-yl 6-O-hexopyranosylhexopyranoside	C40H62O14	805.3767	766.414	0.972027	1	M+K	-	Others	Others	1.4808	2.94106	2.23468	6.14441	3.85524	1.85307	3.08875	4.104	8.63602	2.60942	4.25206
Lactosylceramide(d18:1/12:0)	C42H79NO13	806.5614	805.555	0.937447	1	M+H	-	SL	Cer	38.8039	32.0461	85.9613	19.9024	19.4222	8.21657	15.468	124.588	79.2828	7.16044	9.36103
Leucomycin A8	C39H63NO15	808.4085	785.42	0.965318	1	M+Na	18361-50-7	Aldehyde,Ketones,Esters	Esters	0.511806	0.750337	0.699762	1.10089	1.33122	1.15527	1.07024	2.64895	2.003	0.917058	1.45106
Esculeogenin A-27-O-sophoroside	C39H65NO14	810.4017	771.441	0.883914	1	M+K	-	Alkaloids	Steroid alkaloids	0.654645	0.759444	0.846206	0.763957	0.978664	1.28207	1.08482	1.395	1.67275	0.83674	1.22836
Kaempferol 3-sophorotrioside	C33H40O21	811.1699	772.206	0.970165	1	M+K	80714-53-0	Flavonoids	Flavonoid	0.393269	0.495792	0.416517	0.266841	1.05269	1.17474	2.9732	4.7148	3.34554	1.09749	0.622344
Unguisin E	C41H56N8O7	811.3930	772.427	0.851769	1	M+K	1354514-75-2	Heterocyclic compounds	Heterocyclic compounds	0.604328	0.987148	0.821778	0.757187	2.54808	8.96702	11.8609	2.63528	3.35878	1.49638	1.46495
TG(15:0/18:3(6Z,9Z,12Z)/o-18:0)	C54H100O5	811.7603	828.757	0.669115	1	M+H-H2O	-	GL	TG	0.61975	0.223303	0.325996	0.518793	0.135678	0.0387204	0.0549523	0.618565	0.667285	0.636019	0.31576
Delicious Peptide	C34H57N9O16	812.3734	847.392	0.733881	1	M+H-2H2O	-	Organic acid And Its derivatives	Organic acid And Its derivatives	0.384655	0.525963	0.607838	0.688388	1.14151	1.629	2.39377	1.69294	3.90823	1.57722	1.45685
PE(18:1(9Z)/22:6(4Z,7Z,10Z,13Z,16Z,19Z))	C45H76NO8P	812.5196	789.531	0.966382	1	M+Na	-	GP	PE	22.8554	17.5809	19.5812	6.53079	1.012	0.526651	0.841629	42.8083	35.24	1.79448	1.56351
1,3,5-Trimethyl-2,4,6-tris(3,5-di-tert-butyl-4-hydroxybenzyl)benzene	C54H78O3	813.5562	774.595	0.879102	1	M+K	1709-70-2	Benzene and substituted derivatives	Benzene and substituted derivatives	3.89916	1.80546	1.72558	1.4923	0.468106	0.624447	1.13211	2.05606	22.5055	1.21969	0.717045
Blood Group H Type 2 Core 3-Thr	C32H55N3O22	816.3189	833.328	0.713087	1	M+H-H2O	-	Carbohydrates and Its metabolites	Carbohydrates and Its metabolites	0.608747	0.531737	0.639126	0.75941	0.590005	0.852722	1.01481	0.953644	0.980864	0.531576	0.56724
1,2-Di(4Z,7Z,10Z,13Z,16Z,19Z-docosahexaenoyl)-sn-glycero-3-phosphoethanolamine	C49H74NO8P	818.5177	835.515	0.701905	1	M+H-H2O	123284-81-1	GP	PE	22.7672	16.6149	35.2035	11.8508	6.3173	1.59966	6.84412	134.611	173.378	5.9843	10.9575
Rulide	C41H76N2O15	819.5231	836.525	0.894362	1	M+H-H2O	80214-83-1	Aldehyde,Ketones,Esters	Esters	18.9548	9.09523	17.7808	4.22245	3.11085	0.953093	3.44537	79.0595	79.7772	2.8275	4.60689
Deltorphin B	C38H54N8O10	821.3588	782.396	0.958855	1	M+K	122752-16-3	Amino acid and Its metabolites	Small Peptide	0.635487	1.05164	0.805004	1.2536	1.93026	1.03625	1.32597	2.7881	2.70495	1.38064	3.07564
TG(14:1(9Z)/15:0/18:4(6Z,9Z,12Z,15Z))	C50H86O6	821.6073	782.642	0.903958	1	M+K	-	GL	TG	1.0441	0.741536	0.811488	0.465611	0.447288	0.177283	0.394938	0.842465	0.603697	0.253826	0.310969
Leonoside B	C36H48O19	823.2398	784.279	0.865427	1	M+K	-	Benzene and substituted derivatives	Benzene and substituted derivatives	0.296564	0.250592	0.265077	0.268124	0.431827	0.320408	0.409027	0.533083	0.625381	0.311223	0.340334
Malvidin-3-O-(2'''-O-p-coumaroyl)rutinoside	C38H41O18+	824.1891	785.229	0.84378	1	M+K	-	Flavonoids	Anthocyanidins	0.202038	0.22791	0.235004	0.228295	0.412011	0.432378	0.354349	0.500673	0.545592	0.277789	0.332715
[Succinyl-Asp6,Me-Phe8] Substance P	C40H55N7O11S	824.3643	841.368	0.974457	1	M+H-H2O	-	Others	Others	0.679577	0.719787	0.721942	0.805628	1.36609	0.91103	0.985731	1.52523	1.77947	0.682874	1.28637
PC(o-20:0/20:4(8Z,11Z,14Z,17Z))	C48H90NO7P	824.6591	823.645	0.682164	1	M+H	-	GP	PC-O	0.770385	0.558229	0.613803	0.569096	0.217563	0.0999037	0.158196	0.431436	0.208839	0.199544	0.178967
PG(18:1(9Z)/22:4(7Z,10Z,13Z,16Z))	C46H81O10P	825.5584	824.557	0.71081	1	M+H	-	GP	PG	456.241	328.833	383.889	193.39	4.35293	0.812113	1.97741	60.7576	24.1325	5.03426	6.36349
TG(14:0/20:3(5Z,8Z,11Z)/o-18:0)	C55H102O5	825.7752	842.773	0.704992	1	M+H-H2O	-	GL	TG	0.310784	0.134816	0.175534	0.187354	0.107376	0.0701473	0.071831	0.373524	0.49348	0.33798	0.125732
Pyropheophytin b	C53H70N4O4	827.5504	826.54	0.814645	1	M+H	-	Others	Others	2.44943	5.62356	6.17447	1.24592	3.0084	5.25567	6.66137	2.83361	3.8884	0.414377	0.56705
magnesium	C49H57MgN4O5-	828.4053	805.418	0.889583	1	M+Na	-	Tryptamines,Cholines,Pigments	Pigments	0.443358	0.564774	0.590215	0.544837	0.972261	1.76396	1.62285	1.60755	1.54882	0.921155	1.01623
Erythromycin thiocyanate	C38H68N2O13S	831.4013	792.444	0.692442	1	M+K	7704-67-8	Others	FDA	0.363343	0.533573	0.628993	0.668614	1.29536	1.39633	1.62628	1.60117	1.84477	0.762659	1.29116
[Glp5] Substance P (5-11)	C41H57N9O9S	834.3997	851.4	0.835232	1	M+H-H2O	-	Others	Others	0.556248	0.689145	0.876588	0.66098	0.952906	1.01035	0.98383	2.32158	1.87789	0.878964	1.12239
(1S,4R,7S,10S,13S,16S)-24-Methoxy-10-[(4-methoxyphenyl)methyl]-4,9,13,15,29-pentamethyl-7-(2-methylpropyl)-22-oxa-3,6,9,12,15,29-hexazatetracyclo[14.12.2.218,21.123,27]tritriaconta-18,20,23,25,27(31),32-hexaene-2,5,8,11,14,30-hexone	C44H56N6O9	835.4016	812.411	0.91839	1	M+Na	-	Aldehyde,Ketones,Esters	Ketones	0.575197	0.722257	0.773608	0.607083	0.88277	1.09364	1.11773	1.87191	1.6011	0.883504	1.06238
Isofucosterol 3-O-[6-O-Hexadecanoyl-b-D-glucopyranoside]	C51H88O7	835.6418	812.653	0.970207	1	M+Na	-	Hormones and hormone related compounds	Hormones and hormone related compounds	0.133198	0.562228	0.501405	0.603489	4.18296	8.31736	5.43549	2.32313	1.94571	1.82919	1.9134
Cabazitaxel	C45H57NO14	836.3900	835.378	0.750551	1	M+H	183133-96-2	Terpenoids	Ditepenoids	0.740812	0.812025	0.956764	0.676653	1.16858	1.26517	1.52326	1.67784	1.26655	0.649821	0.822358
GHRP-6	C46H56N12O6	837.4236	872.445	0.655345	1	M+H-2H2O	-	Benzene and substituted derivatives	Benzene and substituted derivatives	1.14589	1.07369	1.20906	0.7956	0.920489	1.14328	1.13381	1.87408	2.16739	0.701157	0.982586
PE(20:2(11Z,14Z)/22:6(4Z,7Z,10Z,13Z,16Z,19Z))	C47H78NO8P	838.5339	815.547	0.89258	1	M+Na	-	GP	PE	30.8273	14.8246	34.6224	7.71474	0.689649	0.458781	0.521558	19.0772	14.3632	0.888077	1.04462
Neuromedin C 1-8	C39H53N15O9	840.3996	875.415	0.910898	1	M+H-2H2O	-	Amino acid and Its metabolites	polypeptide	2.07488	1.55239	2.1235	1.15155	1.11353	1.2608	0.986865	7.94573	2.15449	1.26094	1.22033
PC(P-16:0/22:0)	C46H92NO7P	840.6181	801.661	0.689871	1	M+K	-	GP	PC-P	0.24961	0.221433	0.232433	0.266523	0.487626	0.425603	0.443727	0.306774	0.32192	0.335591	0.267416
Digitoxigenin-3-O-glucosyl(1→6)glucosyl(1→4)digitaloside (Odoroside G)	C42H66O18	841.4150	858.425	0.675571	1	M+H-H2O	-	Steroids	Cardiac glycoside	1.10445	0.896565	1.20865	0.904747	0.946273	1.34772	1.09315	3.04868	2.18717	0.797404	0.944694
(2S)-2-azaniumyl-3-[[(2S)-2,3-bis[(3R,7R,11R)-3,7,11,15-tetramethylhexadecoxy]propoxy]-oxidophosphoryl]oxypropanoate	C46H93NO8P-	841.6506	818.664	0.857832	1	M+Na	-	Aldehyde,Ketones,Esters	Esters	0.339916	0.301244	0.237323	0.568467	0.659377	0.288758	0.57578	0.324175	0.339201	0.322095	0.501113
magnesium	C50H59MgN4O5-	842.4253	819.434	0.866643	1	M+Na	-	Tryptamines,Cholines,Pigments	Pigments	1.70436	1.56404	2.20323	1.29233	1.18167	1.61721	1.33802	2.94178	2.28737	1.11873	0.875311
PC(20:0/20:2(11Z,14Z))	C48H92NO8P	842.6654	841.656	0.8858	1	M+H	-	GP	PC	0.929301	2.32787	0.523356	0.765237	0.470033	0.195246	0.271178	1.80404	0.725404	0.354828	0.407885
Bisdiphosphoinositol tetrakisphosphate	C6H20O30P8	842.7750	819.794	0.609856	1	M+Na	-	Organic acid And Its derivatives	Organic acid And Its derivatives	0.196667	0.111322	0.151658	0.160558	0.402668	0.176984	0.180008	0.562975	0.422945	0.332201	0.323233
Cyclopassifloside V	C43H72O17	843.4748	860.477	0.936874	1	M+H-H2O	292167-42-1	Terpenoids	Triterpene Saponin	0.80299	0.647335	0.96118	0.520946	1.09801	1.46838	1.4285	3.06165	2.54377	0.709912	1.08022
magnesium	C49H57MgN4O5-	844.3883	805.418	0.654382	1	M+K	-	Tryptamines,Cholines,Pigments	Pigments	0.354831	0.454692	0.495757	0.555935	1.55337	1.59364	2.34488	1.28135	1.64654	0.702699	0.931994
PC(22:5(4Z,7Z,10Z,13Z,16Z)/22:6(4Z,7Z,10Z,13Z,16Z,19Z))	C52H82NO8P	844.5636	879.578	0.982053	1	M+H-2H2O	-	GP	PC	0.395027	0.26788	0.277948	0.168562	0.446406	0.469144	0.406977	0.738742	2.17319	0.301176	0.404919
PC(16:0/24:1(15Z))	C48H94NO8P	844.6734	843.672	0.717586	1	M+H	-	GP	PC	1.17054	1.04745	0.469483	0.535577	0.340872	0.107496	0.156637	0.863967	0.321055	0.33905	0.399779
PE(22:2(13Z,16Z)/24:1(15Z))	C51H96NO8P	846.6818	881.687	0.61096	1	M+H-2H2O	-	GP	PE	0.939158	0.964344	0.823836	0.632691	0.526995	0.127215	0.196723	0.589536	0.404343	0.291925	0.411134
Goldinodox	C44H62N2O12	849.3977	810.43	0.779842	1	M+K	12704-90-4	Heterocyclic compounds	Heterocyclic compounds	0.607787	0.642186	0.716179	0.951512	1.37037	1.35242	2.30877	1.31259	1.27076	0.694323	0.881104
PS(20:0/22:4(7Z,10Z,13Z,16Z))	C48H86NO10P	850.5962	867.599	0.967351	1	M+H-H2O	-	GP	PS	0.299706	0.260107	0.39526	0.491816	0.649558	4.31217	1.03392	0.774372	0.751293	0.453364	0.662533
PE(22:0/24:1(15Z))	C51H100NO8P	850.7110	885.719	0.692839	1	M+H-2H2O	-	GP	PE	0.199941	0.122634	0.161422	0.272263	0.490514	0.110107	0.242015	0.377974	0.310225	0.276941	0.34771
Galabiosylceramide(d18:1/9Z-18:1)	C48H89NO13	852.6166	887.633	0.843991	1	M+H-2H2O	-	SL	Cer	0.762394	0.606733	0.740944	1.44165	1.0828	1.23325	0.668773	0.82588	0.82927	1.14309	1.38069
Astramembranoside A	C42H70O15	853.4313	814.471	0.847711	1	M+K	-	Terpenoids	Triterpene Saponin	1.11611	1.07539	1.13536	0.869637	1.06507	1.05271	1.05313	3.05861	2.18318	0.911734	1.10465
[Des-Tyr1] Dynorphin A (1-8)	C37H63N13O8	856.4535	817.492	0.892071	1	M+K	-	Others	Others	0.438936	0.911346	1.27373	0.752798	4.55915	2.81907	3.81168	10.1305	17.0489	4.54841	5.15658
Valorphin	C44H60N8O12	857.4197	892.433	0.969549	1	M+H-2H2O	-	Amino acid and Its metabolites	Small Peptide	0.509833	0.939727	0.7713	1.10555	2.09025	1.51407	1.5728	1.9133	3.74184	2.23924	2.39751
Xinganveratrine	C45H63NO15	858.4256	857.42	0.916339	1	M+H	-	Alkaloids	Steroid alkaloids	1.97334	1.95776	1.88223	1.68763	1.45017	1.31242	1.07506	3.06555	3.1454	1.25015	1.65694
Isofucosterol 3-O-[6-O-(9,12-Octadecadienoyl)-b-D-glucopyranoside]	C53H88O7	859.6476	836.653	0.734955	1	M+Na	-	Hormones and hormone related compounds	Hormones and hormone related compounds	0.634752	1.24506	3.36851	0.312007	3.37353	2.14164	2.76255	6.79364	11.1439	0.927487	1.30224
(Z)-N-[(E,2S,3R)-3-hydroxy-1-[(2R,5S,6R)-3,4,5-trihydroxy-6-(hydroxymethyl)oxan-2-yl]oxyoctadec-4-en-2-yl]hexacos-17-enamide	C50H95NO8	860.6970	837.706	0.893907	1	M+Na	-	Alcohol and amines	Amines	0.343688	0.492672	0.540426	0.580395	0.485734	0.0909234	0.158497	0.447724	0.382288	0.247943	0.303848
PGP(16:1(9Z)/18:3(6Z,9Z,12Z))	C40H72O13P2	861.4095	822.445	0.917505	1	M+K	-	GP	PG-P	0.491261	0.621281	0.668741	0.663151	1.36925	1.46215	1.5371	1.69158	2.07322	0.862025	1.04107
TG(16:1(9Z)/20:5(5Z,8Z,11Z,14Z,17Z)/20:5(5Z,8Z,11Z,14Z,17Z))	C59H92O6	861.6679	896.689	0.643725	1	M+H-2H2O	-	GL	TG	21.4607	34.2197	32.2205	7.92975	3.77628	1.80102	2.79997	48.9576	27.8231	3.68635	4.01272
Galabiosylceramide(d18:1/16:0)	C46H87NO13	862.6228	861.618	0.878127	1	M+H	-	SL	Cer	0.558441	0.627607	0.63721	1.19384	1.61286	0.608174	0.732205	1.24434	3.0495	0.702442	1.21238
alpha-Mating Factor (1-6)	C45H59N11O8	864.4513	881.455	0.988036	1	M+H-H2O	-	Amino acid and Its metabolites	Small Peptide	0.767859	0.8766	0.929956	0.932716	1.34487	1.25796	1.27296	2.86078	2.76795	1.97274	2.21629
PE(22:2(13Z,16Z)/24:1(15Z))	C51H96NO8P	864.6891	881.687	0.747036	1	M+H-H2O	-	GP	PE	4.71187	9.97286	12.274	15.1671	1.14406	0.358079	0.430369	11.3657	3.17837	1.88118	1.92933
Tunicamycin VII	C39H64N4O16	867.4215	844.432	0.973401	1	M+Na	66081-36-5	Heterocyclic compounds	Heterocyclic compounds	1.47464	1.34549	1.64934	1.45414	3.81983	2.44241	2.66117	3.28034	4.66078	1.22656	1.50747
PE(22:0/24:1(15Z))	C51H100NO8P	868.7149	885.719	0.974068	1	M+H-H2O	-	GP	PE	0.250454	0.172175	0.212625	0.30155	0.384598	0.162455	0.164273	0.343323	0.257463	0.212238	0.204642
Delicious Peptide	C34H57N9O16	870.3866	847.392	0.751509	1	M+Na	-	Organic acid And Its derivatives	Organic acid And Its derivatives	0.450195	0.521133	0.574795	0.666825	1.02691	1.05233	0.963215	1.3194	1.6516	0.64611	0.769143
PC(20:0/22:2(13Z,16Z))	C50H96NO8P	870.6978	869.687	0.834834	1	M+H	-	GP	PC	39.5406	23.0727	19.014	46.5269	1.90539	0.650451	0.966784	10.9581	2.03392	0.905687	0.723711
Lankamycin	C42H72O16	871.4426	832.482	0.859609	1	M+K	30042-37-6	Heterocyclic compounds	Heterocyclic compounds	4.87624	4.97581	6.64437	10.2837	11.1328	2.48231	4.9086	31.9584	59.5548	41.63	74.9447
1-(1,2-Dihexadecanoylphosphatidyl)inositol-4-phosphate	C41H80O16P2	873.4885	890.492	0.979553	1	M+H-H2O	-	GP	PI	72.7005	72.3863	64.8244	109.607	32.1269	4.92849	3.99164	29.977	34.9715	10.9694	14.6768
(2S,3R,4R,5R,6S)-2-[(2R,4S,5R,6R)-4-hydroxy-2-(hydroxymethyl)-6-[[(2S,10R,11S,14S,15R,16S,17R,20S,23S)-10,14,16,20-tetramethyl-22-azoniahexacyclo[12.10.0.02,11.05,10.015,23.017,22]tetracos-4-en-7-yl]oxy]-5-[(2S,3R,4R,5R,6S)-3,4,5-trihydroxy-6-methyloxan-2-yl]oxyoxan-3-yl]oxy-6-methyloxane-3,4,5-triol	C45H74NO14+	875.4976	852.511	0.860467	1	M+Na	-	Others	Others	22.2499	24.7007	23.9808	44.6965	6.89353	2.29961	2.50021	9.35141	11.0223	3.67742	4.78676
22-(Acetyloxy)-16-hydroxyolean-12-en-3-yl 2-O-hexopyranosylhexopyranosiduronic acid	C44H70O15	877.4281	838.471	0.687634	1	M+K	-	Organic acid And Its derivatives	Organic acid And Its derivatives	0.714103	0.535349	0.682241	1.07411	0.58582	0.87405	0.647518	0.935972	0.109553	0.693332	0.904111
2-[(2E,6E,10E,14E,18E,22E,26E,30E,34E)-3,7,11,15,19,23,27,31,35,39-decamethyltetraconta-2,6,10,14,18,22,26,30,34,38-decaenyl]-3-methylnaphthalene-1,4-diol	C61H90O2	877.6913	854.694	0.636961	1	M+Na	-	Alcohol and amines	Alcohols	0.147295	0.184144	0.335804	0.193755	0.578016	0.846784	0.620345	0.425166	0.54258	0.236253	0.275606
ENINPLSK/1_0	C39H67N11O14	878.4706	913.487	0.872507	1	M+H-2H2O	-	Heterocyclic compounds	Heterocyclic compounds	1.35181	2.03943	1.86205	1.15377	6.74922	9.00745	5.52635	5.29121	6.2366	2.98576	4.31671
PC(20:0/20:2(11Z,14Z))	C48H92NO8P	880.6255	841.656	0.701522	1	M+K	-	GP	PC	13.4699	12.6901	7.981	12.0223	15.4172	1.82059	3.63295	23.2569	40.2452	6.68907	9.50953
Olitoriusin	C41H62O19	881.3788	858.389	0.946465	1	M+Na	-	Steroids	Steroidal saponins	0.982006	1.16217	1.09221	2.58213	1.0878	1.18433	1.46765	2.05973	1.70892	0.858702	0.976633
[(E,2S,3R)-2-(hexacosanoylamino)-3-hydroxyoctadec-4-enyl] 2-(trimethylazaniumyl)ethyl phosphate	C49H99N2O6P	881.6851	842.724	0.8839	1	M+K	-	Organic acid And Its derivatives	Phosphoric acids	0.640804	0.558576	0.530834	0.711235	2.67578	0.286698	1.02951	0.656673	0.678352	0.46789	0.468107
[Met5,Arg6,Gly7,Leu8] Enkephalin	C41H61N11O10S	882.4282	899.432	0.952536	1	M+H-H2O	-	Others	Others	1.48542	1.20974	1.42064	0.880771	1.06378	1.16783	1.24781	2.71105	2.21412	0.973867	1.02994
(E,2R)-N-[(2S,3S,4R)-3,4-Dihydroxy-1-[(2R,3R,4S,5S,6R)-3,4,5-trihydroxy-6-(hydroxymethyl)oxan-2-yl]oxyoctadecan-2-yl]-2-hydroxytetracos-4-enamide	C48H93NO10	882.6400	843.68	0.836639	1	M+K	-	Alcohol and amines	Amines	9.49307	8.0178	6.47108	12.1637	14.5098	2.17978	5.09349	18.3573	19.4662	6.99019	11.2364
3-O-Glucosyl(1→3)glucosyl-2,3,16,23,24-pentahydroxyolean-12-en-28-oic acid	C42H68O17	883.4105	844.446	0.913421	1	M+K	-	Terpenoids	Triterpene Saponin	1.11805	1.11227	1.05288	1.27775	1.82863	1.50787	1.51491	2.39445	2.27893	0.876608	1.12981
1,2-Di-(9Z,12Z,15Z-octadecatrienoyl)-3-(8-(2E,4Z-decadienoyloxy)-5,6-octadienoyl)-sn-glycerol	C57H88O8	883.6446	900.648	0.998863	1	M+H-H2O	-	GL	TG	4.3095	3.23814	4.16996	5.09246	6.10584	1.18062	2.59803	10.6328	10.9672	3.10988	5.23528
Erythromycin Ethylsuccinate	C43H75NO16	884.4956	861.509	0.87879	1	M+Na	1264-62-6	Others	FDA	0.727617	0.814687	1.01518	1.15098	1.33187	1.1228	0.863414	2.51038	2.46311	0.96848	1.34343
Ac-Ser-Gln-Asn-Tyr-Pro-Val-Val-NH2	C38H58N10O12	885.3783	846.424	0.619904	1	M+K	-	Amino acid and Its metabolites	Amino acid derivatives	0.403385	0.567413	0.582054	0.639169	1.18333	1.02989	1.02181	1.47335	2.04984	0.799422	1.07782
Ubiquinol-10	C59H92O4	887.6832	864.7	0.726946	1	M+Na	-	Heterocyclic compounds	Heterocyclic compounds	9.28315	18.2838	19.2922	7.77697	1.27044	0.272668	0.4796	13.7264	4.4359	1.07846	1.41125
PE-NMe2(22:4(7Z,10Z,13Z,16Z)/24:1(15Z))	C53H96NO8P	888.6891	905.687	0.752943	1	M+H-H2O	-	GP	PE	4.39181	8.5307	8.87421	3.92272	0.809954	0.155003	0.295527	6.53533	2.20808	0.624665	0.844938
2-[(2E,6E,10E,14E,18E,22E,26E,30E,34E)-3,7,11,15,19,23,27,31,35,39-decamethyltetraconta-2,6,10,14,18,22,26,30,34,38-decaenyl]-5,6-dimethoxy-3-methylcyclohexa-2,5-diene-1,4-diol	C59H94O4	889.6983	866.715	0.705326	1	M+Na	-	Alcohol and amines	Alcohols	4.30383	8.29468	9.19966	8.54538	0.628986	0.11534	0.221453	5.12476	1.79506	0.593607	0.710638
PE-NMe2(22:4(7Z,10Z,13Z,16Z)/24:0)	C53H98NO8P	890.7043	907.703	0.772705	1	M+H-H2O	-	GP	PE	2.21295	4.60945	4.98561	3.98173	0.599619	0.139716	0.217387	2.41659	1.02071	0.474558	0.447887
PA(24:1(15Z)/24:1(15Z))	C51H97O8P	891.6823	868.692	0.95118	1	M+Na	-	GP	PA	5.40619	1.92706	2.85865	4.76534	0.916166	0.305788	0.461221	0.684009	0.750548	0.346114	0.426286
Valorphin	C44H60N8O12	893.4429	892.433	0.867965	1	M+H	-	Amino acid and Its metabolites	Small Peptide	1.50639	4.66073	2.82513	2.83294	40.129	27.5182	27.6686	29.023	41.5951	3.88377	5.85769
CDP-DG(a-13:0/i-16:0)	C41H75N3O15P2	894.4620	911.467	0.892072	1	M+H-H2O	-	GL	DG	0.810585	2.52241	1.94237	1.09192	20.6217	14.5344	11.2863	16.8334	31.4484	2.50636	2.11973
PC(22:0/22:4(7Z,10Z,13Z,16Z))	C52H96NO8P	894.6991	893.687	0.780103	1	M+H	-	GP	PC	102.884	44.3455	62.7208	73.6977	4.77087	3.5075	3.56616	3.76486	3.29582	1.1154	1.01091
hederagenin-GlcA-Ara-Ara	C46H72O18	895.4689	912.472	0.983389	1	M+H-H2O	-	Terpenoids	Triterpene Saponin	7.36721	16.9463	20.2684	17.7123	76.7122	37.3282	33.168	96.4668	149.443	19.5751	14.6984
PI(20:1(11Z)/20:4(5Z,8Z,11Z,14Z))	C49H85O13P	895.5786	912.573	0.601002	1	M+H-H2O	-	GP	PI	0.918684	1.00482	1.25023	0.510922	0.822555	0.896088	0.687894	4.81562	6.69884	0.541149	0.682159
Pectenotoxin 1	C47H70O15	897.4545	874.471	0.705092	1	M+Na	97564-90-4	Heterocyclic compounds	Heterocyclic compounds	67.3203	45.0396	46.6838	160.824	5.31747	1.15992	1.6931	10.5189	50.8668	11.7463	26.5231
[2-hexadecanoyloxy-3-[3,4,5-trihydroxy-6-[[3,4,5-trihydroxy-6-(hydroxymethyl)oxan-2-yl]oxymethyl]oxan-2-yl]oxypropyl] (9Z,12Z,15Z)-octadeca-9,12,15-trienoate	C49H86O15	897.5936	914.597	0.987407	1	M+H-H2O	-	GL	TG	0.744174	0.875896	1.34713	0.955214	0.593798	1.06032	0.801455	3.1844	1.30854	0.576491	0.690416
CDP-DG(a-13:0/a-15:0)	C40H73N3O15P2	898.4580	897.452	0.946238	1	M+H	-	GL	DG	33.5149	23.0771	24.2395	94.1853	3.47212	1.3124	1.37399	6.87411	24.6536	5.09719	12.0664
Lyciumin D	C45H57N9O11	900.4210	899.418	0.796386	1	M+H	-	Alkaloids	Plumerane	0.53397	0.772036	0.812795	0.646271	1.68301	1.37366	1.17407	1.85789	3.38114	1.8423	2.38147
7-Xylosyl-10-deacetyltaxol C	C49H63NO17	902.3996	937.41	0.805658	1	M+H-2H2O	90332-65-3	Others	Others	0.65689	1.00425	0.907976	1.07098	2.06995	1.07661	0.948473	2.42062	3.4355	1.06069	1.60907
uralsaponin M	C44H64O18	903.3951	880.409	0.823894	1	M+Na	-	Terpenoids	Triterpene Saponin	0.60946	0.932267	0.949014	0.94605	1.50043	1.25316	1.08993	2.04151	2.20654	0.93867	1.05022
TG(18:3(9Z,12Z,15Z)/20:5(5Z,8Z,11Z,14Z,17Z)/20:5(5Z,8Z,11Z,14Z,17Z))	C61H92O6	903.6909	920.689	0.766381	1	M+H-H2O	-	GL	TG	0.846367	0.868558	0.921162	0.484383	0.792864	0.10202	0.259157	0.590238	0.576967	0.313612	0.277154
Hoiamide B	C45H73N5O10S3	904.4368	939.452	0.93292	1	M+H-2H2O	-	Alcohol and amines	Amines	1.0323	0.951614	1.21158	0.983366	1.26157	1.20264	1.13906	4.0731	2.26738	0.936697	1.26461
ACTH (4-9)	C42H56N12O9S	905.4051	904.401	0.820053	1	M+H	-	Amino acid and Its metabolites	polypeptide	0.605942	0.679714	0.760001	0.808776	1.57969	1.51672	1.72375	1.94018	1.9737	0.71562	1.01475
Hoiamide A	C44H71N5O10S3	908.4342	925.436	0.93639	1	M+H-H2O	-	Alcohol and amines	Amines	0.707725	0.665253	0.777675	0.613993	1.35923	1.12959	1.58498	2.02549	2.29394	0.747002	0.91003
PC(20:0/22:2(13Z,16Z))	C50H96NO8P	908.6522	869.687	0.913528	1	M+K	-	GP	PC	17.9435	17.4244	4.12156	3.98214	1.58127	0.653534	0.874395	20.6305	7.87945	1.34624	1.27583
Precorrin 4	C44H52N4O17	909.3385	908.333	0.918481	1	M+H	-	Heterocyclic compounds	Heterocyclic compounds	0.350595	0.425075	0.44848	0.667075	0.901882	0.854465	0.908927	1.1152	1.27458	0.513596	0.786885
Bacteriochlorophyll b	C55H72MgN4O6	909.5386	908.53	0.942803	1	M+H	-	Heterocyclic compounds	Heterocyclic compounds	40.7724	0.697002	0.90436	0.471129	1.36162	1.30874	1.17205	46.6919	525.59	1.17156	1.09373
Thermozeaxanthin-13	C59H90O8	909.6546	926.664	0.732225	1	M+H-H2O	-	Others	Others	8.26905	9.03283	3.1114	2.48342	1.05984	0.519498	0.869822	12.4812	4.78724	1.13787	1.15842
VKEAMAPK/1_0	C38H68N10O11S	911.4438	872.479	0.914663	1	M+K	-	Amino acid and Its metabolites	polypeptide	450.295	297.363	257.398	481.183	92.1215	6.66928	7.45332	94.9035	205.139	42.3441	44.2612
TG(20:3n6/20:2n6/18:3(9Z,12Z,15Z))	C61H102O6	913.7641	930.768	0.986878	1	M+H-H2O	-	GL	TG	0.287351	0.250467	0.275769	0.414977	0.372499	0.164772	0.204853	0.502334	0.407614	0.30056	0.236363
[Met5,Arg6,Phe7] Enkephalin	C42H56N10O9S	915.3577	876.395	0.960154	1	M+K	-	Others	Others	0.423676	0.472758	0.557224	0.618426	0.725306	0.878043	0.688191	1.32814	1.16862	0.508559	0.657838
3,4-Di(lauryl)-2-(Isovaleryl)-6'-(Dihydroxypentyl)sucrose	C46H84O16	915.5591	892.576	0.716677	1	M+Na	-	Others	Saccharides	0.373014	0.408416	0.459916	0.453054	0.967075	0.742684	0.941875	1.10824	1.49712	0.563359	0.897655
Leptinine II	C45H73NO16	922.4539	883.493	0.887588	1	M+K	100994-57-8	Alkaloids	Steroid alkaloids	3.78674	3.17421	3.42934	10.6919	1.49351	1.14161	0.997536	2.41394	3.20228	1.27389	2.17577
magnesium	C55H65MgN4O6-	924.4625	901.475	0.885258	1	M+Na	-	Tryptamines,Cholines,Pigments	Pigments	4.17552	2.85555	3.46928	14.4386	1.42654	1.20334	1.63298	2.41242	2.1019	1.1882	1.86048
Ruscogenin-1-O-acetylrhamnosyl(1,2)glucosyl(1,2)glucoside	C43H74O22	925.4660	942.467	0.892743	1	M+H-H2O	-	Steroids	Steroidal saponins	3.04741	2.02728	2.35742	6.54047	1.94547	1.5563	2.0045	2.53961	2.96413	1.76883	2.02774
Valorphin	C44H60N8O12	931.3870	892.433	0.607971	1	M+K	-	Amino acid and Its metabolites	Small Peptide	0.40899	0.78306	0.738617	0.737714	4.93373	4.15297	1.7962	3.40393	3.40013	0.965972	1.3162
PE-NMe2(22:2(13Z,16Z)/24:1(15Z))	C53H100NO8P	932.7129	909.719	0.767201	1	M+Na	-	GP	PE	0.296296	0.219292	0.24373	0.332918	0.32629	0.137608	0.149204	0.604118	0.612785	0.431228	0.375318
PIP2(16:0/16:1(9Z))	C41H79O19P3	933.4220	968.443	0.689464	1	M+H-2H2O	-	GP	PI-P	0.541431	1.01465	0.924751	1.00938	5.21917	4.36701	4.42096	4.30394	6.65819	1.61367	2.33408
[Sar1,Val5,Ala8] Angiotensin II	C42H65N13O10	934.4891	911.498	0.895426	1	M+Na	-	Others	Others	0.479736	0.618595	0.766594	0.666883	2.39278	3.56007	3.11212	1.77999	1.58863	0.735673	0.901799
Momordin Ie	C46H72O17	935.4357	896.477	0.788265	1	M+K	-	Terpenoids	Triterpene Saponin	4.28026	4.28274	2.40182	4.2611	3.2269	2.24065	1.99136	4.47003	7.81646	1.68359	1.55986
TG(15:0/20:5(5Z,8Z,11Z,14Z,17Z)/22:5(7Z,10Z,13Z,16Z,19Z))	C60H96O6	935.7070	912.721	0.852288	1	M+Na	-	GL	TG	12.4478	5.02342	6.88729	8.17918	0.55008	0.277324	0.222463	0.523346	0.430458	0.38073	0.364964
Galabiosylceramide(d18:1/24:1(15Z))	C54H101NO13	936.7087	971.727	0.77842	1	M+H-2H2O	-	SL	Cer	6.58305	2.76778	3.83507	4.47702	0.743983	0.264202	0.302128	1.46452	1.10929	0.876863	0.87204
Dermenkephalin	C44H62N10O10S2	937.4092	954.409	0.837705	1	M+H-H2O	-	Amino acid and Its metabolites	Amino acids	0.36564	0.583681	0.592496	0.586683	1.66386	2.51027	2.1508	2.08031	3.38974	1.00832	1.35076
TG(20:4(5Z,8Z,11Z,14Z)/20:5(5Z,8Z,11Z,14Z,17Z)/22:6(4Z,7Z,10Z,13Z,16Z,19Z))	C65H96O6	937.6998	972.721	0.688817	1	M+H-2H2O	-	GL	TG	0.45194	0.577446	0.614023	0.553809	0.618921	0.390682	0.250598	2.85776	0.786667	0.674513	0.625854
Prepro CCK Fragment V-9-M	C42H69N9O14S	938.4714	955.468	0.717505	1	M+H-H2O	-	Others	Others	4.6846	6.16777	3.58453	8.59374	1.96457	1.24725	1.14681	3.55826	4.79684	0.94588	1.2504
Gal1-3GalNAc1-3Gal1-4Gal1-4GlcSp	C34H58N4O26	939.3422	938.334	0.949598	1	M+H	-	Others	Others	0.413464	0.724551	0.651011	0.760025	1.27493	0.887415	0.860895	1.76573	3.16051	0.846668	0.866833
[2-hexadecanoyloxy-3-[3,4,5-trihydroxy-6-[[3,4,5-trihydroxy-6-(hydroxymethyl)oxan-2-yl]oxymethyl]oxan-2-yl]oxypropyl] (9Z,12Z)-octadeca-9,12-dienoate	C49H88O15	939.5982	916.612	0.833497	1	M+Na	-	Others	Others	3.01507	4.50213	6.98481	6.07251	25.6032	13.8269	24.3028	16.4909	36.8935	11.0534	13.2574
Mage-1 Antigen (161-169),human	C41H57N11O17	940.3808	975.393	0.932703	1	M+H-2H2O	-	Amino acid and Its metabolites	polypeptide	0.304816	0.491406	0.503584	0.621892	0.8629	0.934568	0.729527	1.34041	1.53302	0.517245	0.717148
Melitin	C39H50O24	941.2369	902.269	0.787499	1	M+K	-	Heterocyclic compounds	Heterocyclic compounds	2.28676	5.63951	4.96944	0.999971	21.321	7.44662	15.3723	10.3401	2.8413	11.0429	7.65619
chikusetsusaponin-L5/LM2	C46H78O17	941.4817	902.524	0.750675	1	M+K	-	Terpenoids	Triterpene Saponin	7.47806	5.86191	5.39031	11.4825	1.73021	1.36987	1.23877	2.60764	2.77617	1.17216	1.30678
magnesium	C55H67MgN4O6-	942.4614	903.491	0.686264	1	M+K	-	Tryptamines,Cholines,Pigments	Pigments	0.657007	0.69315	0.739433	0.755148	0.98577	1.52004	1.31639	2.53399	1.68404	0.916113	1.94692
TG(22:2(13Z,16Z)/20:5(5Z,8Z,11Z,14Z,17Z)/20:5(5Z,8Z,11Z,14Z,17Z))	C65H102O6	943.7557	978.768	0.901436	1	M+H-2H2O	-	GL	TG	0.57111	0.296553	0.364006	0.368151	0.348361	0.110268	0.134507	0.353052	0.322348	0.282256	0.219879
Neoruscogenin-acetylrhamnosyl(1,2)rhamnosyl(1,2)glucoside	C43H72O21	947.4412	924.457	0.780331	1	M+Na	-	Steroids	Steroidal saponins	1.01732	0.856849	1.78004	1.67801	1.80871	1.72103	1.94561	2.51361	2.64584	1.14936	1.31854
[Sar1,Ala8] Angiotensin II	C43H67N13O10	948.5077	925.513	0.767723	1	M+Na	-	Others	Others	0.585866	0.608055	0.65306	0.551602	1.19028	1.92166	1.32936	1.27456	1.90416	0.640221	1.07029
Bodinitin C	C47H74O17	949.4519	910.492	0.838268	1	M+K	-	Terpenoids	Triterpene Saponin	0.677264	0.791814	1.18005	1.19264	2.96695	3.18108	3.56971	2.04684	2.01758	1.35306	1.41879
28-Glucosyl-30-methyl-3b,23-dihydroxy-12-oleanene-28,30-dioate 3-[arabinosyl-(1->3)-glucuronide]	C48H74O21	951.4550	986.472	0.838148	1	M+H-2H2O	-	Aldehyde,Ketones,Esters	Esters	0.452383	0.572165	0.635079	0.823531	1.70402	1.51329	1.19815	1.64979	1.73794	0.815675	1.0108
Conocurvone	C60H56O11	953.3979	952.382	0.645822	1	M+H	149572-31-6	Aldehyde,Ketones,Esters	Esters	0.627706	0.850046	0.908217	1.77425	1.40406	1.56488	1.44886	1.72283	2.10085	0.670591	0.966962
soongoroside I	C56H90O13	953.6411	970.638	0.718699	1	M+H-H2O	-	Terpenoids	Triterpene Saponin	0.225179	0.244718	0.277174	0.273579	0.515612	0.333898	0.414726	0.499379	0.757804	0.311783	0.301973
CDP-DG(16:0/16:0)	C44H81N3O15P2	954.5141	953.514	0.675353	1	M+H	-	GL	DG	0.476706	0.484128	0.571201	0.478127	1.25799	0.83987	1.0225	1.36862	1.3371	0.512159	0.682047
[2-hexadecanoyloxy-3-[3,4,5-trihydroxy-6-[[3,4,5-trihydroxy-6-(hydroxymethyl)oxan-2-yl]oxymethyl]oxan-2-yl]oxypropyl] (9Z,12Z)-octadeca-9,12-dienoate	C49H88O15	955.5742	916.612	0.933141	1	M+K	-	Others	Others	65.1893	47.8938	45.2295	67.2759	13.8314	2.37888	4.27967	27.3673	53.888	20.8537	39.0934
PS(22:6(4Z,7Z,10Z,13Z,16Z,19Z)/24:1(15Z))	C52H88NO10P	956.5756	917.615	0.892052	1	M+K	-	GP	PS	26.8796	19.8208	18.4698	28.9024	7.02237	2.05281	2.76817	8.50687	18.4511	8.62208	16.3197
CDP-DG(a-13:0/18:2(9Z,11Z))	C43H75N3O15P2	958.4524	935.467	0.801435	1	M+Na	-	GL	DG	0.803832	0.709129	0.766694	0.674444	0.856989	1.30329	1.17452	2.45809	1.42458	0.579291	0.580792
PIP2(16:0/18:2(9Z,12Z))	C43H81O19P3	959.4449	994.458	0.984067	1	M+H-2H2O	-	GP	PI-P	1.43167	1.28562	1.19517	2.13159	1.50265	1.63479	1.50894	2.35746	2.18521	6.0399	15.7688
alpha-Bag Cell Peptide (1-7)	C44H67N13O9	960.4768	921.518	0.776024	1	M+K	-	Amino acid and Its metabolites	polypeptide	0.599605	0.643784	0.817318	0.699195	0.771018	0.992784	0.680955	1.6608	1.35324	0.45398	0.55555
Gly-DArg-Gly-Asp-Ser-Pro-Ala-Ser-Ser-Lys	C37H64N14O16	961.4667	960.462	0.852339	1	M+H	-	Amino acid and Its metabolites	Small Peptide	0.823019	0.690904	0.937057	1.01286	1.28421	1.25987	1.08555	1.90651	1.90239	0.717093	0.928424
(S)-Nerolidol 3-O-[a-L-Rhamnopyranosyl-(1->4)-a-L-rhamnopyranosyl-(1->2)-[4-(4-hydroxy-3-methoxycinnamoyl)-(E)-a-L-rhamnopyranosyl-(1->6)]-b-D-glucopyranoside]	C49H74O21	963.4638	998.472	0.754029	1	M+H-2H2O	-	Terpenoids	Terpene	0.545063	0.644927	0.760986	0.877311	1.10781	1.11166	0.960816	1.5195	2.03553	0.682509	0.931994
Kabiramide C	C48H71N5O14	964.4880	941.5	0.946909	1	M+Na	-	Alcohol and amines	Amines	0.390308	0.482942	0.542604	0.489783	0.825544	1.10499	0.79436	1.43774	1.42015	0.683715	0.759337
Arg-Gly-Asp-Ser-Pro-Ala-Ser-Ser-Lys-Pro	C40H68N14O16	965.4795	1000.49	0.980919	1	M+H-2H2O	-	Amino acid and Its metabolites	Small Peptide	0.425074	0.530283	0.611996	0.667751	0.981332	1.04063	0.95644	1.58288	2.15065	0.578734	0.685121
Substance P (4-11)/Octa-Substance P	C46H67N11O10S	966.4914	965.479	0.780449	1	M+H	-	Amino acid and Its metabolites	polypeptide	0.380198	0.44781	0.565913	0.522499	0.742413	1.05237	0.950275	1.5659	1.72318	0.47195	0.618684
Soyasaponin A arabinose glucuronic acid glucoside	C47H76O19	967.4874	944.498	1	1	M+Na	-	Terpenoids	Triterpene Saponin	0.37905	0.50262	0.516208	0.595612	1.01638	1.41696	1.19262	1.58454	1.65065	0.596597	0.828551
9'-O-3-Furoyl-wilfortrine	C46H49NO22	968.2859	967.275	0.813385	1	M+H	-	Alkaloids	Terpenoid alkaloids	0.156403	0.155734	0.20191	0.230566	0.226306	0.378888	0.376965	0.430897	0.404491	0.200506	0.236011
(1R,16Z,24E,26E,28Z)-1,18-dihydroxy-12-[1-(4-hydroxy-3-methoxycyclohexyl)propan-2-yl]-29-(hydroxymethyl)-19,30-dimethoxy-15,17,21,23,35-pentamethyl-11,36-dioxa-4-azatricyclo[30.3.1.0,]hexatriaconta-16,24,26,28-tetraene-2,3,10,14,20-pentone	C51H79NO14	968.5110	929.55	0.890032	1	M+K	-	Aldehyde,Ketones,Esters	Ketones	0.402832	0.496033	0.519013	0.483188	0.750062	0.775521	0.743943	1.52651	1.91716	0.537333	0.708178
Astragaloside V	C47H78O19	969.4946	946.514	0.648421	1	M+Na	84687-44-5	Terpenoids	Triterpene Saponin	0.33945	0.437864	0.522155	0.47407	0.90616	1.72315	1.2399	1.59648	1.727	0.497207	0.82046
Vinaginsenoside R6	C47H80O19	971.5108	948.529	0.66658	1	M+Na	-	Terpenoids	Triterpene Saponin	0.997731	0.886622	1.01034	0.634019	0.815218	0.963551	0.9371	3.75238	3.4758	0.588906	0.799685
Adipokinetic Hormone II Schistocera Gregaria	C44H59N11O12	972.3952	933.434	0.880882	1	M+K	-	Amino acid and Its metabolites	polypeptide	0.589156	0.423667	0.531917	0.617788	0.901643	0.843486	0.726685	1.16787	1.45146	0.442135	0.678012
Zn-Bacteriochlorophyll a	C55H74N4O6Zn	973.4801	950.49	0.958817	1	M+Na	-	Heterocyclic compounds	Heterocyclic compounds	0.553639	0.573965	0.666203	0.669683	1.05981	1.09735	1.21735	1.38788	1.59472	0.53853	0.769128
[2-[(9Z,12Z,15Z)-octadeca-9,12,15-trienoyl]oxy-3-[3,4,5-trihydroxy-6-[[3,4,5-trihydroxy-6-(hydroxymethyl)oxan-2-yl]oxymethyl]oxan-2-yl]oxypropyl] (9Z,12Z,15Z)-octadeca-9,12,15-trienoate	C51H84O15	975.5436	936.581	0.968603	1	M+K	-	GL	TG	11.5348	8.13289	11.1651	7.16775	4.00803	0.932957	0.96457	9.29529	54.5944	1.43643	1.95757
CDP-DG(16:0/16:0)	C44H81N3O15P2	976.5001	953.514	0.836216	1	M+Na	-	GL	DG	0.500396	0.538031	0.636944	0.4913	0.81535	0.957566	0.772265	1.26034	1.15597	0.504149	0.61196
RA-XIII	C48H60N6O16	977.4233	976.407	0.617628	1	M+H	143277-28-5	Lignans and Coumarins	Lignans	0.472768	0.559985	0.664571	0.683725	0.946453	1.16581	1.22856	1.26862	1.35777	0.527234	0.739693
Betavulgaroside VIII	C46H68O20	979.4022	940.43	0.644488	1	M+K	-	Terpenoids	Triterpene Saponin	0.282747	0.418009	0.390208	0.638644	0.920654	1.0088	0.985612	1.0115	1.40947	0.541867	1.08469
[2-[(9Z,12Z)-octadeca-9,12-dienoyl]oxy-3-[3,4,5-trihydroxy-6-[[3,4,5-trihydroxy-6-(hydroxymethyl)oxan-2-yl]oxymethyl]oxan-2-yl]oxypropyl] (9Z,12Z)-octadeca-9,12-dienoate	C51H88O15	979.5760	940.612	0.975922	1	M+K	-	GL	TG	39.1729	26.7584	28.0703	35.3913	1.48236	0.544471	0.432921	2.76483	8.3373	1.08609	2.33765
PS(DiMe(13,5)/DiMe(13,5))	C54H94NO12P	980.6492	979.651	0.617187	1	M+H	-	GP	PS	0.276709	0.352707	0.317903	0.412672	0.389834	0.201412	0.236546	0.402046	0.350335	0.215363	0.251028
CL(10:0/10:0/10:0/10:0)	C49H94O17P2	981.5887	1016.6	0.737638	1	M+H-2H2O	-	GL	CL	15.8822	8.32609	8.89246	15.1773	1.66109	0.622865	0.656059	3.75422	14.2844	1.47768	2.4609
Brevetoxin B1	C52H75NO17S	982.4553	1017.48	0.723078	1	M+H-2H2O	-	Heterocyclic compounds	Heterocyclic compounds	0.399876	0.405407	0.513067	0.490772	0.723045	0.75901	0.72307	1.83124	1.10597	0.388149	0.483132
4'''-O-D-Glucosyltrifloroside	C41H52O25	983.2489	944.28	0.740799	1	M+K	-	Terpenoids	Monoterpenoids	0.325681	0.253678	0.362554	0.429796	0.33589	0.323147	0.413633	0.364539	0.420685	0.205729	0.239865
Galabiosylceramide(d18:1/22:0)	C52H99NO13	984.6732	945.712	0.919971	1	M+K	-	SL	Cer	0.195615	0.177597	0.201255	0.255269	0.324454	0.371788	0.361584	0.44792	0.381312	0.31586	0.301825
Licorice-saponin A	C48H72O21	985.4638	984.457	0.994939	1	M+H	-	Terpenoids	Triterpene Saponin	0.436149	0.505049	0.564383	0.592885	0.880552	1.1231	0.824768	1.35054	1.66898	0.706461	1.45738
CDP-DG(18:2(9Z,11Z)/a-15:0)	C45H79N3O15P2	986.4818	963.499	0.732443	1	M+Na	-	GL	DG	1.76569	0.980817	0.869351	0.580056	0.592962	0.679324	0.561231	1.74131	1.6946	0.42746	0.58697
Zotarolimus(ABT-578)	C52H79N5O12	988.5679	965.573	0.735394	1	M+Na	221877-54-9	Others	FDA	1.11423	1.0151	1.46299	1.29956	0.549286	0.622588	0.63015	2.97025	1.93841	0.850885	1.05504
PIP2(16:0/20:1(11Z))	C45H87O19P3	989.4877	1024.51	0.823542	1	M+H-2H2O	-	GP	PI-P	1.13828	0.955668	1.07206	1.54087	0.718355	0.834785	0.971387	1.15361	1.1705	0.485427	0.55922
Ridaforolimus (Deforolimus,MK-8669)	C53H84NO14P	990.5767	989.563	0.721891	1	M+H	572924-54-0	Others	FDA	0.507349	0.495254	0.624707	0.627022	0.360933	0.383963	0.344148	1.01676	0.761485	0.346207	0.410955
Ganglioside GA2(d18:1/12:0)	C50H92N2O18	991.6323	1008.63	0.946762	1	M+H-H2O	-	SL	Cer	0.154857	0.197238	0.200715	0.225279	0.352899	0.301619	0.265884	0.385063	0.561992	0.307844	0.355637
CDP-DG(16:0/16:0)	C44H81N3O15P2	992.4805	953.514	0.85944	1	M+K	-	GL	DG	0.326399	0.411106	0.457635	0.579649	0.724553	0.649601	0.701185	1.01807	1.15613	0.377807	0.494099
Ceanothic acid-3-O-glucuronic acid-rutinose	C48H74O20	993.4660	970.477	0.970254	1	M+Na	-	Terpenoids	Triterpene Saponin	0.313073	0.400301	0.476998	0.485971	0.930721	0.946341	1.40646	0.981648	1.0474	0.47938	0.578923
TG(22:5(7Z,10Z,13Z,16Z,19Z)/22:5(7Z,10Z,13Z,16Z,19Z)/22:5(7Z,10Z,13Z,16Z,19Z))	C69H104O6	993.7765	1028.78	0.6993	1	M+H-2H2O	-	GL	TG	0.259794	0.227522	0.236181	0.429353	0.220061	0.128508	0.125643	0.718025	0.478644	0.446409	0.304056
N-[(3S,6S,9S,11R,15S,18S,20R,21R,24S,25S,26S)-6-[(1S,2S)-1,2-dihydroxy-2-(4-hydroxyphenyl)ethyl]-11,20,21,25-tetrahydroxy-3,15-bis[(1R)-1-hydroxyethyl]-26-methyl-2,5,8,14,17,23-hexaoxo-1,4,7,13,16,22-hexazatricyclo[22.3.0.09,13]heptacosan-18-yl]-4-octoxybenzamide	C49H71N7O17	994.4799	1029.49	0.853273	1	M+H-2H2O	-	Alcohol and amines	Amines	0.206032	0.256501	0.314703	0.351462	0.605355	0.670785	0.817946	0.820864	0.750759	0.317907	0.433409
3-O-Glucosyl(1→4)rhamnosyl quinovic acid-28-O-glucosyl ester	C48H76O19	995.4599	956.498	0.959168	1	M+K	-	Terpenoids	Triterpene Saponin	0.551144	0.578	0.682725	0.692389	0.970478	0.840114	0.706591	1.01433	1.23209	0.421861	0.593037
[Arg8] alpha-Neo-Endorphin (1-8)	C46H73N15O10	996.5754	995.566	0.922117	1	M+H	-	Others	Others	0.457309	0.439931	0.720426	1.0917	0.398842	0.392653	0.377504	0.921986	1.27409	0.267478	0.332731
Soladulcidine-3-O-lycotetraoside	C50H83O21N	998.5406	1033.55	0.646853	1	M+H-2H2O	-	Alkaloids	Steroid alkaloids	7.1963	6.70316	6.76747	2.70862	0.912579	0.514932	0.489357	5.10817	2.53593	0.558957	0.790752
Demissine	C50H83NO20	1000.5572	1017.55	0.615864	1	M+H-H2O	6077-69-6	Alkaloids	Steroid alkaloids	3.99038	4.67927	5.90062	3.43879	1.46228	0.477933	0.478698	3.07814	2.2173	0.698082	1.24578
Surfactin	C53H93N7O13	1000.6648	1035.68	0.801194	1	M+H-2H2O	24730-31-2	Amino acid and Its metabolites	polypeptide	0.121314	0.137492	0.171934	0.18854	0.474773	0.396932	0.467172	0.540583	0.535442	0.257598	0.27584
P34cdc2 Kinase Fragment	C39H70N12O13S2	1001.4506	978.463	0.933788	1	M+Na	-	Amino acid and Its metabolites	polypeptide	0.379506	0.455771	0.510129	0.553007	0.742763	0.707991	0.638935	1.29506	1.33421	0.562868	0.783688
(4-{2-[(1R,16Z,24E,26E,28Z)-1,18-dihydroxy-19,30-dimethoxy-15,17,21,23,29,35-hexamethyl-2,3,10,14,20-pentaoxo-11,36-dioxa-4-azatricyclo[30.3.1.0,]hexatriaconta-16,24,26,28-tetraen-12-yl]propyl}-2-hydroxycyclohexyl)oxidanesulfonic acid	C50H77NO16S	1002.4826	979.496	0.860749	1	M+Na	-	Organic acid And Its derivatives	Organic acid And Its derivatives	0.250031	0.31999	0.392285	0.362512	0.590303	0.755122	0.648871	1.041	0.911491	0.37382	0.47765
PIP2(16:0/20:3(5Z,8Z,11Z))	C45H83O19P3	1003.4706	1020.47	0.988014	1	M+H-H2O	-	GP	PI-P	0.505277	0.52572	0.487617	0.691702	0.622245	0.759924	0.61769	0.952161	1.05112	0.452971	0.728963
Quinupristin	C53H67N9O10S	1004.4670	1021.47	0.867305	1	M+H-H2O	-	Heterocyclic compounds	Heterocyclic compounds	0.392329	0.394392	0.404401	0.496008	0.603775	0.679909	0.536866	0.843052	0.901065	0.334078	0.559221
Urechistachykinin II	C44H66N14O10S	1005.4745	982.481	0.799706	1	M+Na	-	Amino acid and Its metabolites	polypeptide	0.333122	0.386629	0.351011	0.367672	0.599444	0.711467	0.577145	0.888369	0.910431	0.367452	0.50093
Goyasaponin III	C49H76O19	1007.4648	968.498	0.839737	1	M+K	-	Nucleotide And Its metabolites	Nucleotide and Its metabolites	1.2947	1.14796	1.06823	2.13965	0.776969	0.845084	0.717363	1.0939	1.18995	0.746941	0.746809
HGGFKPTDK/1_0	C44H67N13O13	1008.4879	985.498	0.976948	1	M+Na	-	Others	Others	0.327621	0.349943	0.355789	0.493141	0.637628	0.632464	0.511207	0.976706	0.887272	0.360566	0.474048
Calenduloside H methyl ester	C49H78O19	1009.4868	970.514	0.613345	1	M+K	-	Steroids	Steroid	0.363016	0.461594	0.471945	0.633292	0.934572	0.740992	0.618294	1.14022	1.02468	0.384364	0.543384
Linoleic coenzyme A	C39H66N7O17P3S	1012.3451	1029.34	0.840254	1	M+H-H2O	-	FA	FFA	0.157487	0.168318	0.195474	0.235234	0.291468	0.316252	0.376307	0.447048	0.454827	0.183412	0.279467
[(2R,3S,4S,5R,6S)-6-[4-[[(2R,3S,4S,5R,6S)-6-[2-(3,4-dihydroxyphenyl)-5-oxo-3-[(2S,3R,4S,5S,6R)-3,4,5-trihydroxy-6-(hydroxymethyl)oxan-2-yl]oxychromen-7-yl]oxy-3,4,5-trihydroxyoxan-2-yl]methoxycarbonyl]phenoxy]-3,4,5-trihydroxyoxan-2-yl]methyl 4-hydroxybenzoate	C47H48O25	1013.2617	1012.25	0.746196	1	M+H	-	Benzene and substituted derivatives	Benzene and substituted derivatives	0.0988098	0.227636	0.167859	0.214098	0.467534	0.386982	0.305968	0.642061	0.771497	0.345618	0.545493
Fevicordin B 2-[rhamnosyl-(1->4)-glucosyl-(1->6)-glucoside]	C49H74O22	1015.4781	1014.47	0.836493	1	M+H	-	Steroids	Steroid	0.249112	0.332628	0.366101	0.399367	0.654292	0.743775	0.625582	0.936039	0.938354	0.799047	0.878431
PIP2(16:0/18:2(9Z,12Z))	C43H81O19P3	1017.4551	994.458	0.698276	1	M+Na	-	GP	PI-P	0.578747	0.368308	0.467287	0.589979	0.594468	0.604271	0.620491	0.897577	1.0582	0.335847	0.521917
Brevetoxin B1	C52H75NO17S	1018.4833	1017.48	0.97916	1	M+H	-	Heterocyclic compounds	Heterocyclic compounds	0.408066	0.485546	0.612584	0.852822	0.524393	0.61179	0.608504	0.93981	0.934572	0.71929	0.617997
Gymnoside V	C49H62O23	1019.3774	1018.37	0.911017	1	M+H	-	Others	Others	0.236666	0.259787	0.324356	0.350587	0.652492	0.696306	0.783366	0.743945	0.86066	0.324517	0.486546
3-[O-4-O-Acetyl-6-deoxy-mannosyl-O-xyloposyl]-6-O-acetyl-glucosyl]oxy]-20,23-dihydroxydammar-24-en-21-oic acid-21,23-lactone	C51H80O19	1019.5125	996.529	0.737812	1	M+Na	-	Terpenoids	Triterpene Saponin	0.282188	0.328817	0.453448	0.477612	0.950017	1.24498	0.84054	0.92967	0.89845	0.560196	0.59408
CDP-DG(16:0/18:0)	C46H85N3O15P2	1020.5121	981.546	0.850435	1	M+K	-	GL	DG	0.255549	0.31876	0.407911	0.372537	0.705458	0.920707	0.624728	1.62662	0.980184	0.444608	0.470586
(S)-Nerolidol 3-O-[a-L-Rhamnopyranosyl-(1->4)-a-L-rhamnopyranosyl-(1->2)-[4-(4-hydroxy-3-methoxycinnamoyl)-(E)-a-L-rhamnopyranosyl-(1->6)]-b-D-glucopyranoside]	C49H74O21	1021.4539	998.472	0.687326	1	M+Na	-	Terpenoids	Terpene	1.72552	0.607224	0.772532	2.04604	0.598736	0.634697	0.547184	0.866739	0.973936	0.419806	0.493114
Quinupristin	C53H67N9O10S	1022.4836	1021.47	0.85766	1	M+H	-	Heterocyclic compounds	Heterocyclic compounds	0.70839	0.460468	0.514238	0.726561	0.617833	0.756717	0.74932	0.977961	1.08489	0.401152	0.515158
(Asn670,Leu671)-Amyloid beta/A4 Protein Precursor770 (667-675)	C44H66N10O18	1023.4631	1022.46	0.99299	1	M+H	-	Others	Others	0.420261	0.412281	0.484751	0.666711	0.658807	0.809004	0.597412	0.940042	0.873577	0.373043	0.472584
[oxido-[(2E,6E,10E,14E,18E,22E,26E,30E,34E,38E,42E,46E)-3,7,11,15,19,23,27,31,35,39,43,47,51-tridecamethyldopentaconta-2,6,10,14,18,22,26,30,34,38,42,46,50-tridecaenoxy]phosphoryl] phosphate	C65H105O7P2-3	1024.7227	1059.73	0.861934	1	M+H-2H2O	-	Organic acid And Its derivatives	Phosphoric acids	0.956826	0.566349	0.601367	0.81478	0.616351	0.646625	0.314262	0.568783	0.510983	0.429216	0.260752
Methylcalyx saponin glucuronic acid glucose rhamnoside	C49H78O20	1025.4659	986.509	0.750006	1	M+K	-	Terpenoids	Triterpene Saponin	0.353252	0.348778	0.385885	0.471252	0.625364	0.636236	0.672611	0.894525	0.824843	0.423712	0.465407
Galabiosylceramide(d18:1/25:0)	C55H105NO13	1026.7280	987.759	0.739134	1	M+K	-	SL	Cer	0.505518	0.251336	0.333233	0.400023	0.300318	0.191705	0.190328	0.412096	0.340376	0.27818	0.194679
Phytolaccasaponin B	C48H76O21	1027.4572	988.488	0.743514	1	M+K	-	Amino acid and Its metabolites	polypeptide	0.362764	0.478441	0.340913	0.62208	0.820027	0.772591	0.600015	0.767609	0.721068	0.332194	0.418447
Hydroxysoyasaponin A glucuronic acid glucose glucoside	C48H78O21	1029.4653	990.504	0.929737	1	M+K	-	Terpenoids	Triterpene Saponin	0.283806	0.39005	0.318865	0.40328	0.821353	0.931911	0.87658	0.962442	1.24073	0.293812	0.421611
CDP-DG(18:2(9Z,11Z)/a-17:0)	C47H83N3O15P2	1030.4850	991.53	0.673596	1	M+K	-	GL	DG	0.312291	0.29867	0.347549	0.34607	0.573708	0.65358	0.565944	0.830751	0.937367	0.238013	0.338936
{[(1R,16Z,24E,26E,28Z)-1,18-dihydroxy-12-[1-(4-hydroxy-3-methoxycyclohexyl)propan-2-yl]-19,30-dimethoxy-15,17,21,23,35-pentamethyl-2,3,10,14,20-pentaoxo-11,36-dioxa-4-azatricyclo[30.3.1.0,]hexatriaconta-16,24,26,28-tetraen-29-yl]methoxy}sulfonic acid	C51H79NO17S	1032.4938	1009.51	0.891527	1	M+Na	-	Organic acid And Its derivatives	Organic acid And Its derivatives	0.286145	0.32913	0.410346	0.436736	0.693349	0.683899	0.630261	0.973494	1.06972	0.329129	0.458548
[DAla2] beta-Lipotropin (61-69)	C46H68N10O15S	1033.4674	1032.46	0.931485	1	M+H	-	Others	Others	0.682592	0.487647	0.617312	1.39581	0.579809	0.472149	0.45229	0.98742	1.19968	2.62872	1.89946
CL(8:0/8:0/10:0/18:2(9Z,11Z))	C53H98O17P2	1033.6120	1068.63	0.906644	1	M+H-2H2O	-	GL	CL	0.131029	0.28251	0.197247	0.281663	0.250644	0.408446	0.328185	0.387129	0.395591	0.182817	0.322614
Hoiamide A triacetate	C50H77N5O13S3	1034.4625	1051.47	0.899123	1	M+H-H2O	-	Aldehyde,Ketones,Esters	Esters	0.44829	0.348878	0.419156	0.837952	0.493039	0.471117	0.415806	0.857087	0.90416	1.0855	0.859392
HCV Core Protein (107-114)	C43H64N16O12	1035.4483	996.489	0.829875	1	M+K	-	Others	Others	0.451852	0.574477	0.710564	0.695424	0.58623	0.545106	0.527435	0.785647	0.948096	0.46041	0.428201
Fevicordin B 2-[rhamnosyl-(1->4)-glucosyl-(1->6)-glucoside]	C49H74O22	1037.4617	1014.47	0.77735	1	M+Na	-	Steroids	Steroid	0.26794	0.36643	0.486833	0.424341	0.528017	0.624215	0.608506	0.86973	0.990277	0.527926	0.541294
CDP-DG(16:1(9Z)/20:4(5Z,8Z,11Z,14Z))	C48H79N3O15P2	1038.4711	999.499	0.64038	1	M+K	-	GL	DG	0.223515	0.287084	0.354221	0.373368	0.449754	0.494206	0.47347	0.745775	0.749469	0.381692	0.446886
CDP-2,3-bis-(O-phytanyl)-sn-glycerol	C52H101N3O13P2	1038.6892	1037.68	0.955989	1	M+H	-	GP	PG	0.474054	0.422075	0.486775	0.495562	1.39223	0.814377	0.342131	0.89546	0.940999	0.418256	0.34725
3Glu-[kukoamine]ismoer	C46H72O21N4	1039.4633	1016.47	0.782455	1	M+Na	-	Alkaloids	Phenolamine	0.493343	0.490176	0.676011	0.871203	0.619075	0.586738	0.519991	0.779835	0.911946	0.489751	0.475308
phytolaccagenic acid-β-D-glc(1→3)-β-D-gal-β-D-glc	C49H78O21	1041.4662	1002.5	0.971605	1	M+K	-	Terpenoids	Triterpene Saponin	0.265804	0.343414	0.38715	0.445698	0.488458	0.477432	0.511129	0.71558	0.73002	0.328708	0.376721
beta-Interleukin I (163-171),human	C39H64N12O19	1043.3999	1004.44	0.811139	1	M+K	-	Amino acid and Its metabolites	polypeptide	4.43053	3.03569	3.06725	4.89834	0.388588	0.451005	0.54529	0.660185	0.639262	0.29624	0.452313
Quinupristin	C53H67N9O10S	1044.4595	1021.47	0.867882	1	M+Na	-	Heterocyclic compounds	Heterocyclic compounds	0.20111	0.253373	0.291558	0.328698	0.356228	0.541975	0.416867	0.737347	0.707342	0.213436	0.308664
Trihexosylceramide(d18:1/20:0)	C56H105NO18	1044.7206	1079.73	0.938151	1	M+H-2H2O	-	SL	GSL	0.796521	0.661537	0.510662	1.09135	0.375694	0.241345	0.23803	0.334122	0.391696	0.214792	0.209106
(Asn670,Leu671)-Amyloid beta/A4 Protein Precursor770 (667-675)	C44H66N10O18	1045.4417	1022.46	0.855796	1	M+Na	-	Others	Others	0.261102	0.343303	0.36674	0.40983	0.953152	1.29579	0.852606	1.01157	1.41477	0.332164	0.413029
TG(22:6(4Z,7Z,10Z,13Z,16Z,19Z)/22:6(4Z,7Z,10Z,13Z,16Z,19Z)/22:6(4Z,7Z,10Z,13Z,16Z,19Z))	C69H98O6	1045.7240	1022.74	0.924537	1	M+Na	-	GL	TG	2.95759	1.11651	1.46426	1.54657	0.651508	0.17944	0.296078	0.47353	0.516047	0.283102	0.45485
uralsaponin X	C50H74O22	1049.4508	1026.47	0.762181	1	M+Na	-	Terpenoids	Triterpene Saponin	0.541537	0.491535	0.576893	0.822157	0.620484	0.55997	0.458945	0.842933	1.07441	0.472464	0.475703
Licoricesaponin D3	C50H76O21	1051.4467	1012.49	0.810818	1	M+K	-	Organic acid And Its derivatives	Organic acid And Its derivatives	0.218033	0.264077	0.297171	0.331199	0.471153	0.592959	0.602632	0.752377	0.894777	0.308774	0.342532
Hoiamide A triacetate	C50H77N5O13S3	1052.4750	1051.47	0.985849	1	M+H	-	Aldehyde,Ketones,Esters	Esters	0.499038	0.43239	0.569359	0.633795	0.539525	0.452528	0.421628	0.799746	0.721092	0.399067	0.433107
3Glu-[kukoamine]ismoer	C46H72O21N4	1055.4366	1016.47	0.808009	1	M+K	-	Alkaloids	Phenolamine	0.269749	0.269221	0.347742	0.476623	0.490958	0.492101	0.436054	0.808856	0.783228	0.611991	0.566606
PIP2(16:0/20:3(5Z,8Z,11Z))	C45H83O19P3	1059.4469	1020.47	0.636937	1	M+K	-	GP	PI-P	0.315576	0.267824	0.338397	0.358134	0.434677	0.487689	0.49418	0.785559	0.896543	0.285128	0.321211
(2-Naphthyl)-D-Ala-Cys-Tyr-D-Trp-Lys-Val-Cys-Thr amide [Disulfide Bridge: 27]	C54H69N11O10S2	1060.4565	1095.47	0.853047	1	M+H-2H2O	108736-35-2	Amino acid and Its metabolites	Small Peptide	0.2198	0.233597	0.293134	0.239901	0.354126	0.604681	0.4661	0.653312	0.665104	0.206552	0.263882
Hoodigoside E	C53H84O20	1063.5469	1040.56	0.910089	1	M+Na	-	Steroids	Steroid	0.115026	0.141819	0.183812	0.184061	0.36755	0.599615	0.476703	0.584668	0.937803	0.171188	0.288388
Graecunin D	C48H64N11O18	1065.4364	1082.44	0.85332	1	M+H-H2O	-	Benzene and substituted derivatives	Phenolics	0.229467	0.281254	0.31095	0.366974	0.480807	0.603854	0.483884	0.802982	0.799993	0.269812	0.394185
3-O-Ara-Oleanolic acid-28-O-glc-glc(-Ac)-rha	C55H88O22	1065.5616	1100.58	0.945248	1	M+H-2H2O	-	Terpenoids	Triterpene Saponin	0.102072	0.142994	0.163366	0.355537	0.309867	0.344005	0.326129	0.521984	0.775435	0.297781	0.366642
Ganglioside GA2(d18:1/16:0)	C54H100N2O18	1065.7001	1064.7	0.816728	1	M+H	-	SL	Cer	0.251462	0.214229	0.25238	0.363402	0.44923	0.196546	0.220079	0.383337	0.515124	0.212032	0.220267
PIP2(16:0/22:5(4Z,7Z,10Z,13Z,16Z))	C47H83O19P3	1067.4600	1044.47	0.851102	1	M+Na	-	GP	PI-P	0.379895	0.394898	0.539535	0.538162	0.482365	0.535636	0.63997	0.848065	0.889949	0.30385	0.4218
D-Phe-L-Cys-L-Tyr-D-Trp-L-Arg-L-Thr-3-mercapto-L-Val-L-Thr-amide,cyclic (2->7)-disulfide	C51H69N13O11S2	1068.4559	1103.47	0.923182	1	M+H-2H2O	103429-32-9	Alcohol and amines	Amines	0.248441	0.277027	0.37107	0.339972	0.431137	0.87305	0.718528	0.80415	0.731201	0.20957	0.307231
Soyasaponin bg	C54H84O21	1069.5623	1068.55	0.810666	1	M+H	-	Terpenoids	Triterpene Saponin	0.0971954	0.174167	0.175851	0.183698	0.484727	0.511354	0.498408	0.597863	0.785236	0.173491	0.295103
Hoiamide A triacetate	C50H77N5O13S3	1074.4640	1051.47	0.73214	1	M+Na	-	Aldehyde,Ketones,Esters	Esters	0.315192	0.300013	0.39973	0.465753	0.644889	0.492757	0.519121	0.842864	0.727712	0.431356	0.433168
(2-Naphthyl)-D-Ala-Cys-Tyr-D-Trp-Lys-Val-Cys-Thr amide [Disulfide Bridge: 27]	C54H69N11O10S2	1078.4712	1095.47	0.707251	1	M+H-H2O	108736-35-2	Amino acid and Its metabolites	Small Peptide	0.185218	0.227607	0.323175	0.287504	0.512986	0.593961	0.480819	0.813551	0.65888	0.381803	0.337248
CL(8:0/8:0/12:0/18:2(9Z,11Z))	C55H102O17P2	1079.6662	1096.66	0.621391	1	M+H-H2O	-	GL	CL	2.50995	0.943609	0.530025	0.978634	0.247992	0.137639	0.11241	0.345021	0.385457	0.224798	0.211906
[Met5,Arg6,7,Val8,Gly9] Enkephalin	C46H71N15O11S	1080.4736	1041.52	0.70941	1	M+K	-	Others	Others	0.505744	0.29811	0.643352	0.572683	0.757811	0.40845	0.344135	0.756097	0.655401	0.450056	0.434289
beta-D-Galactosyl-beta-1,4-N-acetyl-D-glucosaminylglycopeptide	C42H74N8O22	1081.4492	1042.49	0.76599	1	M+K	-	Organic acid And Its derivatives	Organic acid And Its derivatives	0.356302	0.338624	0.633125	0.625632	0.460065	0.583124	0.563198	0.822566	0.785646	0.301193	0.35677
Tetracosanoyl-CoA	C45H82N7O17P3S	1082.4527	1117.47	0.851666	1	M+H-2H2O	-	CoEnzyme and vitamins	CoEnzyme and vitamins	0.249224	0.252871	0.409361	0.425435	0.4635	0.440224	0.52094	0.697054	0.656143	0.237358	0.271255
Graecunin D	C48H64N11O18	1083.4544	1082.44	0.830674	1	M+H	-	Benzene and substituted derivatives	Phenolics	0.266087	0.262961	0.438477	0.410801	0.715383	0.901021	0.64215	0.867871	0.879808	0.39745	0.405426
CL(8:0/8:0/8:0/22:0)	C55H106O17P2	1083.6847	1100.69	0.889988	1	M+H-H2O	-	GL	CL	1.19748	1.03704	0.637166	1.72201	0.292781	0.11459	0.142489	0.303348	0.384431	0.203918	0.260104
HA Peptide	C53H67N9O17	1084.4598	1101.47	0.895579	1	M+H-H2O	-	Benzene and substituted derivatives	Phenolics	0.229571	0.241314	0.331156	0.297547	0.440907	0.681739	0.471192	0.811002	0.799498	0.282491	0.288054
Watterose C	C51H60O28	1085.3223	1120.33	0.657886	1	M+H-2H2O	-	Phenolic acids	Phenolic acids	0.152446	0.111603	0.129205	0.271234	0.31028	0.370708	0.340688	0.349988	0.512702	0.235261	0.556111
Spirost-5-en-12-one-3-O-glucosyl(1→2)[xylosyl(1→3)]glucosyl(1→4)galactoside	C50H78O23	1085.4607	1046.49	0.827902	1	M+K	-	Steroids	Steroidal saponins	0.309302	0.285453	0.350793	0.415369	0.617879	0.6033	0.515494	0.942172	0.856305	0.379851	0.34042
D-Phe-L-Cys-L-Tyr-D-Trp-L-Arg-L-Thr-3-mercapto-L-Val-L-Thr-amide,cyclic (2->7)-disulfide	C51H69N13O11S2	1086.4679	1103.47	0.866726	1	M+H-H2O	103429-32-9	Alcohol and amines	Amines	0.214247	0.224161	0.289989	0.292234	0.579968	0.505766	0.45371	0.698973	0.640076	0.243244	0.265842
PIP3(18:0/18:1(11Z))	C45H88O22P4	1087.4652	1104.47	0.860288	1	M+H-H2O	-	GP	PI	0.397999	0.433445	0.491021	0.622999	0.986868	1.38513	0.771337	1.19652	1.20074	0.497475	0.437554
Ganglioside GA2(d18:1/16:0)	C54H100N2O18	1087.6963	1064.7	0.634828	1	M+Na	-	SL	Cer	1.93529	0.953858	0.776277	1.23785	0.187585	0.114089	0.0738647	0.189891	0.218289	0.0991627	0.105267
Tyr-ACTH-(4-10)	C53H68N14O12S	1089.4652	1124.49	0.722412	1	M+H-2H2O	-	Amino acid and Its metabolites	Small Peptide	0.596571	0.634816	0.669003	1.07443	1.23697	1.25067	0.87471	1.02791	1.03072	0.505231	0.451211
3-Epi-betulinic acid-3-O-glucoside-28-O-[rhamnosyl(1→4)glucosyl(1→6)]glucoside	C54H88O22	1089.5769	1088.58	0.739374	1	M+H	-	Terpenoids	Triterpene Saponin	0.10815	0.168047	0.190266	0.341032	0.311832	0.411348	0.242655	0.604968	0.911965	0.205412	0.300275
Buccalin	C45H72N12O15S	1091.4580	1052.5	0.943006	1	M+K	-	Amino acid and Its metabolites	polypeptide	0.443574	0.46651	0.502427	0.910254	0.613858	0.900591	1.04629	0.863828	0.839713	0.310859	0.331622
Ginsenoside Rb1	C54H92O23	1091.5917	1108.6	0.696382	1	M+H-H2O	41753-43-9	Terpenoids	Triterpene Saponin	0.226845	0.255837	0.286992	0.443185	0.342035	0.352174	0.253755	0.501115	0.744983	0.277867	0.362786
Thrombospondin-1 (1016-1023),bovine,human,mouse	C56H81N13O10S	1092.5910	1127.6	0.635889	1	M+H-2H2O	-	Amino acid and Its metabolites	Small Peptide	0.156725	0.18612	0.207803	0.289582	0.313561	0.331651	0.232983	0.550836	0.600939	0.203267	0.293341
Rebaudioside D	C50H80O28	1093.4682	1128.48	0.933198	1	M+H-2H2O	63279-13-0	Terpenoids	Ditepenoids	0.321787	0.350246	0.536848	0.668463	0.58157	0.828078	0.600398	0.823627	0.699423	0.268196	0.286932
Neuromedin (U8),porcine	C54H78N16O10	1093.5994	1110.61	0.760677	1	M+H-H2O	-	SL	Cer	0.106452	0.14878	0.158061	0.250966	0.285687	0.256632	0.221263	0.464605	0.546146	0.198343	0.278008
(2E,6E)-3,7,11-Trimethyldodeca-2,6,10-trien-1-yl pentopyranosyl-(1->4)-6-deoxyhexopyranosyl-(1->4)-6-deoxyhexopyranosyl-(1->3)-[pentopyranosyl-(1->4)pentopyranosyl-(1->6)]hexopyranoside	C48H80O26	1095.4765	1072.49	0.740475	1	M+Na	-	Terpenoids	Terpene	0.472497	0.476632	0.720919	0.869866	1.42098	0.794977	0.755697	1.05222	0.800289	0.875159	0.678391
Anteisopentacosanoyl-CoA	C46H84N7O17P3S	1096.4656	1131.49	0.752833	1	M+H-2H2O	-	CoEnzyme and vitamins	CoEnzyme and vitamins	0.305683	0.295841	0.420733	0.503249	0.701619	0.54767	0.452208	0.873842	0.599474	0.395483	0.401894
22-[2-[3-[[(2R)-4-[[[(2R,3S,4R,5R)-5-(6-aminopurin-9-yl)-4-hydroxy-3-phosphonatooxyoxolan-2-yl]methoxy-oxidophosphoryl]oxy-oxidophosphoryl]oxy-2-hydroxy-3,3-dimethylbutanoyl]amino]propanoylamino]ethylsulfanyl]-22-oxodocosanoate	C43H71N7O19P3S-5	1097.3624	1114.37	0.690435	1	M+H-H2O	-	FA	Oxidized lipids	0.210819	0.185157	0.225507	0.229831	0.250593	0.382021	0.343615	0.406448	0.519376	0.133858	0.217975
N-Acetyl-alpha-TGF (34-43),Methyl Ester,rat	C47H71N15O14S2	1098.4713	1133.47	0.618201	1	M+H-2H2O	-	Amino acid and Its metabolites	polypeptide	0.336149	0.306592	0.385595	0.494688	0.389792	0.244599	0.314941	0.807873	0.707455	0.350692	0.413299
45,46,47-Trinoryessotoxin	C52H78O21S2	1103.4559	1102.45	0.960083	1	M+H	-	Benzene and substituted derivatives	Benzene and substituted derivatives	0.503323	0.365477	0.611063	0.759013	0.760668	0.442548	0.505169	0.919176	0.75141	0.497308	0.452816
Tricosanoyl-CoA	C44H80N7O17P3S	1104.4605	1103.45	0.94601	1	M+H	-	CoEnzyme and vitamins	CoEnzyme and vitamins	0.34797	0.265553	0.371744	0.483445	0.624217	0.360819	0.453533	0.666517	0.544692	0.311144	0.319996
Mithramycin DK	C52H74O24	1105.4549	1082.46	0.67787	1	M+Na	-	Steroids	Steroid	0.502532	0.422073	0.479155	0.793952	0.911807	1.1401	1.25593	0.791298	0.709362	0.432334	0.335978
Mithramycin A	C52H76O24	1107.4631	1084.47	0.949576	1	M+Na	18378-89-7	Steroids	Steroid	0.627498	0.582052	0.708429	1.08051	0.550601	0.69943	0.660869	0.691302	0.611655	0.278191	0.297156
S-[2-[3-[[(2R)-4-[[[(2R,3S,4R,5R)-5-(6-aminopurin-9-yl)-4-hydroxy-3-phosphonooxyoxolan-2-yl]methoxy-hydroxyphosphoryl]oxy-hydroxyphosphoryl]oxy-2-hydroxy-3,3-dimethylbutanoyl]amino]propanoylamino]ethyl] (E)-hexacos-2-enethioate	C47H84N7O17P3S	1108.4769	1143.49	0.79543	1	M+H-2H2O	-	FA	Others	0.438777	0.435156	0.555775	0.847077	0.403168	0.482652	0.438502	0.627623	0.554728	0.182473	0.230784
Hexacosanoyl-CoA	C47H86N7O17P3S	1110.4879	1145.5	0.98109	1	M+H-2H2O	-	CoEnzyme and vitamins	CoEnzyme and vitamins	0.484698	0.415842	0.772907	1.11172	0.773337	0.505915	0.533481	0.702176	0.633052	0.39221	0.296216
[(2R,3R,4R,5S,6R)-3-acetamido-4,5-dihydroxy-6-(hydroxymethyl)oxan-2-yl] [oxido-[(2Z,6Z,10Z,14Z,18Z,22Z,26Z,30Z,34E,38E)-3,7,11,15,19,23,27,31,35,39,43-undecamethyltetratetraconta-2,6,10,14,18,22,26,30,34,38,42-undecaenoxy]phosphoryl] phosphate	C63H103NO12P2-2	1110.6878	1127.7	0.81839	1	M+H-H2O	-	Organic acid And Its derivatives	Phosphoric acids	0.985285	0.355855	0.405951	0.57157	0.210911	0.169642	0.127803	0.335563	0.283011	0.191188	0.154658
Mukurozioside IIb	C51H86O28	1111.5155	1146.53	0.949072	1	M+H-2H2O	-	Terpenoids	Terpene	0.257382	0.344822	0.383182	0.312675	3.86361	6.22406	3.5902	1.02817	0.709847	0.410077	0.433119
ACTH (4-11),human	C50H71N15O11S	1112.4969	1089.52	0.631737	1	M+Na	-	Amino acid and Its metabolites	polypeptide	0.425706	0.411615	0.53113	0.751918	0.495212	0.331909	0.306726	0.806963	0.77922	0.284925	0.254917
[3-acetamido-4,5-dihydroxy-6-(hydroxymethyl)oxan-2-yl] [hydroxy(3,7,11,15,19,23,27,31,35,39,43-undecamethyltetratetraconta-2,6,10,14,18,22,26,30,34,38,42-undecaenoxy)phosphoryl] hydrogen phosphate	C63H105NO12P2	1112.7027	1129.71	0.791556	1	M+H-H2O	-	Organic acid And Its derivatives	Phosphoric acids	1.62876	0.628762	0.701663	0.820861	0.235428	0.174917	0.132597	0.431211	0.333509	0.22047	0.188968
Holothurin	C50H82O26S	1113.4735	1130.48	0.809587	1	M+H-H2O	11029-72-4	Organic acid And Its derivatives	Sulfonic acids	1.27205	0.939063	1.61446	2.41045	3.17349	1.31604	1.1968	2.25108	0.95021	1.76351	1.16119
Gypenoside LXIX	C54H90O22	1113.5793	1090.59	0.897842	1	M+Na	-	Terpenoids	Triterpene Saponin	0.142012	0.201357	0.275246	0.24652	0.304529	0.311019	0.308306	0.674058	0.739167	0.183858	0.223725
CDP-DG(a-21:0/a-25:0)	C58H109N3O15P2	1114.7130	1149.73	0.747302	1	M+H-2H2O	-	GL	DG	1.4299	0.822234	0.630121	0.868974	0.198174	0.109247	0.0924286	0.333857	0.296794	0.193977	0.164896
Spirost-5-en-12-one-3-O-glucosyl(1→2)[glucosyl(1→3)]glucosyl(1→4)galactoside	C51H80O24	1115.4740	1076.5	0.737268	1	M+K	-	Steroids	Steroidal saponins	0.365322	0.375138	0.524655	0.669363	0.637293	0.640346	0.630421	1.02328	0.902904	0.842587	0.798585
N-Acetyl-alpha-TGF (34-43),Methyl Ester,rat	C47H71N15O14S2	1116.4728	1133.47	0.936456	1	M+H-H2O	-	Amino acid and Its metabolites	polypeptide	0.233627	0.258747	0.38061	0.361795	0.480207	0.366425	0.325158	1.01784	0.76246	0.424148	0.472923
(3b,5a,6b,25R)-3,6-Dihydroxyspirostane-2,12-dione 3-[4'-(2''-glucosyl-3''-xylosyl)-galactoside]	C50H78O25	1117.4473	1078.48	0.961304	1	M+K	-	Terpenoids	Terpene	0.983562	0.377371	0.795259	0.843481	0.90415	0.848439	0.79331	0.915683	0.814571	0.527749	0.315474
Soyasaponin B rhamnose acetyl glucose glucose rhamnoside	C56H92O22	1117.6178	1116.61	0.894183	1	M+H	-	Terpenoids	Triterpene Saponin	0.215314	0.17707	0.17057	0.21896	0.271289	0.343546	0.258116	0.584523	0.539587	0.140105	0.242572
(2-Naphthyl)-D-Ala-Cys-Tyr-D-Trp-Lys-Val-Cys-Thr amide [Disulfide Bridge: 27]	C54H69N11O10S2	1118.4619	1095.47	0.779543	1	M+Na	108736-35-2	Amino acid and Its metabolites	Small Peptide	0.426716	0.25849	0.400899	0.508883	0.636665	0.694952	0.536063	0.799106	0.679109	0.322152	0.276574
Dihydro [Pmp1,Tyr(OEt)2] AVP	C53H79N13O11S2	1120.5442	1137.55	0.949641	1	M+H-H2O	-	Heterocyclic compounds	Heterocyclic compounds	0.131619	0.177872	0.209931	0.210843	0.406061	0.435958	0.40344	0.539719	0.581813	0.204806	0.230893
Litorin	C51H68N14O11S	1123.4557	1084.49	0.94673	1	M+K	-	Heterocyclic compounds	Heterocyclic compounds	0.345672	0.299437	0.401356	0.435406	0.53327	0.511439	0.528418	0.744697	0.701963	0.210706	0.240102
3-Oxohexacosyl-CoA	C47H84N7O18P3S	1124.4645	1159.48	0.905156	1	M+H-2H2O	-	CoEnzyme and vitamins	CoEnzyme and vitamins	0.332236	0.268451	0.352389	0.36484	0.40087	0.41089	0.312722	0.669695	0.537505	0.139224	0.214692
3,4-Bis-O-((2E)-2-methylbut-2-enoyl)-beta-D-glucopyranosyl-(1->2)-6-O-((2E)-2-methylbut-2-enoyl)-alpha-D-glucopyranosyl 4-O-(3-methylbutanoyl)-3-O-((2E)-2-methylbut-2-enoyl)-beta-D-glucopyranosyl-(1->2)-6-O-((2E)-2-methylbut-2-enoyl)-D-glucopyranoside	C54H80O27	1125.4685	1160.49	0.755939	1	M+H-2H2O	-	Carbohydrates and Its metabolites	Carbohydrates and Its metabolites	0.324275	0.347065	0.428471	0.469024	0.784632	0.591435	0.570297	0.82477	0.717664	0.375389	0.296697
Medicagenic acid-3-O-glucuronide-28-O-xylosyl(1,4)-rhamnosyl(1,2)-arabinoside	C52H80O24	1127.4736	1088.5	0.752902	1	M+K	128192-15-4	Terpenoids	Triterpene Saponin	0.546268	0.570451	0.726269	1.12031	0.394447	0.429999	0.491223	0.742008	0.727122	0.366151	0.311387
ACTH (4-11),human	C50H71N15O11S	1128.4832	1089.52	0.907888	1	M+K	-	Amino acid and Its metabolites	polypeptide	0.359165	0.373034	0.507568	0.696305	0.891887	0.395028	0.54315	0.771387	0.759553	0.258978	0.313603
Aesculiside A	C52H82O24	1129.4852	1090.52	0.899365	1	M+K	-	Steroids	Steroid	0.365915	0.391665	0.593534	0.761657	0.505617	0.434945	0.483711	0.886452	0.764774	0.444309	0.319405
Avenacin A-1	C55H83NO21	1132.5077	1093.55	0.945932	1	M+K	90547-90-3	Alkaloids	Terpenoid alkaloids	0.153056	0.20405	0.29311	0.285471	0.574418	0.630392	0.492705	0.695637	0.528247	0.232532	0.289685
Isonarthogenin-3-O-glucosyl(1→2)glucosyl(1→4)galactoside-27-O-glucoside (Pratioside C)	C51H82O25	1133.4764	1094.51	0.944268	1	M+K	-	Steroids	Steroidal saponins	0.335954	0.346131	0.469731	0.584839	0.72766	0.392293	0.384072	0.954268	0.693054	0.381761	0.265888
[DAla2] Dynorphin A (1-9),porcine	C53H86N18O11	1133.6692	1150.67	0.993231	1	M+H-H2O	-	Others	Others	0.769221	0.70456	0.91576	5.7165	0.574328	0.299565	0.264614	1.00362	1.63187	0.654045	0.944521
LH-RH Sea Bream	C52H68N14O14	1135.4902	1112.5	0.874594	1	M+Na	-	Heterocyclic compounds	Heterocyclic compounds	0.40846	0.485592	0.527746	0.675212	1.06761	1.15687	1.81154	0.972685	0.685316	0.395206	0.367384
Tetrahexosylceramide(d18:1/12:0)	C56H102N2O23	1135.6775	1170.69	0.836243	1	M+H-2H2O	-	SL	GSL	0.381766	0.31297	0.443803	2.63255	0.265244	0.175151	0.160277	0.429004	0.523341	0.286976	0.358693
Atorvastatin Calcium	C66H68CaF2N4O10	1137.4477	1154.45	0.918176	1	M+H-H2O	134523-03-8	Others	FDA	0.364411	0.33732	0.442914	0.411989	1.23392	0.405941	0.522493	1.06534	0.861462	0.673989	0.537228
Yiyeliangwanoside I	C57H88O25	1137.5558	1172.56	0.697382	1	M+H-2H2O	-	Terpenoids	Triterpene Saponin	0.163745	0.220365	0.25376	0.24301	0.422848	0.489028	0.394146	0.574611	0.515714	0.192161	0.21762
Capsianoside III	C50H84O26	1139.4856	1100.53	0.888274	1	M+K	121924-05-8	Terpenoids	Ditepenoids	1.34127	1.06113	0.896616	2.08649	0.814273	0.637246	0.540236	0.774294	0.663219	0.400996	0.360733
3,4-Bis-O-((2E)-2-methylbut-2-enoyl)hexopyranosyl-(1->4)-6-O-((2E)-2-methylbut-2-enoyl)hexopyranosyl 3,4-bis-O-((2E)-2-methylbut-2-enoyl)hexopyranosyl-(1->4)-6-O-((2E)-2-methylbut-2-enoyl)hexopyranoside	C54H78O27	1141.4700	1158.47	0.989022	1	M+H-H2O	-	Others	Others	1.22142	0.830113	1.45891	1.6639	0.418498	0.489311	0.402883	0.626564	0.56011	0.262827	0.230292
3-Oxodocosanoyl-CoA	C43H76N7O18P3S	1142.3778	1103.42	0.860186	1	M+K	-	CoEnzyme and vitamins	CoEnzyme and vitamins	0.139847	0.174014	0.183629	0.301002	0.296165	0.226543	0.246149	0.471057	0.688796	0.175447	0.25746
CDP-DG(18:2(9Z,11Z)/a-25:0)	C55H99N3O15P2	1142.6292	1103.66	0.621857	1	M+K	-	GL	DG	0.176196	0.168174	0.181921	0.238476	0.388732	0.452443	0.328569	0.46562	0.416924	0.144027	0.164649
3,4-Bis-O-((2E)-2-methylbut-2-enoyl)-beta-D-glucopyranosyl-(1->2)-6-O-((2E)-2-methylbut-2-enoyl)-alpha-D-glucopyranosyl 4-O-(3-methylbutanoyl)-3-O-((2E)-2-methylbut-2-enoyl)-beta-D-glucopyranosyl-(1->2)-6-O-((2E)-2-methylbut-2-enoyl)-D-glucopyranoside	C54H80O27	1143.4808	1160.49	0.817869	1	M+H-H2O	-	Carbohydrates and Its metabolites	Carbohydrates and Its metabolites	0.578957	0.479577	0.953905	0.993871	0.813212	0.491325	0.449364	0.822221	0.600845	0.309159	0.348505
[Lys0-Ala3] Bradykinin	C54H83N17O12	1144.6448	1161.64	0.724145	1	M+H-H2O	-	Others	Others	0.114003	0.128022	0.150683	0.196625	0.713764	1.35156	0.783119	0.676572	0.680332	0.206809	0.211661
Platyconic acid C	C52H82O25	1145.4721	1106.51	0.783142	1	M+K	-	Terpenoids	Triterpene Saponin	0.28078	0.309778	0.372555	0.482013	0.53579	0.390354	0.422754	0.651233	0.664821	0.248757	0.253062
CDP-DG(a-21:0/i-22:0)	C55H103N3O15P2	1146.6440	1107.69	0.781837	1	M+K	-	GL	DG	0.152536	0.204267	0.198351	0.225607	1.06695	0.94347	0.598327	0.751617	1.00777	0.261193	0.315931
[Tyr5,DTrp6,8,9,Arg10] Neurokinin A (4-10)	C57H68N14O10	1147.4842	1108.52	0.866633	1	M+K	-	Others	Others	0.237673	0.262312	0.324731	0.388767	0.632511	0.525841	0.496035	0.678762	0.588337	0.238315	0.243569
[Tyr(PO3H2)4]-Angiotensin II	C50H72N13O15P	1148.4944	1125.5	0.830939	1	M+Na	-	Others	Others	0.252637	0.242805	0.290384	0.32165	0.447324	0.394974	0.268474	0.57687	0.463069	0.179445	0.237037
Insulin-Like Growth [Tyr0] Factor II (33-40)	C47H83N21O14	1148.6466	1165.64	0.735321	1	M+H-H2O	-	Amino acid and Its metabolites	polypeptide	0.156561	0.185019	0.213592	0.189485	0.597455	0.442074	0.332746	0.737201	0.750204	0.238042	0.327633
Neuromedin (U8),porcine	C54H78N16O10	1149.5745	1110.61	0.892414	1	M+K	-	SL	Cer	0.128496	0.173425	0.201981	0.227893	0.459296	0.619895	0.429437	0.566115	0.539195	0.161198	0.222534
methyl-kuzusapogenol C-Rha-GlcA-GlcA-Glc	C54H84O25	1155.5101	1132.53	0.665813	1	M+Na	-	Terpenoids	Triterpene Saponin	0.455243	0.489517	0.903402	0.845527	0.904973	0.591385	0.594774	0.686785	0.653454	0.552621	0.380103
Watterose E	C54H64O30	1157.3459	1192.35	0.60691	1	M+H-2H2O	-	Phenolic acids	Phenolic acids	0.119544	0.213031	0.202277	0.500062	0.350134	0.496274	0.372936	0.542607	0.851374	0.253367	0.303556
Decaisneanaside	C54H86O24	1157.5109	1118.55	0.8709	1	M+K	-	Terpenoids	Triterpene Saponin	0.538504	2.47345	1.30845	0.981485	16.289	1.33809	2.24494	0.694372	0.616556	0.766262	1.78644
Xenopsin-related Peptide I	C60H88N16O10	1157.6671	1192.69	0.77395	1	M+H-2H2O	-	Amino acid and Its metabolites	polypeptide	0.386796	0.420756	0.513901	2.5757	0.30089	0.238842	0.183638	0.625391	0.659966	0.320119	0.410296
[Pmp1,Tyr(OEt)2] AVP	C53H77N13O11S2	1158.5154	1135.53	0.820218	1	M+Na	-	Others	Others	0.382253	1.26489	0.778722	0.57953	8.82702	1.12405	1.52587	0.709035	0.586236	0.489875	1.1593
3-Oxohexacosyl-CoA	C47H84N7O18P3S	1160.4895	1159.48	0.935036	1	M+H	-	CoEnzyme and vitamins	CoEnzyme and vitamins	0.339612	0.300164	0.439561	0.62106	0.434244	0.279703	0.288955	0.596299	0.536447	0.190661	0.223838
alpha-Bag Cell Peptide (1-9)	C53H83N15O12	1160.6084	1121.63	0.632389	1	M+K	-	Amino acid and Its metabolites	polypeptide	0.119898	0.191596	0.205808	0.23	1.27145	0.630605	0.43312	0.876749	0.87242	0.240827	0.345761
CL(8:0/8:0/15:0/18:2(9Z,11Z))	C58H108O17P2	1161.6941	1138.71	0.942496	1	M+Na	-	GL	CL	0.168668	0.158761	0.210879	1.11211	0.180538	0.177224	0.173824	0.275002	0.315202	0.144629	0.198826
Prepro TRH (160-169)	C54H75N11O18S	1162.4872	1197.5	0.994595	1	M+H-2H2O	-	Amino acid and Its metabolites	polypeptide	0.60121	0.458294	0.550406	0.672584	0.385234	0.387559	0.305092	0.93641	0.838385	0.216688	0.245899
Caribbean ciguatoxin 1	C62H92O19	1163.6241	1140.62	0.609594	1	M+Na	-	Heterocyclic compounds	Heterocyclic compounds	0.245225	0.220762	0.23372	0.2611	0.523109	0.375792	0.261072	0.658041	0.746117	0.203506	0.323299
(25S)-3-Oxocholest-4-en-26-oyl-CoA	C48H76N7O18P3S	1164.4331	1163.42	0.716651	1	M+H	-	CoEnzyme and vitamins	CoEnzyme and vitamins	0.289208	0.224285	0.288797	0.333039	0.226651	0.262565	0.255834	0.50383	0.451379	0.178167	0.172396
Luteinizing hormone releasing hormone human	C55H75N17O13	1164.5729	1181.57	0.872604	1	M+H-H2O	33515-09-2	Hormones and hormone related compounds	Hormones and hormone related compounds	0.366493	0.335177	0.435174	0.335124	0.491465	0.570644	0.400553	1.38999	0.774542	0.235071	0.255713
Ganglioside GM3(d18:0/14:0)	C55H102N2O21	1165.6564	1126.7	0.831244	1	M+K	-	SL	Cer	0.289437	0.174534	0.246587	0.161461	0.299851	0.217889	0.166364	0.387756	0.452326	0.182103	0.261481
S-[2-[3-[[(2R)-4-[[[(2R,3S,4R,5R)-5-(6-aminopurin-9-yl)-4-hydroxy-3-phosphonooxyoxolan-2-yl]methoxy-hydroxyphosphoryl]oxy-hydroxyphosphoryl]oxy-2-hydroxy-3,3-dimethylbutanoyl]amino]propanoylamino]ethyl] (E)-hexacos-2-enethioate	C47H84N7O17P3S	1166.4698	1143.49	0.799308	1	M+Na	-	FA	Others	0.276982	0.286656	0.375988	0.553677	0.931823	0.850305	0.616478	0.606406	0.494702	0.285796	0.291272
Alpha-Heptasaccharide	C46H78N2O34	1167.4266	1202.44	0.875741	1	M+H-2H2O	-	Carbohydrates and Its metabolites	Sugars	0.436943	0.328997	0.475454	0.661127	0.360618	0.255841	0.33663	0.59414	0.502711	0.280408	0.171893
6,7-Dihydro-7-hydroxyciguatoxin	C60H88O20	1167.5405	1128.59	0.663021	1	M+K	-	Heterocyclic compounds	Heterocyclic compounds	0.534541	0.378153	0.676363	0.789972	0.995288	1.08683	0.706395	1.23235	0.807271	0.436801	0.391614
Aescine	C55H86O24	1169.5094	1130.55	0.817962	1	M+K	6805-41-0	Terpenoids	Triterpene Saponin	1.22808	1.20711	1.19006	1.17395	0.818331	0.680431	0.517563	1.02175	0.8979	0.33269	0.320724
methyl-kuzusapogenol C-Rha-GlcA-GlcA-Glc	C54H84O25	1171.4905	1132.53	0.88358	1	M+K	-	Terpenoids	Triterpene Saponin	0.871261	0.75899	1.53358	1.4513	0.491063	0.502119	0.429429	0.777929	0.654457	0.697543	0.316272
[Lys8] LH-RH	C55H75N15O13	1176.5564	1153.57	0.99061	1	M+Na	-	Others	Others	0.230442	0.27295	0.46657	0.346891	0.385857	0.410104	0.317217	1.02243	0.813263	0.208273	0.320713
[Trp7,Leu8] LH-RH,free acid	C60H72N14O14	1177.5098	1212.54	0.612538	1	M+H-2H2O	-	Others	Others	0.399122	0.38023	0.367554	0.56068	0.471255	0.453845	0.563398	0.65645	0.689527	0.259813	0.245956
(1beta,3beta,8.Xi.,9.Xi.,14.Xi.,17.Xi.,23S,24S)-3,23-Dihydroxy-1-((2,3,4-tri-O-acetyl-6-deoxy-alpha-L-mannopyranosyl-(1->2)-[beta-D-xylopyranosyl-(1->3)]-alpha-L-arabinopyranosyl)oxy)spirosta-5,25(27)-dien-24-yl 6-deoxyhexopyranoside	C55H82O25	1181.4817	1142.51	0.844952	1	M+K	-	Aldehyde,Ketones,Esters	Esters	1.00119	0.759769	0.699895	0.692037	0.564059	0.437398	0.335584	0.830638	0.644603	0.296274	0.29526
Deapi-2''-O-Acetyl-Platyconic Acid A	C54H84O26	1187.4960	1148.53	0.723097	1	M+K	-	Terpenoids	Triterpene Saponin	0.940226	0.610442	0.935969	1.07256	0.232483	0.327121	0.306369	0.991935	1.02774	0.786123	0.394409
Arg-Arg-Glu-Glu-Glu-Thr-Glu-Glu-Glu	C46H75N15O23	1188.5087	1205.52	0.844266	1	M+H-H2O	-	Amino acid and Its metabolites	polypeptide	2.42269	1.27705	1.29844	0.885947	1.61715	0.646829	0.473608	1.64369	0.968893	0.469453	0.665353
Carboxyhomoyessotoxin	C56H84O23S2	1189.4897	1188.48	0.916242	1	M+H	-	Steroids	Steroid	1.83228	1.21073	1.15487	0.829424	0.413082	0.348504	0.324914	1.44115	0.843066	0.549305	0.318106
Vasotocin analog	C54H79N11O13S2	1192.4880	1153.53	0.803325	1	M+K	-	Others	Others	0.272879	0.24649	0.321218	0.466398	0.286329	0.351404	0.349945	0.603781	0.53063	0.180512	0.161967
45-Hydroxyyessotoxin	C55H82O22S2	1197.4441	1158.47	0.747052	1	M+K	-	Alkaloids	Alkaloids	0.398785	0.295864	0.399532	0.491773	0.353763	0.413957	0.394187	0.562724	0.534162	0.203161	0.22538
3-Oxohexacosyl-CoA	C47H84N7O18P3S	1198.4534	1159.48	0.671121	1	M+K	-	CoEnzyme and vitamins	CoEnzyme and vitamins	0.291351	0.239137	0.311972	0.359532	0.370219	0.325927	0.296525	0.443613	0.392023	0.182601	0.223886
Platelet Membrane Glycoprotein IIB Peptide (296-306)	C47H75N17O20	1198.5552	1197.54	0.646062	1	M+H	-	FA	Others	9.78924	6.05464	10.5522	16.4063	240.807	217.018	22.5461	14.0554	1.22347	24.7408	35.6665
Dehydroxysoyasaponin E glucuronic acid diacetyl arabinose glucuronic acid glucoside	C57H86O25	1209.5028	1170.55	0.773907	1	M+K	-	Terpenoids	Triterpene Saponin	1.82516	1.60065	1.90719	2.481	3.89115	1.14526	1.66908	0.780497	0.636559	0.66628	0.50254
Hydroxydiosgenin glucose xylose glucoside	C56H90O28	1211.5728	1210.56	0.861942	1	M+H	-	Steroids	Steroidal saponins	0.45724	3.35563	4.94376	0.302796	164.25	344.919	173.574	10.2109	0.946352	6.65539	12.9537
[Trp7,Leu8] LH-RH,free acid	C60H72N14O14	1213.5371	1212.54	0.799106	1	M+H	-	Others	Others	23.9641	8.90255	42.1398	46.8167	283.988	62.1902	112.562	57.1448	2.46293	85.9479	96.4359
Ginsenoside Rg3 O-acetyl-O-acetyl-O-glucoside-O-glucoside	C58H96O25	1215.6080	1192.62	0.800826	1	M+Na	-	Terpenoids	Triterpene Saponin	0.164875	0.154743	0.239052	0.245488	0.40959	1.06336	0.625232	0.601281	0.464394	0.219174	0.356467
Gentrogenin-Glc-Glc-Glc-Xyl-Xyl	C55H86O27	1217.4967	1178.54	0.917372	1	M+K	-	Steroids	Steroidal saponins	0.841393	0.550819	0.689679	0.952205	0.485508	0.30559	0.306242	0.820235	0.72202	0.444982	0.405569
Prepro TRH (160-169)	C54H75N11O18S	1220.4984	1197.5	0.724283	1	M+Na	-	Amino acid and Its metabolites	polypeptide	0.663097	0.383878	0.469235	0.509941	0.0259516	0.0208562	0.0187386	0.620547	0.701514	0.188752	0.234516
Spirost-5,25-diene-1,3,21,23,24-pentol-1-O-rhamnosyl(1→2)[xylosyl(1→3)]glucoside-21-O-galactoside-24-O-fucoside (Parisyunnanoside G)	C56H88O29	1225.5434	1224.54	0.81547	1	M+H	-	Steroids	Steroidal saponins	5.68876	2.46423	10.3184	11.6559	4.49381	1.73889	1.72409	1.569	0.705411	2.15354	1.09516
LH-RH,lamprey	C58H79N15O15	1226.6009	1225.59	0.796134	1	M+H	-	Heterocyclic compounds	Heterocyclic compounds	0.161047	0.296628	0.366358	0.23909	2.19704	12.3028	5.08628	0.689533	0.491647	0.326812	0.601188
Ciwujianoside B	C58H92O25	1227.5580	1188.59	0.921767	1	M+K	114902-16-8	Terpenoids	Triterpene Saponin	9.35077	8.8686	18.2994	14.7887	231.046	110.988	31.9284	12.3749	1.44598	32.2801	48.2885
Arg-Arg-Glu-Glu-Glu-Thr-Glu-Glu-Glu	C46H75N15O23	1228.5097	1205.52	0.836857	1	M+Na	-	Amino acid and Its metabolites	polypeptide	0.373774	0.443097	0.696214	0.502944	0.0987636	0.23425	0.190541	0.670516	0.53062	0.524189	0.231126
4-O-Acetyl Mukurozioside IIa	C53H90O29	1229.5144	1190.56	0.797083	1	M+K	-	Terpenoids	Terpene	0.655576	0.480252	0.99114	1.01733	0.133812	0.256766	0.233732	0.728688	0.617224	0.875712	0.316709
Hecogenin-glucose-glucose-glucose-arabinose-glucoside	C56H90O28	1233.5508	1210.56	0.985434	1	M+Na	-	Steroids	Steroidal saponins	0.343763	1.07086	1.57964	0.356257	27.6826	239.764	38.6477	6.10914	0.699079	2.76721	2.64669
Camelliasaponin B1	C58H90O26	1241.5360	1202.57	0.969622	1	M+K	-	Terpenoids	Triterpene Saponin	38.0374	12.8168	67.6103	34.9543	2.72477	1.46592	0.83187	1.44443	0.580192	3.71885	0.467146
G0F-N	C48H81N3O35	1242.4613	1259.47	0.98158	1	M+H-H2O	-	Others	Others	0.380075	0.382373	0.370324	0.425043	0.339373	0.384249	0.318707	0.593763	0.458188	0.179488	0.183662
Camelliasaponin C1	C58H92O26	1243.5458	1204.59	0.815124	1	M+K	-	Steroids	Steroid	15.4268	5.78105	25.9079	13.7965	102.102	26.5455	28.0606	13.8455	1.02596	11.0721	21.0159
(2S,3R,4S,5R,6R)-2-[(4S)-2-[[(2R,3S,4R,5R,6S)-3-[(2S,3R,4R,5S,6R)-3,4-dihydroxy-6-[[(4S)-3,4,5-trihydroxyoxan-2-yl]oxymethyl]-5-[(2S,3R,4S,5S,6R)-3,4,5-trihydroxy-6-[[(4S)-3,4,5-trihydroxyoxan-2-yl]oxymethyl]oxan-2-yl]oxyoxan-2-yl]oxy-4,5-dihydroxy-6-[(2R,3S,4R,5R,6R)-4,5,6-trihydroxy-2-(hydroxymethyl)oxan-3-yl]oxyoxan-2-yl]methoxy]-4,5-dihydroxyoxan-3-yl]oxy-6-(hydroxymethyl)oxane-3,4,5-triol	C45H76O38	1247.3974	1224.4	0.76629	1	M+Na	-	Alcohol and amines	Alcohols	0.464542	0.202264	0.27978	0.897425	0.256504	0.379147	0.330557	0.503246	0.407187	0.312398	0.141898
Spirost-5,25-diene-1,3,21,23,24-pentol-1-O-rhamnosyl(1→2)[xylosyl(1→3)]glucoside-21-O-galactoside-24-O-fucoside (Parisyunnanoside G)	C56H88O29	1247.5190	1224.54	0.633239	1	M+Na	-	Steroids	Steroidal saponins	0.972316	0.684901	2.02398	1.69732	1.62763	1.20648	1.06435	1.39579	0.668081	0.985359	0.523331
[Tyr1] Adipokinetic Hormone,locust	C58H78N14O15	1249.5417	1210.58	0.945822	1	M+K	-	Others	Others	0.388024	2.01206	3.27185	1.13047	85.954	108.07	52.8795	5.6564	0.84913	7.7941	10.5349
[Trp7,Leu8] LH-RH,free acid	C60H72N14O14	1251.4956	1212.54	0.892629	1	M+K	-	Others	Others	29.5701	5.30746	36.1658	23.0104	63.0838	1.83691	5.02702	15.5345	1.2409	23.8017	13.3278
Micafungin	C56H71N9O23S	1252.4283	1269.44	0.763749	1	M+H-H2O	-	Heterocyclic compounds	Heterocyclic compounds	0.171331	0.209823	0.209513	0.251841	0.310505	0.352548	0.356349	0.752213	0.546947	0.235505	0.229324
Assamsaponin E	C59H92O26	1255.5570	1216.59	0.783835	1	M+K	-	Steroids	Steroid	31.2435	28.6376	16.008	43.637	3.61695	1.41713	6.64959	11.9914	16.703	7.94766	2.71259
22R-Acetoxy-1alpha,3beta-dihydroxyergosta-5,24E-dien-26-oic acid 3-O-b-D-glucoside 26-O-[b-D-glucosyl-(1->4)-6-acetyl-b-D-glucosyl-(1->2)-6-acetyl-b-D-glucosyl] ester	C58H90O28	1257.5423	1234.56	0.703003	1	M+Na	-	Flavonoids	Flavonoid	6.96564	7.5807	3.91441	12.9212	3.62861	2.03177	0.413371	4.24959	4.98268	2.26754	1.03871
Acetyl-Myelin Basic Protein (1-11),human,rat	C52H88N22O17	1257.6492	1292.67	0.766765	1	M+H-2H2O	-	Amino acid and Its metabolites	polypeptide	0.213415	0.231234	0.234577	0.319403	0.391715	0.429008	0.30634	0.517888	0.462402	0.179319	0.232219
LH-RH II,chicken	C60H69N17O13	1258.5142	1235.53	0.954353	1	M+Na	-	Heterocyclic compounds	Heterocyclic compounds	0.833776	0.485473	0.994243	0.79928	0.894752	1.11457	0.618728	0.872897	0.48451	0.407096	0.337976
ACTH (1-10),human	C59H78N16O16S	1263.5362	1298.55	0.994397	1	M+H-2H2O	-	Amino acid and Its metabolites	polypeptide	0.380522	0.790125	1.01464	1.05646	2.3874	0.204866	0.400383	1.09404	0.62378	0.97883	0.55971
LH-RH,lamprey	C58H79N15O15	1264.5538	1225.59	0.902554	1	M+K	-	Heterocyclic compounds	Heterocyclic compounds	0.207447	0.369135	0.386877	0.340737	1.64503	4.33523	1.76257	1.07994	0.811146	0.369324	0.485062
Manogenin-glucose-glucose-arabinose-glucose-glucoside	C56H90O29	1265.5152	1226.56	0.828004	1	M+K	-	Steroids	Steroidal saponins	7.29315	2.93338	5.29294	6.98445	43.327	31.5784	9.34377	5.5424	0.831711	12.3537	11.266
(2S)-2-[[(2S)-2-[[(2R)-2-[(2R,3R,4R,5S,6R)-3-acetamido-2-[[[(2R,3S,4R,5R)-5-(2,4-dioxopyrimidin-1-yl)-3,4-dihydroxyoxolan-2-yl]methoxy-oxidophosphoryl]oxy-oxidophosphoryl]oxy-5-hydroxy-6-(hydroxymethyl)oxan-4-yl]oxypropanoyl]amino]propanoyl]amino]-5-[[(2R)-6-[[(2S)-2-[[(2S)-2-azaniumyl-3-hydroxypropanoyl]amino]propanoyl]amino]-1-[[(2S)-1-[[(1R)-1-carboxylatoethyl]amino]-1-oxopropan-2-yl]amino]-1-…	C46H72N11O29P2-3	1269.3872	1304.4	0.859799	1	M+H-2H2O	-	Amino acid and Its metabolites	polypeptide	0.245201	0.22779	0.234397	0.446786	0.20725	0.248697	0.252174	0.387318	0.408369	0.152557	0.110278
Tyrocidine	C66H87N13O13	1270.6636	1269.65	0.936399	1	M+H	8011-61-8	Amino acid and Its metabolites	polypeptide	0.710533	0.642716	0.684467	1.08244	0.325275	0.321575	0.245742	0.544849	0.531937	0.188117	0.182128
Theasaponin	C59H92O27	1271.5438	1232.58	0.924441	1	M+K	11055-93-9	Terpenoids	Ditepenoids	200.414	117.772	134.434	434.029	3.9439	0.863254	2.71778	13.3082	3.18923	6.55385	1.63249
Kisspeptin-10 Metastin (45-54),human	C63H83N17O14	1284.6313	1301.63	0.853864	1	M+H-H2O	-	Heterocyclic compounds	Heterocyclic compounds	0.198757	0.246601	0.253347	0.269608	0.498406	0.415049	0.31273	0.63369	0.583487	0.182999	0.211593
Ser-Gly-Gln-Ser-Trp-Arg-Pro-Gln-Gly-Arg-Phe-NH2	C57H85N21O15	1286.6466	1303.65	0.872798	1	M+H-H2O	-	Amino acid and Its metabolites	Small Peptide	0.176721	0.204918	0.198857	0.26065	0.316872	0.320994	0.274689	0.622952	0.49787	0.155665	0.204995
beta-Amyloid (1-11)	C56H76N16O22	1289.5254	1324.53	0.753745	1	M+H-2H2O	-	Amino acid and Its metabolites	Small Peptide	0.524646	0.397444	0.524144	0.550572	0.434414	0.406521	0.439797	0.728264	0.752105	0.289487	0.185295
Soyasaponin A1	C59H96O29	1291.6000	1268.6	0.763458	1	M+Na	78693-94-4	Terpenoids	Triterpene Saponin	0.265873	0.286754	0.362689	0.463577	0.43339	0.508013	0.326843	0.6403	0.498464	0.166567	0.202862
[DTrp6]-LH-RH,amide	C64H82N18O13	1293.6165	1310.63	0.65177	1	M+H-H2O	-	Others	Others	0.340794	0.348597	0.416429	0.423785	1.28914	0.528827	0.569952	2.0714	1.83013	0.412846	0.238778
Assamsaponin B	C61H92O28	1295.5584	1272.58	0.722754	1	M+Na	-	Steroids	Steroid	0.755392	0.766842	2.30788	1.63068	0.352962	0.481106	0.793268	0.639164	0.548562	0.337621	0.367536
Co-Methyl-5-hydroxybenzimidazolylcobamide	C61H87CoN13O15P	1296.5434	1331.55	0.797084	1	M+H-2H2O	-	Alcohol and amines	Amines	0.728438	0.808019	0.860441	1.76986	1.03235	0.448655	0.726996	1.38552	0.806748	0.574032	0.583965
TNF-alpha (71-82),human	C51H91N19O18	1296.6471	1257.68	0.826171	1	M+K	-	Amino acid and Its metabolites	polypeptide	0.13809	0.172351	0.192721	0.209589	1.055	7.36637	1.72093	0.601527	0.606492	0.269393	0.373245
Pyoverdine I	C55H83N17O22	1298.5643	1333.59	0.638342	1	M+H-2H2O	-	Others	Others	9.04548	2.61968	2.11038	13.77	0.425142	0.359466	0.319795	5.01821	2.46312	0.457006	0.320664
SCPA	C59H92N18O12S	1299.6685	1276.69	0.761508	1	M+Na	-	Amino acid and Its metabolites	Small Peptide	0.525705	0.499671	0.495435	0.726397	0.344008	0.644356	0.322657	0.55352	0.467937	0.168924	0.204486
