# Supplementary material for: Visualization of metabolite distribution based on matrix-assisted laser desorption/ionization–mass spectrometry imaging of tea seedlings (Camellia sinensis)
Source: Hortic Res. 2024 Aug 3;11(10):uhae218. doi: 10.1093/hr/uhae218 (PMC11469920; doi:10.1093/hr/uhae218)
Supplement: Web_Material_uhae218 [file web_material_uhae218.zip › Supplementary Table.xlsx]

## Sheet: Table S1
Table S1. 335 substances were identified based on the peak information of MSMS secondary fragments. Note:The 2-search Locol and 2-search MALDI in the MS level column are sourced from standard samples, while 2-Inilico and 2-search DB are sourced from public databases. 1 represents the primary mass spectrometry identification result.
Compounds	Formula	Precursor (Da)	Molecular Weight (Da)	Score	MS level	Adduct	CAS	HMDB number	KEGG ID	Metlin ID	Pubchem CID	Class I	Class II	S1_Cotyledon	S2-Cotyledon	S3-Cotyledon	S4_Cotyledon	S2_Root tip	S3_Root tip	S4_Root tip	S3_Shoot	S4_Shoot	S4_Epicotyl and hypocotyl	S4_Root maturation zones
gamma-Amino-gamma-cyanobutanoate	C5H8N2O2	129.1019	128.059	0.813503	2-Insilico	M+H	-	-	C05715	-	440769	Organic acid And Its derivatives	Organic acid And Its derivatives	115.437	73.1798	77.1445	28.0591	149.221	47.709	165.511	94.3731	202.975	99.7772	226.014
N-Acetylpyrrolidine	C6H11NO	131.1287	113.084	0.877199	2-Search-DB	M+NH4	4030-18-6	-	-	263613	77650	Heterocyclic compounds	Heterocyclic compounds	0.549924	2.79219	5.65629	0.383176	410.051	21.6247	70.4538	7.38907	6.48723	10.6364	32.0489
1-Isopropyl-3-methylbenzene	C10H14	135.1164	134.11	0.61754	2-Search-DB	M+H	535-77-3	HMDB0037051	-	92029	10812	Others	Others	3.15214	2.63426	4.30264	5.91311	4.16563	4.47965	2.76009	2.32849	1.88731	2.7306	2.37653
3-Furoic acid	C5H4O3	136.0615	112.016	0.910135	2-Search-DB	M+H-H2O	488-93-7	HMDB0000444	-	5433	10268	Organic acids	Organic acids	12.0958	11.7927	14.0373	10.8601	44.7579	27.5316	28.8936	16.8034	27.0089	14.8024	29.4229
.beta.-Resorcylic acid	-	137.0690	-	0.9257	2-Search-DB	M+H-H2O	-	-	-	-	-	Undefined	Undefined	0.358304	0.39472	0.462911	0.425312	1.12817	0.884472	1.63794	1.24095	1.69315	1.07983	1.18906
L-Histidine	C6H9N3O2	138.0660	155.07	0.600421	2-Search-Local	M+H-H2O	71-00-1	HMDB0000177	C00135	-	6274	Amino acids and derivatives	Amino acids and derivatives	1.0143	1.46913	1.16142	2.14225	1.22411	1.06107	1.76166	8.97305	26.6198	3.383	2.34374
N-Acetyl-DL-valine	C7H13NO3	142.0859	159.09	0.935431	2-Search-DB	M+H-H2O	3067-19-4	HMDB0011757	-	73550	227752	Amino acid and Its metabolites	Amino acid derivatives	3.88353	3.85568	5.9407	1.63839	14.9515	1.20845	6.00026	4.61934	5.43889	2.9972	5.92991
Thymoquinone	C10H12O2	146.9815	164.084	0.909905	2-Search-DB	M+H-H2O	490-91-5	HMDB0034732	-	44008	10281	Quinones	Quinones	2.98247	8.8888	17.132	3.49496	66.0738	37.6484	55.4094	104.703	93.6878	20.1525	23.5369
4-Hydroxy-L-phenylglycine	C8H9NO3	150.0771	167.058	0.823921	2-Search-DB	M+H-H2O	32462-30-9	-	C03493	34528	89853	Amino acids and derivatives	Amino acids and derivatives	5.55747	5.45515	0.424473	2.10479	2.4943	0.386055	0.314276	0.281714	3.19609	0.232506	0.328963
5-Methoxysalicylic Acid	C8H8O4	151.0845	168.042	0.95933	2-Search-DB	M+H-H2O	2612-02-4	HMDB0001868	-	4164	75787	Benzene and substituted derivatives	Benzene and substituted derivatives	0.279871	0.33168	0.341189	0.30482	4.3563	1.42295	5.17119	0.967784	1.1513	0.440708	0.890522
N3-Metyladenine	C6H9N5	152.0317	151.086	0.742844	2-Insilico	M+H	-	-	C05026	-	440553	Alcohol and amines	Amines	176.456	184.806	205.933	288.45	1570.68	731.552	1324.62	1111.21	880.552	747.288	249.566
8-Azaguanine	C4H4N6O	153.0710	152.045	0.744005	2-Search-MALDI	M+H	134-58-7	-	-	-	135403646	Nucleotides and derivatives	Nucleotides and derivatives	0.285596	0.783873	1.05788	0.410195	14.922	4.83415	16.5391	3.25236	4.07733	1.63685	2.75787
3-Hydroxyanthranilic Acid	C7H7NO3	154.1339	153.043	0.862459	2-Insilico	M+H	548-93-6	HMDB0001476	C00632	-	86	Benzene and substituted derivatives	Benzene and substituted derivatives	51.8348	692.866	1014.17	251.745	8778.55	908.645	915.535	4058.97	1788.2	1694.03	2307.33
3,4-Dihydroxyphenylethanol	C8H10O3	155.1371	154.063	0.883569	2-Insilico	M+H	10597-60-1	HMDB0005784	-	58314	82755	Benzene and substituted derivatives	Benzene and substituted derivatives	3.86438	63.7079	84.9287	15.3387	775.897	89.0008	45.5033	337.815	117.512	112.771	142.614
L-Histidine	C6H9N3O2	156.0766	155.07	0.747305	2-Search-Local	M+H	71-00-1	HMDB0000177	C00135	-	6274	Amino acids and derivatives	Amino acids and derivatives	79.5461	52.6221	103.455	121.717	516.633	77.1213	227.186	23.797	51.7702	27.4699	253.226
1,6-Dihydroxycyclohexa-2,4-diene-1-carboxylate	C7H8O4	157.0975	156.042	0.806642	2-Insilico	M+H	60463-06-1	-	C04634	-	440414	Organic acid And Its derivatives	Organic acid And Its derivatives	85.3719	94.0006	100.792	15.0157	233.276	21.247	88.2365	88.0699	100.336	47.7003	109.1
2-Aminoheptanedioic acid	C7H13NO4	158.0813	175.084	0.940802	2-Search-DB	M+H-H2O	627-76-9	HMDB0034252	-	-	101122	Organic acid And Its derivatives	Organic acid And Its derivatives	3046.31	2183.52	2874.6	733.532	5070.47	1088.91	2818.39	2884.22	3895.54	1950.07	4497.39
Butyl 3-methylbutanoate	C9H18O2	159.0950	158.131	0.806018	2-Search-MALDI	M+H	109-19-3	HMDB0032042	-	-	7981	Organic acids	Organic acids	124.89	103.258	165.603	30.1637	325.222	47.7236	173.688	154.982	213.134	101.59	275.889
Isovalerophenone	C11H14O	162.9554	162.104	0.896279	2-Search-DB	M+H	582-62-7	-	-	265084	68493	Aldehyde,Ketones,Esters	Ketones	38.6529	46.2193	38.5977	21.3139	62.2298	3.37726	6.79969	152.198	84.8615	30.4652	62.448
1-(2-Pyrimidyl)piperazine	C8H12N4	164.9346	164.106	0.971183	2-Search-DB	M+H	20980-22-7	HMDB0061017	-	1450	88747	Heterocyclic compounds	Heterocyclic compounds	9.84692	4.52357	5.68173	8.8645	20.4046	148.021	108.465	14.5288	8.7658	3.83794	2.15397
Hordenine	C10H15NO	166.0720	165.115	0.793904	2-Search-Local	M+H	539-15-1	HMDB0004366	C06199	-	68313	Alkaloids	Phenolamine	132.13	51.1706	40.0677	97.4787	19.5038	1.70877	3.97951	19.3752	7.25213	10.1421	6.4223
2,6-Pyridinedicarboxylic acid	C7H5NO4	168.1492	167.022	0.890345	2-Search-DB	M+H	499-83-2	HMDB0033161	-	4135	10367	Heterocyclic compounds	Heterocyclic compounds	0.125705	0.378089	0.446621	0.31896	5.93264	0.901424	1.1577	1.77932	1.53832	0.857443	0.784281
1-Methyl-L-histidine	C7H11N3O2	170.1285	169.085	0.868669	2-Search-DB	M+H	332-80-9	HMDB0000001	C01152	-	352019	Organic acid And Its derivatives	Organic acid And Its derivatives	6.96497	13.6112	8.29617	4.77502	269.167	83.952	43.8655	264.136	21.9134	49.5738	79.1086
Bicyclo[4.2.0]octa-1,3,5-triene	C8H8	173.1320	104.063	0.860032	2-Insilico	M+Na+HCOOH	694-87-1	-	-	-	69667	Benzene and substituted derivatives	Benzene and substituted derivatives	2.4802	2.8022	4.89448	7.2541	4.99549	6.29137	3.86938	2.06092	1.74168	2.96769	3.28409
N-Ethyl-N-Methylcathinone	C12H17NO	174.0759	191.131	0.731125	2-Search-DB	M+H-H2O	1157739-24-6	-	-	85091	43794825	Aldehyde,Ketones,Esters	Ketones	17.9785	12.9787	37.487	5.88233	33.4315	6.48795	32.5764	23.5128	16.6186	50.9124	72.2855
Tranexamic Acid	C8H15NO2	175.1078	157.11	0.599775	2-Search-MALDI	M+NH4	1197-18-8	-	-	-	-	Organic acids	Organic acids	1832.67	8017.92	6292.15	1820.43	2424.58	678.07	1982.31	1022.72	2501.86	4196.13	9346.22
N-Isovaleroylglycine	C7H13NO3	177.1123	159.089	0.697613	2-Search-MALDI	M+NH4	16284-60-9	HMDB0000678	-	-	546304	Amino acids and derivatives	Amino acids and derivatives	7.34717	38.7523	21.9524	3.50992	11.1581	1.8525	7.29364	5.65211	8.6899	12.1925	28.4448
3-Aminopropionitrile	C3H6N2	181.0493	70.0531	0.805876	2-Search-MALDI	M+H	151-18-8	-	-	-	-	Alkaloids	Alkaloids	8.58828	34.969	40.0156	43.1482	139.727	55.9959	126.881	121.345	154.077	188.619	130.54
2-(Methylthio)benzothiazole	C8H7NS2	182.0555	181.002	0.758245	2-Search-Local	M+H	615-22-5	-	C10910	-	11989	Alkaloids	Alkaloids	2.63737	2.66954	12.7778	3.78694	8.33611	3.88842	6.38405	5.14224	8.72497	10.3971	6.48724
Choline sulfate	C5H13NO4S	184.0733	183.057	0.857464	2-Insilico	M+H	4858-96-2	-	C00919	-	485	Organic acid And Its derivatives	Phosphoric acids	4545.61	4588.15	5985.43	1536.04	745.272	564.241	696.99	8721.52	2489.74	765.811	978.035
Santalol	C15H24O	185.0418	220.183	0.564443	2-Search-Local	M+H-2H2O	11031-45-1	-	-	-	-	Terpenoids	Sesquiterpenoids	3.16046	6.11215	13.3901	7.77329	34.531	44.6053	19.8418	24.5318	15.8834	7.11692	2.77216
N-Acetylmannosamine	C8H15NO6	186.1060	221.09	0.821367	2-Search-DB	M+H-2H2O	3615-17-6	HMDB0001129	C00645	-	439281	Carbohydrates and Its metabolites	Sugars	4.37795	2.93337	8.31003	5.2312	136.958	41.3648	11.3156	19.933	25.305	1.91773	2.88813
Gentianamine	C11H11NO3	188.0916	205.074	0.699771	2-Search-Local	M+H-H2O	22952-54-1	-	C09961	-	442535	Alkaloids	Pyridine alkaloids	0.739229	0.647598	1.09579	0.546976	4.14819	1.04475	0.321903	0.605866	0.989676	0.729808	0.813261
Homoarginine	C7H16N4O2	189.1342	188.127	0.581907	2-Search-MALDI	M+H	156-86-5	-	C01924	-	-	Amino acids and derivatives	Amino acids and derivatives	112.177	196.867	220.897	80.376	243.066	136.385	86.9714	33.8215	118.675	30.3706	89.1742
1-Methyl-4-phenyl-1,2,3,6-tetrahydropyridine N-oxide	C12H15NO	190.1402	189.115	0.908527	2-Insilico	M+H	-	-	C04731	-	146896	Heterocyclic compounds	Pyridine and pyridine derivatives	3.46515	6.70394	110.197	2.73718	7.44925	4.43663	4.29639	1.25074	5.13792	1.1262	4.6043
N-Acetyl-L-leucine	C8H15NO3	191.1023	173.105	0.72114	2-Search-MALDI	M+NH4	1188-21-2	-	C02710	-	-	Amino acids and derivatives	Amino acids and derivatives	17.8644	11.6258	31.4714	5.89819	30.6084	8.5963	37.497	32.7694	18.2905	60.2481	83.5032
N-[(3s)-2-Oxotetrahydrofuran-3-Yl]butanamide	C8H13NO3	194.0831	171.09	0.798539	2-Search-DB	M+Na	67605-85-0	-	C11837	36732	10130163	Heterocyclic compounds	Heterocyclic compounds	5.58885	2.80042	7.8424	2.32218	4.5036	0.872842	1.29313	4.84553	5.28647	2.05817	1.96424
Caffeine	C8H10N4O2	195.0526	194.08	0.743157	2-Search-Local	M+H	58-08-2	HMDB0001847	C07481	-	2519	Alkaloids	Alkaloids	29.0722	35.2431	26.5887	5.16956	148.249	9.0981	64.5262	63.6527	167.143	44.0182	121.343
L-Tyrosine methyl ester	C10H13NO3	196.0479	195.089	0.576001	2-Search-MALDI	M+H	1080-06-4	-	C03404	-	-	Amino acids and derivatives	Amino acids and derivatives	8.81224	39.6068	18.6273	4.42549	12.6255	3.527	12.3789	5.25962	16.9875	34.4425	46.7086
2-(5-hexene-1,3-diynyl)-5-(1-propylyne)-thiophene	C13H8S	197.0897	196.035	0.634231	2-Search-Local	M+H	-	-	-	-	-	Others	Others	114.346	569.762	703.638	21.7127	8556.92	3472.23	6919.62	2890.37	3257.21	770.177	1417.3
1,7-Dimethylxanthine	C7H8N4O2	198.0905	180.065	0.690892	2-Search-MALDI	M+NH4	611-59-6	HMDB0001860	C13747	1457	4687	Nucleotides and derivatives	Nucleotides and derivatives	23.3291	23.9786	36.2121	5.82599	408.661	205.019	806.411	165.342	208.106	93.9311	167.015
(-)-eremophila-9-en-8β,11-diol	C15H24O2	201.1255	236.178	0.579278	2-Search-Local	M+H-2H2O	-	-	-	-	-	Terpenoids	Sesquiterpenoids	0.8224	1.15789	2.02965	2.15782	3.08421	3.34132	1.57456	3.11078	1.48198	1.03649	1.80927
Imr	C5H11NO3	202.1670	133.074	0.586451	2-Insilico	M+Na+HCOOH	-	HMDB39499	-	-	451991	Heterocyclic compounds	Heterocyclic compounds	0.198936	0.170015	0.342697	0.48454	0.514659	0.531557	0.281231	0.65304	0.68917	1.06588	0.278046
D-Galactose	C6H12O6	203.0529	180.063	0.754982	2-Search-MALDI	M+Na	59-23-4	HMDB0000143	C00124	134	6036	Carbohydrates and Its metabolites	Sugars	18.5721	82.3586	151.25	76.9026	364.585	983.355	932.345	679.072	185.88	165.361	22.4197
Alpha-Pyrrolidinopropiophenone	C13H17NO	204.1345	203.131	0.898951	2-Search-DB	M+H	19134-50-0	-	-	85090	209045	Aldehyde,Ketones,Esters	Ketones	23.4364	19.9835	30.6725	8.61001	126.58	5.86001	26.1845	6.95348	6.69383	22.862	31.1664
3-Indoleacrylic acid	C11H9NO2	205.1952	187.063	0.835392	2-Search-MALDI	M+NH4	1204-06-4	-	C21283	-	5375048	Alkaloids	Plumerane	1.40163	1.44822	2.42837	4.39333	4.3143	4.08649	2.49172	1.08837	0.391199	2.07737	2.04811
Plumbagin	C11H8O3	206.0552	188.047	0.701568	2-Search-DB	M+NH4	481-42-5	-	C10387	-	10205	Benzene and substituted derivatives	Benzene and substituted derivatives	3.92265	18.2748	32.7781	5.58167	222.072	97.6395	124.92	311.464	103.633	44.9322	61.5282
Benzonitrile	C7H5N	207.0140	103.042	0.793324	2-Insilico	2M+H	100-47-0	-	C09814	-	7505	Benzene and substituted derivatives	Benzene and substituted derivatives	0.282747	0.587033	0.738897	0.584087	319.954	136.122	35.1656	160.197	138.363	6.25382	12.0154
9-hydroxy-paeonilactone-A	C10H14O5	215.0615	214.084	0.644608	2-Search-Local	M+H	-	-	-	-	-	Terpenoids	Terpene	17.8321	21.02	13.9161	3.00431	94.0911	11.0419	37.3928	104.051	117.854	22.4108	86.3149
EUPATORIOCHROMENE	-	219.0711	-	0.926222	2-Search-DB	M+H	-	-	-	-	-	Undefined	Undefined	18.574	177.507	195.804	5.96268	3844.6	4131.3	7532.57	1452.36	1132.72	343.409	402.996
D-Pantothenic Acid	C9H17NO5	220.1054	219.111	0.615832	2-Search-MALDI	M+H	79-83-4	-	C00864	-	-	Others	Vitamin	2.03811	44.1038	55.1608	7.76491	993.176	366.613	117.043	321.819	153.559	97.7974	79.9062
Butylone	C12H15NO3	222.0292	221.105	0.814823	2-Search-DB	M+H	17762-90-2	-	-	85072	56845542	Aldehyde,Ketones,Esters	Ketones	208.692	273.13	244.986	113.98	449.004	26.4305	39.2134	903.385	438.847	137.393	251.105
Gly-Val-Ser	C10H19N3O5	226.0834	261.132	0.722774	2-Search-DB	M+H-2H2O	-	-	-	15837	-	Amino acid and Its metabolites	Small Peptide	3.74974	4.6664	6.99146	3.19011	1.27339	1.77601	1.47981	9.68575	4.89556	2.22372	2.25925
Longitubanine A	C10H16N2O4	229.1545	228.111	0.661003	2-Search-Local	M+H	-	-	-	-	-	Alkaloids	Alkaloids	210.588	468.562	736.062	26.4831	2780	186.277	1046.96	669.984	58.491	430.021	823.879
Kavain	C14H14O3	231.1597	230.094	0.84998	2-Search-MALDI	M+H	500-64-1	HMDB0034212	C09947	-	5281565	Others	Lactones	1.01048	1.9564	3.55431	0.812576	13.815	1.45968	5.69784	2.57364	0.348445	1.81583	3.87931
N-Succinyl-L-glutamic 5-semialdehyde	C9H13NO6	231.9882	231.074	0.812783	2-Insilico	M+H	-	HMDB0001180	C05932	-	440848	Aldehyde,Ketones,Esters	Aldehydes	1.38861	1.61351	1.72259	1.69829	14.7809	1.07927	3.14844	1.62841	3.49867	1.60432	5.3417
2-O,3-Dimethylflaviolin	C12H10O5	235.0454	234.053	0.899332	2-Insilico	M+H	-	-	C21001	-	85888829	Benzene and substituted derivatives	Benzene and substituted derivatives	127.304	355.383	308.905	29.267	4981.96	1179.44	3962.14	2505.16	2305.15	1039.32	1606.96
7-Acetoxy-4-methylcoumarin	C12H10O4	236.0790	218.058	0.771656	2-Search-DB	M+NH4	2747-05-9	HMDB0032989	C03837	-	366	Benzene and substituted derivatives	Benzene and substituted derivatives	35.0205	235.105	266.212	63.7306	1773.68	127.811	58.0082	831.793	287.504	261.12	373.095
6-Methylflavone	C16H12O2	237.0435	236.084	0.62278	2-Search-MALDI	M+H	29976-75-8	-	-	-	689013	Flavonoids	Flavones	5.36827	15.7575	15.3041	1.35532	235.957	62.1253	218.62	117.55	192.992	43.4677	100.994
Methyl 4-hydroxy-3-(3-methylbut-2-en-1-yl)benzoate	C13H16O3	238.0799	220.11	0.661777	2-Search-Local	M+NH4	-	-	-	-	-	Phenolic acids	Phenolic acids	1.27751	10.721	11.9979	4.67931	111.554	3.7356	2.4654	39.5475	14.8441	18.2289	22.296
Choline Alfoscerate	C8H20NO6P	240.1230	257.103	0.650274	2-Search-Local	M+H-H2O	28319-77-9	-	C00670	-	657272	Lipids	PC	42.7627	173.995	164.892	198.554	547.358	241.53	409.719	312.545	599.345	657.909	452.757
Benzamidine	C7H8N2	241.1547	120.069	0.667673	2-Search-Local	2M+H	618-39-3	-	C01784	-	2332	Alkaloids	Alkaloids	83.8414	274.628	466.463	15.776	1271.96	88.7597	395.266	462.467	28.3717	140.323	289.723
curassanecine	C8H15NO2	242.0904	157.11	0.667133	2-Search-Local	M+K+HCOOH	82842-00-0	-	-	-	-	Alkaloids	Pyrrole alkaloids	0.819687	0.625427	0.814407	0.571563	2.20267	1.40442	3.09572	0.632497	0.854523	1.06548	1.09613
Baptifoline	C15H20N2O2	243.1713	260.152	0.676153	2-Search-Local	M+H-H2O	732-50-3	HMDB0033481	C10755	-	160543	Alkaloids	Quinorisidine alkaloids	1.64684	1.95464	3.60789	0.94084	12.2463	2.60732	2.80404	1.78384	0.443198	2.26057	2.95167
Biotin	C10H16N2O3S	244.9009	244.088	0.734256	2-Search-MALDI	M+H	58-85-5	HMDB0000030	C00120	-	171548	Others	Vitamin	8.40385	2.97853	2.8937	5.37339	0.521188	1.0811	1.22468	0.946658	0.625042	0.773502	0.611144
2,5-Dioxopiperazine	C4H6N2O2	251.0190	114.043	0.798477	2-Insilico	2M+Na	106-57-0	-	C02777	-	7817	Organic acid And Its derivatives	Organic acid And Its derivatives	1381.71	882.4	401.408	269.382	1755.7	73.5954	745.384	2520.67	4590.6	1296.72	2499.32
Oxyphyllol B	C15H22O2	252.0749	234.162	0.699658	2-Search-Local	M+NH4	-	-	-	-	-	Terpenoids	Sesquiterpenoids	0.988121	1.60033	0.849183	1.44974	33.05	6.73223	1.88971	15.5506	2.38869	2.85487	3.82737
N-Acetylvanilalanine	C12H15NO5	254.1383	253.095	0.807702	2-Search-DB	M+H	-	HMDB0011716	-	-	12681285	Amino acid and Its metabolites	Amino acids	3.51426	14.1799	17.6581	15.7284	62.7541	26.7068	111.932	84.6175	125.036	143.152	39.568
Hexadecylsphingosine	C16H35NO2	256.1060	273.267	0.683193	2-Search-Local	M+H-H2O	-	-	-	-	-	Lipids	Sphingolipids	0.606365	1.24528	3.48449	1.16123	2.5732	0.553773	0.607092	1.67959	3.59892	1.98325	1.19494
Liquiritigenin	C15H12O4	257.1125	256.074	0.641313	2-Search-MALDI	M+H	578-86-9	HMDB0029519	C09762	-	1889	Flavonoids	Flavanones	0.27596	0.343209	0.510085	0.529465	1.30477	0.875996	0.940257	0.607225	0.627822	0.439078	0.579626
Choline Alfoscerate	C8H20NO6P	258.1101	257.103	0.840822	2-Search-Local	M+H	28319-77-9	-	C00670	-	657272	Lipids	PC	154.505	327.259	84.1949	24.4745	246.809	27.0049	59.1465	81.2204	431.58	52.5976	222.236
Menadiol Diacetate	C15H14O4	259.0339	258.089	0.65043	2-Search-MALDI	M+H	573-20-6	-	-	-	-	Others	Vitamin	0.228747	0.406417	1.03055	0.267236	0.330914	0.988117	2.39888	4.24004	4.72987	0.909468	0.513408
6α-Hydroxyserratidine	C16H23NO3	259.9850	277.168	0.718652	2-Search-Local	M+H-H2O	-	-	-	-	-	Alkaloids	Quinorisidine alkaloids	1.14775	1.60228	0.8307	0.880531	2.02473	1.64446	1.42419	6.10565	3.05075	1.44592	2.63134
Lycoposerramine C	C16H23NO2	262.2528	261.173	0.857226	2-Search-Local	M+H	-	-	-	-	-	Alkaloids	Alkaloids	1.98198	3.12379	4.08815	5.92794	5.97382	5.38362	2.92852	6.04398	7.18788	3.8098	7.30671
5α-Hydroxysophocarpine	C15H22N2O2	263.2367	262.168	0.580173	2-Search-Local	M+H	-	-	-	-	-	Alkaloids	Quinorisidine alkaloids	38.852	24.2427	39.3224	43.9728	12.7785	12.4534	9.6441	24.736	14.8381	6.83573	7.09137
For-met-ala-OH	C9H16N2O4S	266.1596	248.083	0.685248	2-Search-DB	M+NH4	15183-28-5	-	-	44169	1771173	Heterocyclic compounds	Heterocyclic compounds	7.43079	36.2951	30.318	30.1316	140.216	16.9805	31.034	48.3702	49.2661	95.0649	95.0592
Datiscetin	C15H10O6	268.9455	286.048	0.506579	2-Search-DB	M+H-H2O	480-15-9	-	C10036	-	5281610	Heterocyclic compounds	Heterocyclic compounds	401.636	203.68	204.986	405.999	98.0218	7.50967	20.4808	113.059	68.9402	95.6771	118.874
Capsaicin	C18H27NO3	269.9951	305.199	0.755902	2-Search-Local	M+H-2H2O	404-86-4	HMDB0002227	C06866	-	1548943	Alkaloids	Phenolamine	0.519127	0.342204	0.377568	0.114307	0.368362	0.141071	0.218219	14.6766	37.877	2.62292	0.210142
6-Hydroxydaidzein	C15H10O5	271.1280	270.053	0.840302	2-Search-MALDI	M+H	17817-31-1	HMDB0031715	C14314	-	5284649	Flavonoids	Isoflavones	0.512004	0.401913	0.652882	0.292441	1.86184	0.499763	0.489097	0.482012	0.597825	0.215349	0.334588
3,5,7-Trihydroxyflavanone (Pinobanksin)	C15H12O5	272.9330	272.068	0.939784	2-Search-MALDI	M+H	548-82-3	-	C09826	-	-	Flavonoids	Flavanonols	0.822348	3.20467	1.58926	7.96462	5.94407	0.920576	2.16716	4.59578	15.6546	7.0367	19.8095
cis(+)-12-Oxophytodienoic acid	C18H28O3	274.9540	292.204	0.519483	2-Search-MALDI	M+H-H2O	5074224-79-7	-	-	-	-	-	-	0.661877	2.59883	1.42228	1.69541	21.8955	29.5852	32.9	19.5547	6.29657	4.92293	3.19451
Palmitoyl Serinol	C19H39NO3	277.1396	329.293	0.906349	2-Search-DB	M+H-H2O	126127-31-9	HMDB0013654	-	64849	9862307	FA	Others	0.474896	0.55609	1.33703	3.14773	1.53931	1.18587	1.12951	1.3752	1.30162	1.22667	1.95401
Met-Lys	C11H23N3O3S1	278.1238	277.146	0.611829	2-Insilico	M+H	-	-	-	23878	-	Amino acid and Its metabolites	Small Peptide	2.17096	9.23121	9.3861	8.06686	25.7526	5.1339	14.2421	22.8375	57.1692	26.0635	49.3025
5,21-Dihydrorhazinilam	C19H24N2O	279.1108	296.189	0.617244	2-Search-Local	M+H-H2O	-	-	-	-	-	Alkaloids	Plumerane	19.195	35.7814	43.513	2.33857	131.901	2.03023	19.9771	48.4036	4.0044	20.0417	32.9776
N-Methylbenzylamine	C8H11N	281.0651	121.089	0.737667	2-Search-DB	2M+K	103-67-3	HMDB0012275	-	-	7669	Alkaloids	Alkaloids	5.72217	6.17812	11.2031	11.9634	40.6299	77.5043	46.5752	16.3472	4.25389	7.88487	4.17163
Chlorajapolide B	C15H16O4	283.1286	260.105	0.600126	2-Search-Local	M+Na	-	-	-	-	-	Terpenoids	Sesquiterpenoids	5.91596	3.27875	6.8184	5.67751	2.0208	1.56418	1.41132	1.29911	1.44203	2.20537	2.17379
Vitexifolin C	C20H28O	284.9771	284.214	0.576905	2-Search-Local	M+H	-	-	-	-	-	Terpenoids	Ditepenoids	1.25795	0.601342	0.291198	0.163133	0.870051	0.241765	0.254957	0.506041	2.06125	0.677306	0.303303
Kaempferol	C15H10O6	286.9911	286.048	0.834001	2-Search-MALDI	M+H	520-18-3	HMDB0005801	C05903	-	5280863	Flavonoids	Flavonoid	1.76184	3.33144	2.43985	1.64239	26.3056	97.3263	61.4766	29.3314	32.2791	8.02629	5.17168
Carboxytolbutamide	C12H16N2O5S	290.9274	300.078	0.633205	2-Search-DB	M+K+HCOOH	2224-10-4	HMDB0041849	-	2870	159651	Benzene and substituted derivatives	Benzene and substituted derivatives	8.59012	9.07926	8.93569	13.952	31.7533	5.66925	13.1175	31.9315	16.501	20.1392	14.8131
(-)-Epicatechin	C15H14O6	291.1304	290.079	0.709526	2-Search-MALDI	M+H	490-46-0	-	C09727	-	72276	Benzene and substituted derivatives	Benzene and substituted derivatives	0.502488	3.92208	1.33161	0.579214	1.33852	0.7108	0.866658	1.60735	0.706068	1.47287	4.96079
(6aS, 11aS)-Medicarpin	-	293.1131	-	0.742836	2-Search-DB	M+Na	-	-	-	-	-	Undefined	Undefined	10.7561	11.0434	16.0989	2.93273	28.4899	9.51936	19.401	19.218	15.0588	15.3921	33.5835
voafinine	C19H24N2O2	294.9766	312.184	0.697819	2-Search-Local	M+H-H2O	-	-	-	-	-	Alkaloids	Plumerane	1.68512	1.18324	0.972824	1.62559	1.28012	0.388095	0.592651	2.0955	3.42974	3.97761	1.86887
5-Aminoimidazole ribonucleotide	C8H14N3O7P	296.0656	295.057	0.895128	2-Search-Local	M+H	25635-88-5	HMDB0001235	-	-	161500	Nucleotides and derivatives	Nucleotides and derivatives	835.765	848.94	229.356	96.2314	534.231	27.6869	75.0031	255.036	1089.66	110.215	270.486
Dehydrolindestrenolide	C15H16O2	297.1445	228.115	0.607651	2-Search-Local	M+Na+HCOOH	-	-	-	-	-	Terpenoids	Sesquiterpenoids	0.952573	0.645728	1.03966	1.04642	0.856947	0.675262	0.993762	0.838275	1.14735	0.576749	0.47543
2,4-Dihydroxybenzophenone	C13H10O3	299.0748	214.063	0.827973	2-Search-DB	M+K+HCOOH	131-56-6	-	C14215	-	8572	Benzene and substituted derivatives	Benzene and substituted derivatives	43.1675	37.4188	65.0656	76.7354	128.035	246.385	253.096	70.09	26.4083	43.3582	25.77
2',6'-dimethoxy-4,4'-di-hydroxychalcone	C17H16O5	300.9461	300.1	0.748779	2-Search-Local	M+H	123316-64-3	-	-	-	-	Flavonoids	Chalcones	0.154492	0.228267	0.119931	0.377892	3.59479	15.4864	22.2843	1.63729	1.7943	0.578018	0.393142
Alanyl-Lysine	C14H19N3O6	302.0269	325.127	0.815787	2-Search-DB	M+K+HCOOH	-	HMDB0028692	-	65261	7016106	Amino acid and Its metabolites	Small Peptide	14.429	23.0747	14.6914	14.0382	19.592	2.09602	2.51986	33.0591	72.6063	6.80605	9.94913
2-hydroxysaclofen	C9H12ClNO4S	303.9676	265.018	0.714364	2-Search-DB	M+K	117354-64-0	-	-	382	1564	Benzene and substituted derivatives	Benzene and substituted derivatives	0.0840001	0.290919	0.210606	0.274583	1.09766	0.648861	0.572589	1.07836	2.10331	0.499789	0.460918
3-Hydroxyrutaecarpine	C18H13N3O2	304.1508	303.101	0.726817	2-Search-Local	M+H	-	-	-	-	-	Alkaloids	Plumerane	12.2931	18.246	40.8006	10.5405	52.7473	3.92786	8.53906	32.6976	92.5074	14.2265	51.925
Taxifolin	C15H12O7	305.0844	304.058	0.745697	2-Search-MALDI	M+H	480-18-2	-	C01617	-	439533	Flavonoids	Flavonoid	22.2742	60.2564	107.688	75.1159	478.601	818.136	289.58	162.741	35.8316	72.0583	39.0316
2,3,5,6-Tetramethylpyrazine; Ligustrazine	C8H12N2	311.1238	136.1	0.757091	2-Search-Local	2M+K	1124-11-4	-	-	-	-	Alkaloids	Alkaloids	111.94	216.383	129.57	35.6133	257.995	91.0552	183.57	114.399	160.75	180.446	194.328
8-Isoquinoline methanamine(hydrochloride)	C11H11N	314.9877	157.089	0.777743	2-Search-DB	2M+H	-	-	-	45036	-	Heterocyclic compounds	Heterocyclic compounds	2.49531	1.17499	1.74979	1.2629	1.92031	0.649461	0.501762	6.25435	7.78248	3.21284	1.32257
Pentoxifylline	C13H18N4O3	317.0838	278.138	0.844356	2-Search-DB	M+K	6493-05-6	HMDB0014944	C07424	1767	4740	Alkaloids	Alkaloids	1.20975	5.1907	8.00325	5.81881	53.7318	107.988	45.3118	13.0143	4.06565	5.27433	4.06581
4-Hydroxysphinganine	C18H39NO3	318.1072	317.293	0.764883	2-Search-Local	M+H	554-62-1	HMDB0004610	C12144	-	71357922	Lipids	Sphingolipids	0.867741	1.10065	3.07684	0.867428	1.8653	2.65329	4.33417	11.3403	8.96526	1.51903	1.17472
3'-O-Methylguanosine	C11H15N5O5	320.0656	297.107	0.779586	2-Search-DB	M+Na	-	HMDB0006038	-	-	135742509	Nucleotide And Its metabolites	Nucleotide and Its metabolites	77.8906	54.7787	66.9158	36.8256	1.7441	1.29302	3.15265	53.2353	26.0838	8.54367	8.69531
Dyphylline	C10H14N4O4	322.9705	254.101	0.820713	2-Search-DB	M+Na+HCOOH	479-18-5	HMDB0014789	C07819	3524	3182	Alkaloids	Alkaloids	8.18985	5.04753	2.25084	3.50325	6.16474	1.1304	1.94117	11.1009	34.7042	7.41284	4.26755
Asp-Ser-Ser	C10H17N3O8	325.1392	307.102	0.789435	2-Search-DB	M+NH4	-	-	-	17084	-	Amino acid and Its metabolites	Small Peptide	16.7868	30.058	19.9601	5.12549	34.3261	15.686	110.918	77.2431	99.0342	49.4373	37.5025
Calycinumine A	C21H29NO3	326.1381	343.215	0.798282	2-Search-Local	M+H-H2O	-	-	-	-	-	Alkaloids	Alkaloids	1.98476	6.08533	12.2538	0.755466	157.483	26.7132	116.142	71.9083	45.7764	25.1163	64.0681
N-Hexanoyl Tryptamine	C16H22N2O	327.1180	258.173	0.882815	2-Search-Local	M+Na+HCOOH	-	-	-	-	-	Alkaloids	Plumerane	2.0426	2.45719	6.40155	0.947353	6.3884	2.8819	5.81064	5.7478	3.6629	9.06662	11.9994
11,12-Dimethoxydihydrokawain	C16H20O5	331.0720	292.131	0.865477	2-Search-DB	M+K	-	HMDB0030767	-	-	592220	Aldehyde,Ketones,Esters	Esters	0.92536	1.15937	2.60833	1.81781	6.84375	7.91338	5.13816	2.31952	2.2922	6.53266	3.80278
11(12)-EET-d11	C20H21D11O3	332.1332	331.304	0.873873	2-Search-DB	M+H	-	-	-	96387	-	FA	Others	6.88147	10.0137	4.98632	15.9722	1.63949	0.50348	0.644322	0.649079	0.686779	0.7748	0.841028
Methylillicinone E	C16H22O5	333.1052	294.147	0.685531	2-Search-Local	M+K	-	-	-	-	-	Lignans and Coumarins	Coumarins	1.86899	15.2061	15.7433	1.40248	185.774	88.7106	457.104	75.9465	90.2657	66.2628	101.147
1-Hydroxy-9-methoxycanthin-6-one	C15H10N2O3	335.0948	266.069	0.739476	2-Search-Local	M+Na+HCOOH	622408-85-9	-	-	-	-	Alkaloids	Plumerane	12.7869	45.6885	60.3694	37.7301	402.001	612.965	395.912	403.407	272.686	51.4311	40.6265
Norstictic acid	C18H12O9	336.9488	372.048	0.638583	2-Search-DB	M+H-2H2O	571-67-5	-	-	43603	5379540	Organic acid And Its derivatives	Organic acid And Its derivatives	39.2007	36.7159	18.135	67.458	65.7651	4.44086	5.85613	62.5134	174.871	27.2829	45.0884
2,2'-Dihydroxy-4',6'-dimethoxychalcone	C17H16O5	339.0681	300.1	0.73518	2-Search-DB	M+K	1776-28-9	HMDB0140838	-	-	5964319	Aldehyde,Ketones,Esters	Ketones	0.651885	4.40945	6.29158	1.94349	21.7815	47.8763	25.0774	21.0732	7.34729	6.13704	0.831385
Chamissonolide	C17H24O6	347.0898	324.157	0.82578	2-Search-DB	M+Na	78853-98-2	-	-	73573	10019140	Heterocyclic compounds	Heterocyclic compounds	0.608499	2.46269	2.25693	2.12691	10.9358	12.7664	10.1221	14.8796	8.74485	3.95966	2.48567
Valienone	C7H10O5	349.0791	174.053	0.742933	2-Insilico	2M+H	-	-	C17696	-	11116543	Aldehyde,Ketones,Esters	Ketones	21.1209	31.4698	21.3704	5.53578	138.928	13.0245	75.3339	80.6798	152.407	69.5853	150.783
Tyrosyl-Tryptophan	C20H21N3O4	350.1060	367.153	0.816181	2-Search-DB	M+H-H2O	60815-41-0	HMDB0029116	-	23952	7021832	Amino acid and Its metabolites	Amino acid derivatives	6.85192	11.9504	8.98098	14.3271	44.5057	10.799	11.9997	10.7508	6.23028	16.8764	5.68493
Anisatin	C15H20O8	351.0684	328.116	0.761626	2-Search-DB	M+Na	5230-87-5	-	-	-	115121	Heterocyclic compounds	Heterocyclic compounds	40.2353	38.1203	37.8085	46.5039	38.5539	10.1415	11.2185	177.57	270.025	19.1231	11.9425
Arachidonoylserinol	C23H39NO3	360.1537	377.293	0.779822	2-Search-DB	M+H-H2O	183718-70-9	HMDB0013650	-	46555	10595770	FA	Others	0.195436	1.00261	0.992785	0.266408	2.98821	6.04365	3.46346	6.07335	1.69586	4.84954	0.720442
gamma-Glutamylglutamate	C10H16N2O7	361.0733	276.096	0.734959	2-Search-DB	M+K+HCOOH	1116-22-9	HMDB0011737	C05282	-	92865	Amino acid and Its metabolites	Small Peptide	4.76047	14.9504	26.4348	17.0203	129.001	245.682	138.733	50.1146	10.2349	18.3912	12.8121
Neoechinulin A	C19H21N3O2	362.0133	323.163	0.643521	2-Search-Local	M+K	51551-29-2	-	-	-	9996305	Alkaloids	Plumerane	0.157991	0.250041	0.26016	0.238765	1.84612	0.673879	1.12222	0.529776	0.75255	1.86311	0.35155
[(9S,10S)-9-Acetyloxy-8,8-dimethyl-2-oxo-9,10-dihydropyrano[2,3-f]chromen-10-yl] acetate	C18H18O7	364.0899	346.105	0.605846	2-Insilico	M+NH4	-	-	-	-	21668701	Aldehyde,Ketones,Esters	Esters	0.780832	2.907	3.07662	0.466171	61.8402	3.97168	27.1879	37.3727	42.5121	11.9971	33.3706
Lactose	C12H22O11	365.1053	342.116	0.777999	2-Search-MALDI	M+Na	63-42-3	HMDB0041627	C00243	84975	6134	Carbohydrates and Its metabolites	Sugars	765.442	1056.86	2120.81	1413.23	3957.18	2760.18	1973.3	1594.25	2276.95	1847.91	714.957
Galbeta1,3GlcNAc	C14H25NO11	366.0815	383.143	0.777517	2-Search-DB	M+H-H2O	489-52-1	HMDB0006575	C06372	-	440994	Carbohydrates and Its metabolites	Sugars	461.682	197.143	100.621	372.383	110.354	3.08694	4.9016	20.8824	26.8659	105.147	42.0959
Thr-Ile-Asn	C14H26N4O6	369.0246	346.185	0.739625	2-Search-DB	M+Na	-	-	-	16134	-	Amino acid and Its metabolites	Small Peptide	0.252632	0.267452	0.337797	0.275328	0.850933	1.57071	1.23481	0.792396	0.899695	1.59608	0.513355
Glu-Glu-Asn	C14H22N4O9	373.0848	390.139	0.76626	2-Search-DB	M+H-H2O	-	-	-	15669	-	Amino acid and Its metabolites	Small Peptide	0.422506	2.07327	4.31602	0.298888	33.358	6.8831	34.6292	11.4909	7.54253	3.15477	12.2593
Isosclerone(iso-02)	C10H10O3	379.0823	178.063	0.658742	2-Search-Local	2M+Na	-	-	-	-	-	Quinones	Quinones	2.85271	9.8664	16.8289	9.3212	128.848	188.357	217.905	71.1663	25.2745	29.8262	23.59
1-(naphthalen-2-yl)-2-[(6-nitro-1,3-benzothiazol-2-yl)sulfanyl]ethanone	C19H12N2O3S2	381.0796	380.029	0.833698	2-Insilico	M+H	-	-	-	96303	-	Others	Others	11265.9	5045.25	7305.99	7145.66	2446.11	397.585	261.247	1518.01	2146.91	1642.69	645.997
Bakkenolide M	C24H36O6	385.2446	420.251	0.747125	2-Search-Local	M+H-2H2O	-	-	-	-	-	Terpenoids	Sesquiterpenoids	0.767491	1.85991	3.77471	0.360292	1.79615	1.09207	2.3703	5.43711	1.97341	3.29887	9.03295
O-Methylepoxyshikoccin(ISO)	C23H32O6	387.0411	404.22	0.579423	2-Search-Local	M+H-H2O	-	-	-	-	-	Terpenoids	Ditepenoids	16.0846	16.8689	8.73047	2.80869	73.1382	2.0416	12.8696	46.1572	106.685	26.0434	44.0992
m-Carboxyphenyl phenylacetamidomethylphosphonate	C16H16NO6P	388.0196	349.072	0.632754	2-Insilico	M+K	-	-	C04684	-	130420	Benzene and substituted derivatives	Benzene and substituted derivatives	3.54828	2.55726	1.41759	0.623359	5.20307	14.5291	19.5014	4.6602	6.23155	1.08699	3.95944
Papuaforin C	C27H38O4	391.3357	426.277	0.594491	2-Search-Local	M+H-2H2O	-	-	-	-	-	Others	Others	0.280898	1.12098	3.34204	0.994139	22.2686	24.4881	12.5602	1.45459	0.28224	5.93118	9.84274
2,4,6-Trichlorophenol	C6H3Cl3O	392.8767	195.925	0.751348	2-Insilico	2M+H	88-06-2	-	C07098	-	6914	Benzene and substituted derivatives	Phenolics	0.128205	0.233444	0.408595	0.248837	2.49435	0.5629	0.832394	3.27916	1.90938	1.91956	3.34493
Asp-Phe-Val	C18H25N3O6	397.2440	379.174	0.810887	2-Search-DB	M+NH4	-	-	-	17482	-	Amino acid and Its metabolites	Small Peptide	0.342507	0.465349	0.949512	0.560322	1.83344	0.521826	1.03537	0.586778	0.74363	0.531347	1.00227
Ala-Cys-Glu	C11H19N3O6S1	405.9818	321.099	0.636341	2-Search-DB	M+K+HCOOH	-	-	-	18828	-	Amino acid and Its metabolites	Small Peptide	0.969543	0.958088	1.23141	0.974633	5.58511	1.65184	2.72559	4.47304	5.58972	2.63644	1.75223
Kushenol A	C25H28O5	409.1363	408.194	0.57607	2-Search-MALDI	M+H	99217-63-7	-	-	-	44563121	Flavonoids	Other Flavonoids	3.5603	7.36655	16.5998	0.508154	35.3905	2.30116	17.1889	19.8701	37.7356	3.11823	19.3697
Saucernetin	C22H28O5	411.0483	372.194	0.821254	2-Search-DB	M+K	83377-13-3	-	C10879	-	443018	Lignans and Coumarins	Lignans	0.606784	3.64727	5.01308	0.52285	52.6065	20.9012	38.2863	25.1523	18.2321	9.14821	22.8049
3,4-Dihydroxyphenylglycol O-sulfate	C8H10O7S	413.0788	250.015	0.752442	2-Insilico	2M+Na	-	HMDB0001474	-	-	22833570	Others	Others	0.70756	4.73004	2.04992	0.603356	26.8648	15.8932	45.1312	25.3113	6.29234	2.48957	5.57907
3alpha,7alpha,12alpha-Trihydroxy-5beta-cholestan-26-al	C27H46O4	417.3732	434.34	0.55994	2-Insilico	M+H-H2O	3836-01-9	HMDB0003533	C01301	-	439479	Aldehyde,Ketones,Esters	Aldehydes	0.281476	0.558278	1.22657	0.353886	0.396854	0.156775	0.185088	0.648119	0.727518	1.5209	1.55683
LysoPA(0:0/18:1(9Z))	C21H41O7P	418.8973	436.259	0.522466	2-Insilico	2M+K	-	HMDB0007851	-	-	52929749	GP	PA	1.36991	0.78202	0.581304	1.43264	0.428741	0.353564	0.301189	2.49061	2.6756	5.76066	1.03541
His-Ile-Lys	C18H32N6O4	419.3311	396.249	0.610376	2-Search-DB	M+Na	-	-	-	-	18221402	Amino acid and Its metabolites	Small Peptide	0.69688	3.62639	4.56126	3.54203	21.0347	25.1598	16.5245	5.77529	3.01143	12.3796	11.8951
Ialibinone C	C22H30O4	427.1726	358.214	0.56694	2-Search-Local	M+Na+HCOOH	-	-	-	-	-	Others	Others	0.18737	0.196529	0.265979	0.360915	0.515658	0.600748	0.639711	0.505985	0.386266	0.28607	0.27041
Tyr-Val-Asn	C18H26N4O6	433.2330	394.185	0.7524	2-Search-DB	M+K	-	-	-	18474	-	Amino acid and Its metabolites	Small Peptide	0.379519	1.08633	0.858886	0.446049	10.2889	16.5352	16.3199	4.43146	8.09885	1.5092	3.46712
Ranunculinin derivative	C17H26O13	439.1422	438.137	0.796901	2-Search-Local	M+H	-	-	-	-	-	Others	Others	0.747351	2.00016	1.66192	1.23599	35.6689	19.4686	59.9366	4.47403	19.1924	1.81841	1.73523
5,6,7,8-tetrahydrofolic acid	C19H23N7O6	446.2071	445.171	0.656387	2-Search-MALDI	M+H	135-16-0	-	C00101	-	-	Nucleotides and derivatives	Nucleotides and derivatives	2.68558	0.29344	0.344328	0.309136	0.4961	1.3865	0.591595	1.5901	14.4906	0.347324	0.496502
[2-[(2S,3R,4R,5S)-3,4-Dihydroxy-5-(hydroxymethyl)oxolan-2-yl]oxy-6-hydroxy-4-methoxyphenyl]-(3,5-dihydroxyphenyl)methanone	C19H20O10	447.1060	408.106	0.635566	2-Insilico	M+K	-	-	-	-	5319218	Aldehyde,Ketones,Esters	Ketones	3.39068	3.08368	2.32958	0.3413	52.5625	2.26321	8.62722	15.1337	41.1178	3.2715	12.2865
3,4,5-trihydroxy-6-{[8-(2-hydroxypropan-2-yl)-2-oxo-4-propyl-2H,8H,9H-furo[2,3-h]chromen-5-yl]oxy}oxane-2-carboxylic acid	C23H28O11	463.1058	480.163	0.788938	2-Insilico	M+H-H2O	-	HMDB0130128	-	-	131836333	Organic acid And Its derivatives	Organic acid And Its derivatives	3.94022	12.4232	23.6264	18.9743	96.5273	169.134	105.928	25.6974	7.71664	30.6383	15.4298
Oxyresveratrol	C14H12O4	489.1005	244.074	0.85273	2-Search-DB	2M+H	29700-22-9	HMDB0128505	C10273	-	5281717	Alcohol and amines	Alcohols	6.889	1.68463	18.3658	16.0988	0.889775	0.628594	0.798661	1.05837	0.671879	0.910449	0.504055
6'-hydroxythiobinupharidine	C30H42N2O3S	493.3299	510.292	0.680634	2-Search-Local	M+H-H2O	-	-	-	-	-	Alkaloids	Terpenoid alkaloids	0.272639	0.530736	0.659569	1.46045	0.640384	0.545151	0.66635	0.969629	0.454058	0.525973	0.274418
1-Palmitoyl-sn-glycero-3-phosphocholine	C24H50NO7P	496.3397	495.332	0.897707	2-Search-DB	M+H	17364-16-8	HMDB0010382	-	-	460602	GP	PC	91.0757	101.722	70.1393	40.2601	13.921	47.4629	18.8943	127.062	65.9041	22.6589	21.2104
Edgeworthin glucoside	C24H20O12	501.1225	500.096	0.774241	2-Search-Local	M+H	-	-	-	-	-	Lignans and Coumarins	Coumarins	5.13925	13.5817	26.5151	17.9356	52.6963	46.9916	39.6355	25.8628	32.076	42.979	10.6827
Bakkenolide K	C24H34O6	503.2543	418.236	0.72799	2-Search-Local	M+K+HCOOH	-	-	-	-	-	Terpenoids	Sesquiterpenoids	0.859874	0.837295	0.714198	0.641696	0.82092	1.99458	0.968721	2.02602	3.42049	1.26753	1.42626
LysoPC 15:0(2n isomer)	C23H48NO7P	504.2303	481.317	0.77694	2-Search-Local	M+Na	-	-	-	-	-	Lipids	LPC	0.564319	0.519525	0.523349	0.608278	1.12937	2.11178	1.26818	1.86297	2.52549	1.04629	1.66831
6-Methoxyflavanone	C16H14O3	509.0904	254.094	0.693097	2-Search-DB	2M+H	3034-04-6	-	-	263497	97860	Aldehyde,Ketones,Esters	Ketones	50.0127	37.121	41.9448	63.6374	23.2532	5.30093	4.54008	7.99756	4.07052	14.4442	7.85585
Feruloylcholine glucoside	C21H32NO9+	511.0963	442.207	0.71682	2-Search-Local	M+Na+HCOOH	-	-	-	-	-	Alkaloids	Phenolamine	1.99849	3.15995	1.90791	2.65436	7.62086	27.6881	19.1274	18.6853	21.7519	30.3079	6.88155
Ganoderic Acid N	C30H42O8	513.2577	530.288	0.62095	2-Search-Local	M+H-H2O	-	-	-	-	-	Terpenoids	Triterpene	0.501236	0.925961	2.41878	0.694966	1.19703	3.78119	5.4107	7.65811	10.2888	1.42667	1.24897
Val-Lys-Gly-His-Gly	C21H36N8O6	514.2634	496.276	0.603814	2-Search-DB	M+NH4	-	-	-	264322	-	Amino acid and Its metabolites	Small Peptide	0.250584	0.361991	0.659979	0.294261	0.4978	0.974352	1.16931	1.99722	2.18828	0.476943	0.511792
Ganoderic Acid I	C30H44O8	515.2272	532.304	0.565291	2-Search-Local	M+H-H2O	-	-	-	-	-	Terpenoids	Triterpene	12.695	18.0397	70.47	52.3845	1.25391	1.16774	0.905508	2.67574	1.37466	9.18612	3.23704
Eugenol O-[3,4,5-Trihydroxybenzoyl-(->6)-b-D-glucopyranoside]	C23H26O11	517.2884	478.147	0.639427	2-Search-Local	M+K	152041-15-1	HMDB0040721	-	-	75051748	Others	Others	9.03967	6.16937	6.32149	4.42754	0.549792	0.886641	0.734608	6.40453	3.68419	1.12931	1.2369
Rubiprasin B	C32H52O4	518.8945	500.387	0.519267	2-Insilico	M+NH4	-	-	-	-	21594133	Terpenoids	Terpene	0.692751	0.470795	0.605902	0.518337	0.946611	0.371815	0.698231	1.90308	1.64977	1.10815	0.434565
LysoPC 18:2(2n isomer)	C26H50NO7P	520.3403	519.332	0.932292	2-Search-Local	M+H	-	-	-	-	-	Lipids	LPC	39.4986	46.3404	29.5774	7.96957	1.88061	2.91513	2.19032	61.2342	18.1914	3.95519	3.03741
LysoPC 18:1	C26H52NO7P	522.3553	521.348	0.696308	2-Search-Local	M+H	-	-	-	-	-	Lipids	LPC	23.4281	38.0486	28.278	18.1353	1.21301	1.68923	0.728394	25.884	6.24862	2.62011	2.23312
Raffinose	C18H32O16	527.1581	504.169	0.940218	2-Search-DB	M+Na	512-69-6	HMDB0003213	C00492	-	439242	Carbohydrates and Its metabolites	Sugars	5.56644	32.084	14.9747	18.7093	132.634	80.9129	66.1776	91.9396	42.5536	62.9042	30.9621
alpha-D-Galactosyl-N-acetyllactosamine	C20H35NO16	528.1184	545.196	0.508519	2-Insilico	M+H-H2O	-	-	C04428	-	440339	Alcohol and amines	Amines	0.495608	0.489634	0.499168	0.717282	0.523677	0.380645	0.44589	0.830585	1.13181	0.530954	0.628268
pterosin K	C15H19ClO2	532.9036	266.107	0.64149	2-Search-Local	2M+H	41411-03-4	-	-	-	-	Terpenoids	Sesquiterpenoids	0.9623	0.753345	1.1228	1.75517	9.43947	33.2153	26.9526	7.81488	5.10194	3.80323	2.53278
1-Palmitoyl-sn-glycero-3-phosphocholine	C24H50NO7P	534.2949	495.332	0.905714	2-Search-DB	M+K	17364-16-8	HMDB0010382	-	-	460602	GP	PC	111.84	88.8721	10.7472	26.5692	7.92682	6.19042	4.22187	32.1691	29.1662	10.8519	11.153
Dinnoxolide A	C28H38O5	539.1226	454.272	0.569574	2-Search-Local	M+K+HCOOH	-	-	-	-	-	Others	Others	0.825818	1.35647	2.26716	1.08813	4.27802	3.11954	2.27822	2.42659	3.91191	1.76114	1.36259
Hyperisampsin H(ISO3)	C35H42O6	541.2198	558.298	0.684794	2-Search-Local	M+H-H2O	-	-	-	-	-	Others	Others	1.34676	1.07752	1.03513	0.62908	0.79732	0.748096	0.822949	1.38152	3.496	0.677258	1.01062
6-Desmethoxy hormothamnione triacetate	C27H26O11	544.3367	526.148	0.771748	2-Search-DB	M+NH4	-	-	-	65419	-	Aldehyde,Ketones,Esters	Esters	0.814641	1.44042	1.65113	0.55237	0.731221	1.5673	0.56169	3.57212	1.89316	0.559919	0.298577
Sempervirine	C19H16N2	545.1320	272.131	0.798451	2-Search-DB	2M+H	6882-99-1	-	C09240	-	165550	Alkaloids	Plumerane	6.74798	7.4553	4.27483	8.9377	4.49335	0.724289	0.634909	5.2204	2.91502	5.2772	3.97616
Coumurrayin	C16H18O4	549.1988	274.12	0.686998	2-Search-Local	2M+H	17245-25-9	-	-	-	176911	Lignans and Coumarins	Coumarins	0.267164	1.10843	0.57151	0.63239	8.51597	2.8218	5.88513	3.00854	8.6222	1.5387	2.86658
2-Hexadecanoylthio-1-ethylphosphorylcholine	C23H48NO5PS	550.3506	481.299	0.817879	2-Search-DB	M+Na+HCOOH	60793-01-3	-	-	-	194114	Organic acid And Its derivatives	Phosphoric acids	11.337	14.1416	21.1846	10.5608	1.01504	2.46713	3.50137	27.0582	11.6232	4.9307	4.53893
LysoPC 19:2	C27H52NO7P	551.3545	533.348	0.729548	2-Search-Local	M+NH4	-	-	-	-	-	Lipids	LPC	2.39578	2.87235	4.36603	2.10184	0.399654	1.2064	1.2109	6.32316	2.48436	1.19883	1.12663
3,25-Epoxy-3,22-dihydroxyolean-12-en-28-oic acid (Lantaninilic acid)	C30H46O5	555.2303	486.334	0.698755	2-Search-Local	M+Na+HCOOH	-	-	-	-	-	Terpenoids	Triterpene	1.40381	0.917543	1.00178	0.776962	0.655747	0.747606	0.800961	1.64118	3.73301	0.522442	0.657847
10-Deoxygeniposide tetraacetate	C25H32O13	558.2952	540.184	0.53695	2-Insilico	M+NH4	-	-	C11664	-	443345	Aldehyde,Ketones,Esters	Esters	57.702	57.3673	9.24707	6.04039	1.2584	1.01052	0.684198	21.0331	11.0854	2.20362	1.38725
1-Behenoyl-2-hydroxy-sn-glycero-3-phosphocholine	C30H62NO7P	562.3196	579.426	0.894804	2-Search-DB	M+H-H2O	-	HMDB0010398	-	-	24779479	GP	PC	3.25385	4.50256	1.83062	1.05812	0.734611	0.616572	0.434247	1.22909	1.00865	1.01522	0.736748
O-Nornuciferine (N-Methylasimilobine)(Floribundine)	C18H19NO2	563.0624	281.142	0.558434	2-Search-MALDI	2M+H	3153-55-7	-	-	-	-	Alkaloids	Aporphine alkaloids	0.234765	0.310085	0.398439	0.471516	0.84213	1.30285	1.0781	1.01022	1.25222	0.707132	0.533239
1-Palmitoyl-sn-glycero-3-phosphocholine	C24H50NO7P	564.2164	495.332	0.770636	2-Search-DB	M+Na+HCOOH	17364-16-8	HMDB0010382	-	-	460602	GP	PC	0.265661	0.267214	0.29649	0.252564	0.861818	0.576388	0.871145	0.80247	2.05073	0.497514	0.595816
Phorbol 12-tiglate 13-decanoate	C35H52O8	565.1722	600.366	0.628054	2-Insilico	M+H-2H2O	59086-92-9	-	C09157	-	5281391	Terpenoids	Ditepenoids	1.06566	2.5563	1.30678	3.67241	5.96477	0.961491	1.33428	3.45178	11.1991	2.48198	5.18179
Catalposide	C22H26O12	567.1708	482.142	0.701071	2-Search-DB	M+K+HCOOH	6736-85-2	-	C09775	-	93039	Terpenoids	Monoterpenoids	0.441145	0.654549	0.594441	0.879266	1.07044	0.433904	0.864636	1.00614	1.45678	0.657299	1.08567
LysoPC 16:4	C24H42NO7P	572.3327	487.27	0.718766	2-Search-Local	M+K+HCOOH	-	-	-	-	-	Lipids	LPC	0.876073	1.74164	5.02649	1.1114	1.42443	4.08004	8.2184	13.6368	16.5004	2.47471	1.96611
PAF C-18	C28H58NO7P	574.3508	551.395	0.928181	2-Search-DB	M+Na	74389-69-8	-	-	43410	2733535	Tryptamines,Cholines,Pigments	Cholines	5.86917	5.33309	7.12558	1.7255	0.469376	0.667618	1.1012	9.37158	3.26854	0.880829	1.08682
TG(10:0/10:0/14:0)	C37H70O6	575.5036	610.517	0.518356	2-Insilico	M+H-2H2O	-	HMDB0071579	-	-	131778384	GL	TG	221.994	147.935	172.97	208.331	105.457	71.247	81.1157	122.312	156.764	28.3473	61.1439
1-Palmitoyl-2-oleoyl-sn-glycerol	C37H70O5	577.5185	594.522	0.687166	2-Search-DB	M+H-H2O	29541-66-0	HMDB0007102	C13861	-	5282283	GL	DG	157.974	125.204	176.802	247.97	21.1864	14.7285	9.13809	55.7216	38.0372	15.6508	24.994
Ergocornine	C31H39N5O5	579.3912	561.295	0.561027	2-Insilico	M+NH4	564-36-3	-	C09162	-	73453	Alkaloids	Alkaloids	0.625754	0.786116	1.16469	0.685724	4.05779	4.79915	3.44952	1.76382	0.650936	0.836943	0.591279
Melilotoside D(ISO1)	C26H40O9	581.1683	496.267	0.605162	2-Search-Local	M+K+HCOOH	-	-	-	-	-	Others	Saccharides	0.865873	2.63584	4.40177	3.97076	24.6709	53.6415	23.7607	7.49904	2.52276	3.92925	2.56434
Hydroxysesamone	C15H14O5	587.3350	274.084	0.721383	2-Search-Local	2M+K	-	HMDB0037760	-	-	135404715	Quinones	Quinones	0.42498	2.12679	1.18976	1.41722	15.7517	46.9727	46.3011	4.93383	10.8613	4.33678	15.2083
Deoxykhivorin	C32H42O9	588.3064	570.283	0.539967	2-Insilico	M+NH4	-	-	-	43676	6708722	Heterocyclic compounds	Heterocyclic compounds	28.3592	20.161	23.5745	16.2321	1.20803	0.992704	1.84646	29.9613	14.8895	4.94343	4.91838
PAF C-18	C28H58NO7P	590.3809	551.395	0.847918	2-Search-DB	M+K	74389-69-8	-	-	43410	2733535	Tryptamines,Cholines,Pigments	Cholines	2.01215	2.83266	4.3757	2.21905	0.57683	1.11982	0.899387	3.12939	1.29867	1.77243	1.69986
Esculeogenin B1-O-glucoside	C33H55NO9	592.3975	609.388	0.573476	2-Search-Local	M+H-H2O	-	-	-	-	-	Alkaloids	Steroid alkaloids	1.48932	2.07724	3.0353	1.57314	0.511674	2.12396	1.61125	5.30135	2.17509	1.81217	2.07087
Chrysoeriol-6-C-rhamnoside-7-O-rhamnoside	C28H32O14	593.4010	592.179	0.697437	2-Search-Local	M+H	-	-	-	-	-	Flavonoids	Flavones	0.822864	1.1671	1.60887	1.00129	0.309801	1.43433	0.799407	2.15129	0.842039	0.827835	0.820668
Leiocarposide	C27H34O16	597.1646	614.185	0.603437	2-Search-DB	M+H-H2O	71953-77-0	-	C10805	-	156073	Benzene and substituted derivatives	Benzene and substituted derivatives	4.51935	15.8391	26.909	21.7309	139.908	254.126	98.8707	40.5217	11.5534	22.292	13.1222
Autumnolide	C15H20O5	599.3048	280.131	0.609059	2-Insilico	2M+K	20505-32-2	-	C09346	-	442171	Heterocyclic compounds	Heterocyclic compounds	12.6192	6.82199	6.25645	2.2621	1.01404	1.45628	1.21622	6.90838	3.39917	1.05021	1.53796
LysoPC(18:2(9Z,12Z))	C27H53NO7P	604.2650	534.356	0.812085	2-Search-DB	M+K+HCOOH	-	HMDB0061692	-	-	11005824	GP	LPC	2.18737	1.90582	3.04875	1.69	0.517363	0.694831	0.751382	2.63658	1.43382	0.785434	0.625222
Yuehgesin	C16H20O5	607.2514	292.131	0.752244	2-Search-Local	2M+Na	-	-	-	-	-	Lignans and Coumarins	Coumarins	6.47248	0.409821	0.537781	0.384124	0.902376	1.184	1.19762	8.26416	56.914	0.499449	0.482287
Genkwanine H	C34H40O10	609.2525	608.262	0.712336	2-Search-Local	M+H	845882-81-7	-	-	-	-	Terpenoids	Ditepenoids	0.815668	0.398065	0.418983	0.861196	0.675544	1.02487	0.729731	1.58624	4.55731	0.485819	0.604527
Hemine	C34H32ClFeN4O4	616.1777	651.146	0.825124	2-Search-DB	M+H-2H2O	-	HMDB0000887	-	-	-	Organic acid And Its derivatives	Organic acid And Its derivatives	4.10439	5.43989	6.88058	8.96724	8.65266	7.47233	12.3385	11.6576	8.2655	4.99462	17.0078
Barbatellarine B(iso-1)	C35H39NO9	618.2654	617.263	0.749067	2-Search-Local	M+H	-	-	-	-	-	Terpenoids	Ditepenoids	0.187406	0.25596	0.311738	0.265418	0.748524	1.08445	1.01772	1.03567	2.0484	0.513961	0.484609
1-Arachidoyl-2-hydroxy-sn-glycero-3-phosphocholine	C28H58NO7P	620.2393	551.395	0.627053	2-Search-DB	M+Na+HCOOH	108341-80-6	HMDB0010390	-	-	24779473	GP	PC	0.435555	0.406196	0.501083	0.423664	0.556928	0.589407	0.453719	0.776733	0.886052	0.473978	0.421099
Physagulin D(ISO)	C34H52O10	621.2107	620.356	0.79867	2-Search-Local	M+H	-	-	-	-	-	Others	Others	0.417955	0.475816	0.447024	0.704595	1.49851	1.01202	1.2518	1.12356	2.93632	0.753894	0.827971
1-O-Palmitoyl-2-O-acetyl-sn-glycero-3-phosphorylcholine	C26H52NO8P	622.2303	537.343	0.790303	2-Search-DB	M+K+HCOOH	-	-	-	43419	-	GP	PC	0.786741	0.785413	0.65835	0.721092	1.17531	0.72866	0.800553	1.41285	1.95724	0.742239	0.993037
Derriscandenoside C	C29H34O14	624.1263	606.195	0.716376	2-Search-Local	M+NH4	-	-	-	-	-	Flavonoids	Isoflavones	0.54333	0.538247	0.588837	0.984331	2.01007	0.668624	1.39194	1.10242	1.28803	0.538428	0.860038
Hispidulin-8-C-(2''-O-glucosyl)glucoside	C28H32O16	625.1586	624.169	0.722787	2-Search-Local	M+H	-	-	-	-	-	Flavonoids	Flavones	141.751	333.941	571.481	505.224	2637.36	3888.22	2641.98	776.844	267.352	506.694	343.808
LysoPC 20:3	C28H52NO7P	630.3248	545.348	0.801742	2-Search-Local	M+K+HCOOH	1199257-41-4	-	-	-	-	Lipids	LPC	16.8111	10.4466	12.7245	11.136	1.07931	1.51819	1.40062	15.376	9.06055	2.73848	3.17633
1,2-Didecanoyl PC	C28H56NO8P	634.2339	565.374	0.753626	2-Search-DB	M+Na+HCOOH	3436-44-0	-	-	45204	16219892	GP	PC	0.302726	0.300152	0.283164	0.332028	0.817167	0.689532	0.585117	1.04753	2.77455	0.706212	0.679041
Eseramine	C16H22N4O3	637.2282	318.169	0.508692	2-Insilico	2M+H	6091-57-2	-	C09170	-	442077	Alcohol and amines	Amines	0.644487	0.522039	0.777953	0.941388	0.683943	0.743968	0.681093	0.855521	1.12984	0.479568	0.472748
5,7,3',4'-Tetrahydroxy-6-methoxyflavone-8-C-[glucosyl-(1-2)]-glucoside	C28H32O17	641.1336	640.164	0.7674	2-Search-Local	M+H	-	-	-	-	-	Flavonoids	Flavones	2955.42	2211.77	2633.94	4639.05	2102.08	634.122	382.352	850.009	303.287	813.662	650.946
Sutchuenoside A	C29H32O15	643.1354	620.174	0.624841	2-Search-Local	M+Na	138079-60-4	-	-	-	44258971	Flavonoids	Flavonols	285.411	204.938	208.768	538.322	204.569	44.3987	28.6957	58.58	18.7525	96.7371	77.0111
1-Methy-2-[(Z)-1-undecenyl]-4(1H)-quinolone	C21H29NO	645.3581	311.225	0.646722	2-Search-Local	2M+Na	-	-	-	-	-	Alkaloids	Quinoline alkaloids	4.02859	2.58562	2.7464	2.02284	2.52599	5.24162	5.44644	3.5856	2.59516	1.49727	2.02938
Ohchinolide A	C37H42O10	647.3278	646.278	0.581864	2-Search-Local	M+H	-	-	-	-	-	Terpenoids	Triterpene	1.07936	0.938623	1.24102	1.0806	1.12995	2.51686	2.67757	1.94342	1.59137	1.03767	1.36469
1,2-Didecanoyl PC	C28H56NO8P	650.4392	565.374	0.929074	2-Search-DB	M+K+HCOOH	3436-44-0	-	-	45204	16219892	GP	PC	58.3987	65.9499	114.697	64.4538	9.72012	37.1873	56.4855	415.192	74.2843	73.2677	49.9979
LysoPC 22:6	C30H50NO7P	652.2744	567.332	0.809289	2-Search-Local	M+K+HCOOH	-	-	-	-	-	Lipids	LPC	0.988504	1.29234	1.26851	1.73566	1.63416	1.09797	0.879671	2.49218	1.41401	0.705477	0.49307
Asn-Leu-Pro-Ile-Asn	C25H43N7O8	654.4059	569.317	0.634772	2-Search-DB	M+K+HCOOH	-	-	-	264744	-	Amino acid and Its metabolites	Small Peptide	0.673849	0.844189	1.31332	1.91145	1.21894	1.70059	2.5138	2.47784	1.39143	0.905403	0.779109
13-O-Caffeoylplumieride	C30H32O15	655.3374	632.174	0.740348	2-Search-Local	M+Na	-	-	-	-	-	Terpenoids	Monoterpenoids	29.4735	22.645	35.7163	15.9998	1.3974	1.3166	1.30689	12.73	7.61016	1.67494	2.68631
15-O-Deacetylnimbolidin B	C36H48O11	657.2555	656.32	0.674749	2-Search-Local	M+H	-	-	-	-	-	Terpenoids	Triterpene	1.5545	5.82768	2.98517	11.5938	11.9065	2.11384	5.40398	8.78478	27.3	19.201	51.6157
5,7,3',4'-Tetrahydroxy-6-methoxyflavone-8-C-[glucosyl-(1-2)]-glucoside	C28H32O17	658.4429	640.164	0.577849	2-Search-Local	M+NH4	-	-	-	-	-	Flavonoids	Flavones	0.419845	0.569778	0.582399	0.35018	0.429854	0.685263	0.663862	1.08478	0.898493	0.586295	0.701706
glycyrrhetic acid monoglucuronide	C36H54O10	664.1017	646.372	0.712183	2-Search-Local	M+NH4	34096-83-8	-	-	-	-	Terpenoids	Triterpene Saponin	0.370539	0.403664	0.506383	0.585913	1.34988	0.82275	0.78849	0.986521	1.01553	0.596054	0.627435
Alpinoid A	C42H50O8	665.2632	682.351	0.760758	2-Search-Local	M+H-H2O	-	-	-	-	-	Others	Others	3.7531	9.61078	5.40605	24.9567	12.5833	2.27712	3.03066	9.70598	43.0515	10.388	20.468
Gallic acid-4-O-(6'''-feruloyl)sophoroside	C29H34O18	671.1433	670.174	0.717035	2-Search-Local	M+H	-	-	-	-	-	Phenolic acids	Phenolic acids	1054.28	757.97	816.659	796.016	784.441	228.853	168.586	244.789	44.0998	145.422	216.055
Microcolin C	C37H63N5O7	672.4214	689.473	0.535831	2-Insilico	M+H-H2O	-	-	-	65421	145740432	Amino acid and Its metabolites	Amino acid derivatives	9.15539	16.5439	53.1547	11.4159	12.0136	47.0658	80.9085	144.436	157.737	27.4811	19.9773
Scillaren A	C36H52O13	675.2616	692.341	0.511016	2-Insilico	M+H-H2O	124-99-2	-	C08879	-	441870	Others	Others	12.1552	21.167	20.8718	20.8287	22.3537	23.0824	11.2209	24.7336	19.6254	61.5691	58.2969
Val-Leu-Glu-Ser-Phe	C28H43N5O9	678.7584	593.306	0.591761	2-Search-DB	M+K+HCOOH	-	-	-	264550	-	Amino acid and Its metabolites	Small Peptide	0.856334	0.305316	0.447079	1.12214	0.315579	0.0349369	0.0823186	1.07208	0.587053	0.519046	0.522411
Val-Val-Asn	C14H26N4O5	683.4495	330.19	0.62505	2-Search-DB	2M+Na	-	-	-	15823	-	Amino acid and Its metabolites	Small Peptide	1.02544	1.87739	4.11432	0.772154	1.70026	5.68082	9.53178	15.9629	15.3328	1.84539	1.88868
Bucharaine	C19H25NO4	685.4686	331.178	0.849382	2-Search-DB	2M+Na	21059-47-2	-	C10649	-	5338262	Heterocyclic compounds	Heterocyclic compounds	4.23717	4.04978	5.93908	1.10393	0.634499	0.774051	1.13983	10.3181	4.45814	1.01312	1.23041
4-hydroxy-3-[1-(4-hydroxyphenyl)-3-oxobutyl]-2H-chromen-2-one	C19H16O5	687.6278	324.1	0.729798	2-Search-DB	2M+K	24579-14-4	HMDB0140989	-	-	54682146	Aldehyde,Ketones,Esters	Ketones	0.853727	1.15314	0.676637	0.946091	1.1922	1.44111	1.2286	2.47879	1.1533	0.285613	0.556349
Tyr-Val-Tyr-Lys-Val	C34H50N6O8	688.3949	670.369	0.721323	2-Search-DB	M+NH4	-	-	-	264875	-	Amino acid and Its metabolites	Small Peptide	223.156	142.025	184.63	163.139	8.84333	6.77926	22.1796	343.735	114.639	63.2595	54.3926
Petasiphenol	C18H16O7	689.1543	344.09	0.728223	2-Search-Local	2M+H	145904-50-3	-	-	-	-	Tannins	Tannin	13.5828	10.3841	9.33507	20.1785	42.0151	9.93671	9.17841	8.46957	2.53381	7.42766	12.8516
Azelaoyl PAF	C33H66NO9P	690.4701	651.448	0.903422	2-Search-DB	M+K	-	-	-	62938	17757205	GP	PA	16.3337	18.6623	28.9855	6.51379	3.61309	12.0177	21.9678	161.576	35.604	19.2771	14.3376
Strychnine	C21H22N2O2	691.3908	334.168	0.604626	2-Search-DB	2M+Na	57-24-9	-	C06522	-	441071	Alkaloids	Plumerane	5.42802	4.13413	4.76873	3.5284	2.93417	3.3345	3.87311	8.17397	12.3634	6.54704	4.14159
Lys-Lys-Lys-Gln-Tyr	C32H55N9O8	694.3459	693.417	0.587732	2-Search-DB	M+H	-	-	-	264693	-	Amino acid and Its metabolites	Small Peptide	4.1304	2.14308	2.45698	0.910864	1.2218	1.56336	1.31946	5.92835	3.29551	1.19025	1.35387
Pro-Phe-Tyr-Leu-Arg	C35H50N8O7	695.4612	694.38	0.74974	2-Search-DB	M+H	-	-	-	264401	-	Amino acid and Its metabolites	Small Peptide	1.73049	15.8442	9.59414	3.66304	217.11	203.516	96.1033	67.2648	95.6853	11.8231	30.7877
4-Hydroxyderricin	C21H22O4	699.4279	338.152	0.734255	2-Search-Local	2M+Na	55912-03-3	-	-	-	6438503	Flavonoids	Chalcones	49.2136	29.885	21.3725	9.61509	6.69793	8.71855	22.865	31.2667	20.1509	5.78751	9.58035
Balajaponin B	C32H42O15	705.1850	666.252	0.582257	2-Search-Local	M+K	-	-	-	-	-	Phenolic acids	Phenolic acids	39.3041	54.4459	4.28406	35.3996	7.81419	1.24889	1.27156	4.83105	3.63868	3.22117	1.9693
Nagilactone B diglucoside	C31H44O17	706.4661	688.257	0.707217	2-Search-Local	M+NH4	-	-	-	-	-	Terpenoids	Ditepenoids	1.71663	2.33426	3.62597	0.789905	0.440359	1.39405	1.76481	14.0481	4.09558	2.03823	1.39476
Sanggenon O	C40H36O12	709.4129	708.221	0.574015	2-Search-Local	M+H	101664-32-8	-	-	-	-	Flavonoids	Other Flavonoids	3.93783	12.5636	4.62089	5.97556	78.7697	18.2013	19.1307	28.8037	101.265	7.8812	30.1956
8,15-Dihete	C20H32O4	711.4358	336.23	0.511027	2-Search-DB	2M+K	80234-65-7	HMDB0010219	-	96562	5283183	FA	Others	30.2412	77.8928	43.3858	66.8708	262.708	34.1547	37.6786	74.1772	186.471	34.8701	154.367
[(10S,11R,12R,13S,15R)-3,4,5,11,12,21,22,23-Octahydroxy-8,18-dioxo-9,14,17-trioxatetracyclo[17.4.0.02,7.010,15]tricosa-1(23),2,4,6,19,21-hexaen-13-yl] (E)-3-(3,4-dihydroxyphenyl)prop-2-enoate	C29H24O17	713.4484	644.101	0.505178	2-Insilico	M+Na+HCOOH	-	-	-	-	10908399	Aldehyde,Ketones,Esters	Esters	4.88142	18.5202	17.5605	78.5361	26.7417	8.822	13.5357	42.8914	49.0055	34.2201	84.4259
1-(9Z-Octadecenoyl)-2-(9-oxo-nonanoyl)-sn-glycero-3-phosphocholine	C35H66NO9P	714.4105	675.447	0.90458	2-Search-Local	M+K	-	-	-	-	-	Lipids	Glycerol ester	163.407	95.0343	145.89	54.3579	2.07082	3.34827	4.25154	87.1563	28.818	7.39484	8.49294
6'-O-(4-Hydroxycinnamoyl)Desglucouzarin	C38H50O11	721.4786	682.335	0.726758	2-Search-Local	M+K	-	-	-	-	-	Steroids	Cardiac glycoside	21.2139	24.9445	44.5025	9.15406	36.4825	28.9809	52.003	199.276	199.167	10.7797	14.3849
Castanoside B[Kaempferol-3-O-(4'',6''-di-p-coumaroyl)mannoside]	C39H32O15	723.4925	740.174	0.68528	2-Search-Local	M+H-H2O	-	-	-	-	-	Flavonoids	Flavonols	13.0888	17.1261	51.4749	16.2243	18.9465	10.3868	13.2651	83.7578	44.2048	10.5936	10.7975
1-Palmitoyl-2-myristoyl-sn-glycero-3-phosphocholine	C38H76NO8P	728.4272	705.531	0.8023	2-Search-DB	M+Na	69441-09-4	HMDB0007965	-	-	24778679	GP	PC	86.1482	44.795	44.3243	13.121	3.32649	2.10499	6.17898	144.011	56.2535	13.563	11.9223
Thr-Pro-Glu	C14H23N3O7	729.4769	345.154	0.695786	2-Search-DB	2M+K	-	-	-	18357	-	Amino acid and Its metabolites	Small Peptide	0.446743	0.50019	0.552781	0.421187	0.428557	0.553526	0.554886	1.01891	0.71493	0.494536	0.636519
N-Lauroyl-D-erythro-sphingosylphosphorylcholine	C35H71N2O6P	731.2992	646.505	0.72427	2-Search-DB	M+K+HCOOH	474923-21-2	HMDB0012096	-	-	44260123	SL	SM	6.01405	4.76827	6.72684	20.8448	1.1654	0.87204	1.36528	2.02544	2.36069	5.0315	7.23781
Elatoside G	C36H56O11	733.4194	664.382	0.678621	2-Search-Local	M+Na+HCOOH	171828-77-6	HMDB0041347	-	-	85149756	Terpenoids	Triterpene Saponin	12.0889	81.6953	32.4944	30.2653	921.221	297.983	328.138	284.996	631.822	72.6919	163.988
germinaline	C39H61NO13	734.4230	751.414	0.648475	2-Search-Local	M+H-H2O	-	-	-	-	-	Alkaloids	Steroid alkaloids	3.75532	21.5291	9.16778	11.2697	205.088	98.8607	146.171	100.478	129.274	29.2178	71.052
Pavitnoside D	C39H60O14	735.4335	752.398	0.592984	2-Search-Local	M+H-H2O	-	-	-	-	-	Steroids	Steroidal saponins	23.544	49.2494	44.9723	56.1035	197.049	44.8302	56.5619	175.094	305.087	48.3234	141.08
Azelaoyl PAF	C33H66NO9P	736.5080	651.448	0.725737	2-Search-DB	M+K+HCOOH	-	-	-	62938	17757205	GP	PA	1.19823	1.40203	0.762355	1.65363	0.573272	0.559928	0.751087	1.06821	0.854107	0.567386	0.520183
Gentrogenin-3-O-glucosyl(1→4)fucoside (Kingianoside B)	C39H60O13	737.4514	736.403	0.633001	2-Search-Local	M+H	145867-18-1	-	-	-	-	Steroids	Steroidal saponins	703.396	380.283	272.825	174.072	30.5248	4.98973	12.6856	330.263	200.693	27.2377	44.5403
1,2-dioleoyl-sn-Glycero-3-Phosphate	C39H73O8P	739.4655	700.504	0.712451	2-Search-DB	M+K	-	-	-	34486	9547172	GP	PA	306.163	325.989	407.178	419.092	16.7111	1.9675	8.07155	199.997	88.6158	25.9352	35.7338
1-Palmitoyl-2-linoleoyl-sn-glycero-3-phosphocholine	C42H80NO8P	740.5237	757.562	0.714732	2-Search-DB	M+H-H2O	17708-90-6	HMDB0007973	-	-	5287971	GP	PC	3.18927	1.80777	2.87529	1.2002	0.682835	0.519477	0.498195	2.84519	1.08539	0.657739	0.591893
Sarsasapogenin-3-O-glucosyl(1→2)galactoside (Timosaponin A-III,Filiferin B)	C39H64O13	741.4314	740.435	0.621067	2-Search-Local	M+H	41059-79-4	-	C17075	-	-	Steroids	Steroidal saponins	3.06243	4.31292	4.15126	1.12318	81.8119	103.562	137.335	35.9508	49.2998	4.96469	6.04053
5-Hydroxy-6,7,3',4'-tetramethoxyflavanone	C19H20O7	743.3561	360.121	0.607633	2-Search-Local	2M+Na	-	-	-	-	-	Flavonoids	Flavanones	0.510341	0.522842	0.683968	0.746463	0.903651	1.18809	0.998085	1.66875	1.81384	0.984443	1.06042
1-(9Z-Octadecenoyl)-2-(9-oxo-nonanoyl)-sn-glycero-3-phosphocholine	C35H66NO9P	744.4235	675.447	0.887742	2-Search-Local	M+Na+HCOOH	-	-	-	-	-	Lipids	Glycerol ester	8.68467	5.56668	5.52325	1.96599	2.35516	2.56676	4.49438	21.7095	9.00281	2.91998	4.23098
PA(22:6(4Z,7Z,10Z,13Z,16Z,19Z)/18:2(9Z,12Z))	C43H69O8P	745.4758	744.473	0.56086	2-Insilico	M+H	-	HMDB0115409	-	-	52929421	GP	PA	8.10609	7.09799	15.3161	3.34988	13.236	20.3145	24.063	48.5507	53.8383	3.22855	4.0682
2-hydroxy-3-{[3,4,5-trihydroxy-6-({[3,4,5-trihydroxy-6-(hydroxymethyl)oxan-2-yl]oxy}methyl)oxan-2-yl]oxy}propyl octadeca-9,12-dienoate	C33H58O14	747.3044	678.383	0.581673	2-Search-Local	M+Na+HCOOH	-	-	-	-	-	Others	Others	0.344977	0.386958	0.396436	0.594024	0.615846	0.617187	0.616786	1.02265	1.31637	0.543455	0.669998
7-methyl-2-morpholino-9-(1-(phenylamino)ethyl)-4H-pyrido[1,2-a]pyrimidin-4-one	C21H24N4O2	751.4034	364.19	0.542997	2-Search-DB	2M+Na	663619-89-4	-	-	45059	9907093	Aldehyde,Ketones,Esters	Ketones	43.1512	74.7622	103.436	273.656	96.742	4.64998	8.72339	78.5162	193.784	54.6412	204.85
(7'R)-7'-Hydroxylariciresinol	C20H24O7	753.4443	376.152	0.586319	2-Search-Local	2M+H	-	-	-	-	-	Others	Others	8.46233	2.39349	2.86507	1.38013	0.872479	0.981294	1.10142	10.1577	3.49813	0.689982	0.766294
PE(16:0/18:2(9Z,12Z))	C39H74NO8P	754.4791	715.515	0.559178	2-Search-DB	M+K	26662-95-3	HMDB0008928	-	44965	9546747	GP	PE	117.274	64.4734	51.5793	20.6477	5.10827	1.13769	1.39636	25.4148	19.1015	2.58955	3.3437
Lys-Pro-Asp	C15H26N4O6	755.4058	358.185	0.590487	2-Search-DB	2M+K	-	-	-	22724	-	Amino acid and Its metabolites	Small Peptide	1.60686	9.53627	2.52784	3.18502	139.015	55.0296	79.6374	38.4622	137.399	8.88404	16.8975
N-[2-(3,4-dimethoxyphenyl)ethyl]-3-(4-hydroxy-3-methoxyphenyl)propanimidic acid	C20H25NO5	757.4576	359.173	0.534676	2-Insilico	2M+K	-	HMDB0135483	-	-	131839060	Benzene and substituted derivatives	Phenolics	1.66907	1.48334	1.94083	1.90423	1.383	1.6893	1.38046	2.80752	3.87385	2.52577	2.12097
1-(1Z-Octadecenyl)-2-(5Z,8Z,11Z,14Z-eicosatetraenoyl)-sn-glycero-3-phosphocholine	C46H84NO7P	758.5681	793.599	0.902433	2-Search-DB	M+H-2H2O	-	HMDB0011253	-	-	24779390	GP	PC	568.736	424.332	388.124	140.897	30.8021	22.675	56.1251	647.208	201.132	58.5171	53.1469
1,2-Di-(9Z,12Z,15Z-octadecatrienoyl)-sn-glycero-3-phosphocholine	C44H76NO8P	760.4935	777.531	0.91172	2-Search-DB	M+H-H2O	2701-19-1	HMDB0008206	-	-	24778990	GP	PC	0.632793	1.23704	2.41032	0.641395	4.39801	6.89899	7.56525	9.72857	15.2255	1.51521	1.41709
[(8R,9R,10R,11S,13R)-11-[(E)-3-(3,4-Dihydroxyphenyl)prop-2-enoyl]oxy-2,3,10,19,20-pentahydroxy-6,16-dioxo-7,12,15,24-tetraoxapentacyclo[19.2.1.05,23.08,13.017,22]tetracosa-1(23),2,4,17,19,21-hexaen-9-yl] 3,4,5-trihydroxybenzoate	C36H26O20	761.4486	778.102	0.527783	2-Insilico	M+H-H2O	-	-	-	-	11468403	Benzene and substituted derivatives	Benzene and substituted derivatives	272.532	131.662	106.71	39.5881	37.7241	13.3539	36.0438	132.39	79.8145	9.53112	18.4225
Celastolide	C44H43NO11	762.3228	761.284	0.585028	2-Search-Local	M+H	-	-	-	-	-	Alkaloids	Alkaloids	0.281893	0.392884	0.390447	0.44977	0.950267	1.52482	1.26425	0.984295	1.26624	0.666002	0.794455
Ser-His-Lys	C15H26N6O5	763.4652	370.196	0.544639	2-Search-DB	2M+Na	-	-	-	-	18223949	Amino acid and Its metabolites	Small Peptide	329.389	217.988	221.957	94.1698	6.02483	2.25889	4.84404	88.964	33.7861	4.24492	8.59461
1,2-Dilinoleoyl-sn-glycero-3-phosphocholine	C44H80NO8P	764.4699	781.562	0.507211	2-Search-DB	M+H-H2O	998-06-1	HMDB0008138	-	-	5288075	GP	PC	84.2944	63.1401	61.9465	32.7074	2.34351	1.20646	2.09066	34.0871	13.1267	1.83242	3.49877
Assafoetidin	C24H30O4	765.4796	382.214	0.842679	2-Search-Local	2M+H	-	HMDB0033543	-	-	131751454	Lignans and Coumarins	Coumarins	178.239	145.717	176.079	81.154	2.34311	0.991956	1.97985	28.3729	10.8359	2.25801	3.4963
Arachidonoyl thio-PC	C44H82NO6PS	766.3489	783.56	0.718543	2-Search-DB	M+H-H2O	146797-82-2	-	-	63010	53394300	Benzene and substituted derivatives	Benzene and substituted derivatives	0.950669	1.17466	1.17149	2.15082	1.1885	0.985885	0.831728	1.68023	1.68579	1.28804	1.43523
Withanoside V	C40H62O14	767.5492	766.414	0.645374	2-Search-Local	M+H	256520-90-8	-	-	-	-	Others	Others	0.386918	0.367619	0.608786	0.341346	0.294791	0.379087	0.673945	1.03394	0.834155	0.542581	0.385464
7β-Acetoxy-9-acetyl spicataxin	C41H55NO13	770.3867	769.367	0.65998	2-Search-Local	M+H	-	-	-	-	-	Alkaloids	Alkaloids	0.305929	0.362787	0.408612	0.395919	0.574793	1.46127	1.08525	1.18198	0.956795	0.615202	0.635798
Pro-His-Asn	C15H22N6O5	771.3696	366.165	0.577535	2-Search-DB	2M+K	-	-	-	23382	-	Amino acid and Its metabolites	Small Peptide	3.25643	18.8102	4.59986	4.92476	120.924	25.7788	21.0587	41.617	188.823	15.2227	34.0223
His-Ile-Val	C17H29N5O4	773.3913	367.222	0.63006	2-Search-DB	2M+K	-	-	-	19355	-	Amino acid and Its metabolites	Small Peptide	49.6918	100.443	45.8055	123.507	200.22	5.36362	11.1621	104.919	294.744	37.4371	93.1123
9-Methoxycamptothecine	C21H18N2O5	779.3518	378.122	0.739697	2-Search-Local	2M+Na	39026-92-1	-	-	-	123617	Alkaloids	Quinoline alkaloids	0.497422	0.77055	0.687601	0.672088	1.3339	1.22533	1.33088	2.03062	2.1038	0.773427	1.00481
1-Palmitoyl-2-linoleoyl-sn-glycero-3-phosphocholine	C42H80NO8P	780.5491	757.562	0.760113	2-Search-DB	M+Na	17708-90-6	HMDB0007973	-	-	5287971	GP	PC	95.8509	91.8748	185.956	32.6922	58.7227	80.8542	161.413	714.333	611.991	42.7952	41.5009
2-Oleoyl-1-palmitoyl-sn-glycero-3-phosphocholine	C42H82NO8P	782.3562	759.578	0.86179	2-Search-DB	M+Na	26853-31-6	HMDB0007972	-	-	5497103	GP	PC	0.5445	0.644814	0.737622	0.846954	0.926018	1.05965	1.03771	1.54694	2.42673	1.4001	1.84157
Eicosapentaenoyl PAF C-16	C44H80NO7P	783.5737	765.567	0.880988	2-Search-DB	M+NH4	132196-28-2	-	-	43430	10485310	GP	PC	103.171	73.0793	124.405	30.6815	23.5113	16.4213	21.2247	364.664	118.241	23.5519	19.369
1-Palmitoyl-2-stearoyl-sn-glycero-3-phosphocholine	C42H84NO8P	784.5812	761.593	0.513862	2-Search-DB	M+Na	59403-51-9	HMDB0007970	-	-	24778686	GP	PC	288.44	264.854	258.487	131.701	10.3815	5.43695	9.57089	330.871	53.0599	18.9946	15.664
1,2-Dipentadecanoyl-sn-glycero-3-phosphocholine	C38H76NO8P	790.5707	705.531	0.763687	2-Search-DB	M+K+HCOOH	3355-27-9	HMDB0007934	-	-	24778654	GP	PC	0.53869	0.939975	2.86024	0.312364	0.343366	0.534465	0.633938	12.1365	3.88264	0.605061	0.715832
Wuweizisu C	C22H24O6	791.3973	384.157	0.529925	2-Search-DB	2M+Na	61301-33-5	-	-	-	119112	Heterocyclic compounds	Heterocyclic compounds	2.11572	1.94816	2.37481	12.8898	1.83906	1.35571	1.12619	2.24133	6.47342	1.06308	1.87912
12-Hydroxy-ophiogenin-3-O-rhamnosyl(1→2)glucoside (Ophiopogonin R)	C39H62O15	793.4377	770.409	0.603247	2-Search-Local	M+Na	-	-	-	-	-	Steroids	Steroidal saponins	101.083	43.1145	28.1498	13.5296	2.69318	1.58711	1.7318	18.0488	10.9631	1.9699	2.28104
1-Palmitoyl-2-linoleoyl-sn-glycero-3-phosphocholine	C42H80NO8P	796.5242	757.562	0.719662	2-Search-DB	M+K	17708-90-6	HMDB0007973	-	-	5287971	GP	PC	2524.35	1262.64	778.961	479.617	60.5451	11.581	53.1369	1448.27	443.268	105.963	107.978
N-Oleoyl-D-erythro-sphingosylphosphorylcholine	C41H81N2O6P	797.5285	728.583	0.719538	2-Search-DB	M+Na+HCOOH	108392-10-5	HMDB0012101	-	-	6443882	SL	SM	995.818	447.601	324.468	161.04	22.9256	5.55555	14.8811	679.858	331.806	35.7894	36.6053
2-Oleoyl-1-palmitoyl-sn-glycero-3-phosphocholine	C42H82NO8P	798.5400	759.578	0.709969	2-Search-DB	M+K	26853-31-6	HMDB0007972	-	-	5497103	GP	PC	1971.82	1395.79	1613.05	1435.25	34.8979	2.9836	8.02313	763.292	201.312	109.825	98.6228
1,2-Di-(9Z,12Z,15Z-octadecatrienoyl)-sn-glycero-3-phosphocholine	C44H76NO8P	800.5469	777.531	0.737057	2-Search-DB	M+Na	2701-19-1	HMDB0008206	-	-	24778990	GP	PC	341.707	234.133	261.354	152.984	4.24439	0.894443	1.1286	115.706	32.8838	13.8764	9.85876
1-Stearoyl-2-myristoyl-sn-glycero-3-phosphocholine	C40H80NO8P	802.6029	733.562	0.844566	2-Search-DB	M+Na+HCOOH	20664-02-2	HMDB0008031	-	-	3082163	GP	PC	1.11795	0.926386	1.04351	0.590323	0.295896	0.266541	0.38788	1.65172	0.874046	0.352685	0.370397
Salbostatin 6'-phosphate	C13H24NO11P	803.3135	401.109	0.580702	2-Insilico	2M+H	-	-	C21211	-	121494005	Organic acid And Its derivatives	Organic acid And Its derivatives	15.8287	12.9687	11.8378	41.1054	3.10469	1.01153	1.04009	6.59332	17.1486	10.721	8.7672
1,2-Dilinoleoyl-sn-glycero-3-phosphocholine	C44H80NO8P	804.4088	781.562	0.70642	2-Search-DB	M+Na	998-06-1	HMDB0008138	-	-	5288075	GP	PC	0.420714	0.438074	0.513449	0.485145	0.839179	1.81081	1.34928	1.05552	1.15353	0.576397	0.65358
1,2-Dieicosenoyl-sn-glycero-3-phosphocholine	C48H92NO8P	806.3981	841.656	0.700967	2-Search-DB	M+H-2H2O	-	HMDB0008308	-	-	24779063	GP	PC	0.756767	1.30096	1.16841	2.55881	1.90855	1.29927	1.68313	2.24111	3.36682	1.26364	1.75724
Vincristine	C46H56N4O10	807.3987	824.4	0.596393	2-Search-DB	M+H-H2O	57-22-7	HMDB0014681	C07204	-	5978	Alkaloids	Alkaloids	0.706932	1.31433	1.1597	2.20148	2.00323	1.89699	1.82018	2.99652	4.12922	1.51221	3.14598
1-Stearoyl-2-linoleoyl-sn-glycero-3-phosphocholine	C44H84NO8P	808.5763	785.593	0.71957	2-Search-DB	M+Na	27098-24-4	HMDB0008039	-	-	6441487	GP	PC	18.7534	19.7891	59.5576	16.2542	12.6445	5.48904	7.95446	67.7641	32.14	4.83242	5.10276
N-Docosanoyl-4-sphingenyl-1-O-phosphorylcholine	C45H91N2O6P	809.3469	786.661	0.745048	2-Search-DB	M+Na	94359-12-3	HMDB0012103	-	-	44260125	SL	SM	0.389026	0.497359	0.531193	0.511222	1.30974	1.46376	0.67843	1.67121	2.45695	0.636365	0.781093
Asp-Tyr-Val	C18H25N3O7	813.3895	395.169	0.636736	2-Search-DB	2M+Na	-	-	-	17932	-	Amino acid and Its metabolites	Small Peptide	0.577469	0.704758	0.70034	0.701563	1.24434	2.61123	3.33056	1.5892	2.10796	0.816838	1.10954
1,2-Dipalmitoleoyl-sn-glycero-3-phosphocholine	C40H76NO8P	814.4231	729.531	0.780888	2-Search-DB	M+K+HCOOH	-	HMDB0008002	-	-	24778764	GP	PC	2.22897	1.54304	1.70191	0.934736	1.73021	1.46221	1.31852	4.86457	5.7469	1.11756	1.14145
Quassin	C22H28O6	815.4010	388.189	0.508105	2-Search-DB	2M+K	76-78-8	HMDB0036587	C08778	-	65571	Terpenoids	Triterpene	1.01289	0.597702	0.752767	0.70238	1.09439	1.21759	1.62273	1.61426	1.69257	0.671715	0.946576
1,2-Di-(9Z,12Z,15Z-octadecatrienoyl)-sn-glycero-3-phosphocholine	C44H76NO8P	816.4332	777.531	0.728884	2-Search-DB	M+K	2701-19-1	HMDB0008206	-	-	24778990	GP	PC	135.195	50.7275	35.0641	14.8456	4.81975	2.99612	2.22605	17.6354	10.1891	3.54785	3.84606
Diacetyl-8-gingerdiol	C23H36O6	817.4952	408.251	0.565041	2-Search-DB	2M+H	-	-	-	263548	-	Heterocyclic compounds	Heterocyclic compounds	0.437504	0.578467	1.15101	0.481389	2.58674	1.53376	1.99476	6.46363	13.2208	0.890528	1.67191
1,2-Dilinoleoyl-sn-glycero-3-phosphocholine	C44H80NO8P	820.5255	781.562	0.706583	2-Search-DB	M+K	998-06-1	HMDB0008138	-	-	5288075	GP	PC	1398.87	644.139	481.765	166.98	18.3952	3.32015	13.5618	494.533	217.364	26.9469	41.3096
Arachidonoyl thio-PC	C44H82NO6PS	822.5383	783.56	0.715852	2-Search-DB	M+K	146797-82-2	-	-	63010	53394300	Benzene and substituted derivatives	Benzene and substituted derivatives	1810.78	1034.66	1016.3	331.422	15.9557	2.14247	5.20268	542.554	176.883	16.8033	23.3463
1-Stearoyl-2-linoleoyl-sn-glycero-3-phosphocholine	C44H84NO8P	824.5560	785.593	0.718116	2-Search-DB	M+K	27098-24-4	HMDB0008039	-	-	6441487	GP	PC	804.859	395.811	538.77	487.565	11.3085	1.6561	4.79539	244.62	58.0772	14.1983	18.5808
1-Stearoyl-2-linoleoyl-sn-glycero-3-phospho-L-serine	C42H78NO10P	826.5683	787.536	0.715167	2-Search-DB	M+K	132014-81-4	HMDB0012380	-	-	9547091	GP	PS	181.582	115.291	123.679	109.835	1.87816	0.546533	1.20903	40.5685	11.6533	9.79592	7.87641
Brucine	C23H26N2O4	827.3332	394.189	0.565881	2-Search-DB	2M+K	357-57-3	-	C09084	-	442021	Alkaloids	Plumerane	1.34872	1.47102	1.5263	4.28343	1.11988	1.15555	0.788672	2.73051	8.44907	5.30853	4.90636
Dihomo--Linolenoyl PAF C-16	C44H84NO7P	838.3956	769.599	0.720322	2-Search-DB	M+Na+HCOOH	155575-01-2	-	-	43415	16759365	GP	PC	0.574691	0.587336	0.605003	0.59835	1.33873	1.65704	1.56292	1.50834	1.99711	0.701295	1.24566
episamarcandin	C24H32O5	839.3666	400.225	0.641092	2-Search-Local	2M+K	-	-	-	-	-	Lignans and Coumarins	Coumarins	0.388859	0.598574	0.568809	0.74484	1.12715	1.68389	2.07897	1.63438	2.69177	0.860475	1.11888
Gln-Thr-Tyr	C18H26N4O7	843.3441	410.18	0.504937	2-Search-DB	2M+Na	-	-	-	20894	-	Amino acid and Its metabolites	Small Peptide	7.00051	5.74488	5.20732	13.9687	3.57902	1.36364	2.03019	4.83778	11.8149	7.20535	7.07418
1,2-Di-(9Z,12Z,15Z-octadecatrienoyl)-sn-glycero-3-phosphocholine	C44H76NO8P	846.5252	777.531	0.738973	2-Search-DB	M+Na+HCOOH	2701-19-1	HMDB0008206	-	-	24778990	GP	PC	15.4245	14.5385	21.218	26.6931	2.31067	1.4087	1.55188	16.9689	4.82354	4.03639	3.81266
Eicosapentaenoyl PAF C-16	C44H80NO7P	850.4006	765.567	0.82816	2-Search-DB	M+K+HCOOH	132196-28-2	-	-	43430	10485310	GP	PC	0.530196	0.619413	0.607976	0.745924	1.00514	1.15239	1.51116	1.41953	1.17592	0.635121	0.702148
1,3-alpha-D-Mannosyl-(1,2-N-acetyl-alpha-D-glucosaminyl)-1,2-alpha-D-mannosyl-1,2-alpha-D-mannosyl-D-mannose	C32H55NO26	852.4056	869.301	0.55648	2-Insilico	M+H-H2O	-	-	C04923	-	51351650	Carbohydrates and Its metabolites	Sugars	0.578676	0.650342	0.661129	0.600602	1.0495	1.23573	1.3698	1.97852	3.95163	0.802554	0.917775
Phe-Thr-Tyr	C22H27N3O6	859.3962	429.19	0.679763	2-Search-DB	2M+H	-	-	-	20660	-	Amino acid and Its metabolites	Small Peptide	0.562208	0.64443	0.732653	0.680038	0.926506	1.51879	2.16537	1.74478	1.54355	0.74409	0.880613
1,2-Didocosahexaenoyl-sn-glycero-3-phosphocholine	C52H80NO8P	860.4151	877.562	0.824011	2-Search-DB	M+H-H2O	99296-81-8	HMDB0008748	-	-	24779134	GP	PC	0.709213	0.77857	0.987337	0.801169	1.55781	1.57763	1.89796	2.26563	2.13426	1.1813	1.2832
LysoPC(10:0)	C18H39NO7P	863.6823	412.246	0.526153	2-Search-DB	2M+K	-	HMDB0003752	-	-	5313971	GP	LPC	11.5265	23.8911	29.3193	27.0171	2.17328	1.49889	1.26773	26.6572	9.85194	3.11854	3.16331
1,2-Dibehenoyl-sn-glycero-3-phosphocholine	C52H104NO8P	866.4895	901.75	0.82202	2-Search-DB	M+H-2H2O	37070-48-7	HMDB0008545	-	-	21308787	GP	PC	0.865764	0.851436	1.20268	0.724927	1.38851	2.21079	1.31422	4.83972	3.74348	0.800957	1.21321
1,2-Diarachidonoyl-sn-glycero-3-phosphocholine	C48H80NO8P	868.4565	829.562	0.78863	2-Search-DB	M+K	17688-29-8	HMDB0008443	-	-	24779076	GP	PC	0.715805	0.773801	0.792579	0.868754	1.00631	1.40166	1.93358	1.6218	1.6256	0.884194	1.01159
1,2-dioleoyl-sn-glycero-3-phosphatidylcholine	C44H84NO8P	870.5694	785.593	0.718329	2-Search-DB	M+K+HCOOH	4235-95-4	HMDB0062690	-	-	10350317	GP	PC	28.213	0.575021	0.857637	0.349107	1.05059	1.598	1.10252	36.4797	298.031	0.571469	0.792537
N-Docosanoyl-4-sphingenyl-1-O-phosphorylcholine	C45H91N2O6P	871.5711	786.661	0.699784	2-Search-DB	M+K+HCOOH	94359-12-3	HMDB0012103	-	-	44260125	SL	SM	85.4622	0.753358	1.22891	0.290231	1.33947	1.32132	1.03024	117.657	1068.27	0.582807	0.88871
1-Stearoyl-2-docosahexaenoyl-sn-glycero-3-phosphocholine	C48H84NO8P	872.5805	833.593	0.712095	2-Search-DB	M+K	-	HMDB0008057	-	-	24778876	GP	PC	85.4716	0.756089	1.3056	0.311547	0.845823	7.89425	2.4656	96.4761	972.992	0.550781	0.820453
2,3-Bis[[(9E,11E,13E)-octadeca-9,11,13-trienoyl]oxy]propyl (9E,11E,13E)-octadeca-9,11,13-trienoate	C57H92O6	874.5679	872.689	0.546554	2-Insilico	M+H	-	-	-	-	10123685	GL	TG	0.67486	0.599019	0.672643	1.10508	1.35819	1.07655	1.03699	1.58682	0.021412	0.900857	0.753961
5(6)-En-spirost-3-ol-3-O-glucosyl-(1→4)-[rhamnosyl-(1→2)]-galactoside	C45H72O17	885.6417	884.477	0.584147	2-Search-Local	M+H	-	-	-	-	-	Steroids	Steroidal saponins	0.250997	0.301133	0.241262	0.510103	0.759967	0.212162	0.358757	0.309953	0.645598	0.444167	0.581984
Pennogenin-3-O-[2'-O-acetylrhamnosyl(1→2)][xylosyl(1→4)]glucoside	C46H72O18	913.6179	912.472	0.624917	2-Search-Local	M+H	-	-	-	-	-	Steroids	Steroidal saponins	0.510191	0.471714	0.52379	0.525068	0.453512	0.44039	0.4879	0.720647	0.70389	0.386857	0.465298
3,22,26-Trihydroxy-furost-5-en-12-one-3-O-glucosyl(1→4)fucoside-26-O-glucoside (Kingianoside D)	C45H72O19	917.4127	916.467	0.598997	2-Search-Local	M+H	145854-05-3	-	-	-	-	Steroids	Steroidal saponins	1.13928	1.37987	1.44813	1.52008	2.34566	1.2899	1.30316	2.41382	5.83703	2.56362	4.10591
PC(6:0/6:0)	C20H40NO8P	929.4216	453.249	0.73231	2-Search-DB	2M+Na	-	-	-	39963	10072611	GP	PC	1.42753	1.42731	1.46624	2.20823	1.39377	1.22998	1.09401	2.66753	2.99954	1.10796	1.54322
Ophiopogonin D	C44H70O16	939.4738	854.466	0.575753	2-Search-DB	M+K+HCOOH	945619-74-9	-	C17042	-	46173859	Steroids	Steroidal saponins	25.2573	21.6633	17.72	36.1616	5.10103	4.14293	3.95808	6.0875	7.71995	3.12895	3.96832
1-Myristoyl-sn-glycero-3-phosphocholine	C22H46NO7P	957.5854	467.301	0.59404	2-Search-DB	2M+Na	20559-16-4	HMDB0010379	-	40278	460604	GP	PC	19.6439	14.5118	14.5777	36.0021	4.90499	1.54875	1.43762	10.4485	14.9671	7.52847	12.2273
1,2-Didocosahexaenoyl-sn-glycero-3-phosphocholine	C52H80NO8P	962.5369	877.562	0.765784	2-Search-DB	M+K+HCOOH	99296-81-8	HMDB0008748	-	-	24779134	GP	PC	0.552926	0.501809	0.591826	0.484701	0.714399	0.667926	0.696568	1.93224	1.40356	0.703704	0.743634
LysoPC 16:1	C24H48NO7P	987.4860	493.317	0.705986	2-Search-Local	2M+H	76790-27-7	-	-	-	-	Lipids	LPC	1.29287	0.844064	0.793553	0.482505	0.635671	0.681787	0.614099	1.575	1.57787	0.496817	0.893416
7-Hydroxy-costol-malonyl glucoside	C24H36O10	991.4538	484.23	0.76958	2-Search-Local	2M+Na	-	-	-	-	-	Terpenoids	Sesquiterpenoids	0.473712	0.561477	0.506132	0.844068	0.875328	0.940617	0.732738	1.03682	1.06729	0.49985	0.539905
LysoPC 16:4	C24H42NO7P	997.4428	487.27	0.728689	2-Search-Local	2M+Na	-	-	-	-	-	Lipids	LPC	0.444498	0.425033	0.447695	0.485482	0.599467	0.704396	0.663613	0.935747	0.787219	0.404432	0.800869
abutasterone	C27H44O8	1031.4798	496.304	0.842813	2-Search-Local	2M+K	88669-02-7	-	-	-	-	Steroids	Steroid	0.292371	0.371605	0.475168	0.547363	0.993429	0.960986	0.899979	1.17103	1.42398	0.908379	1.07897
2-O-ethyl PAF C-16	C26H56NO6P	1057.6817	509.385	0.661966	2-Search-DB	2M+K	-	-	-	62939	24779410	GP	PC	3.50444	1.81727	1.07128	2.68373	0.229302	0.101357	0.12146	0.217433	0.260553	0.189869	0.208
Oleanolic acid-3-O-xylosyl(1→2)glucoside-28-O-xylosyl(1→2)glucoside	C52H84O21	1062.4759	1044.55	0.642948	2-Search-Local	M+NH4	-	-	-	-	-	Terpenoids	Triterpene Saponin	0.242024	0.291003	0.391601	0.39694	0.449948	0.471296	0.528483	0.821143	0.740863	0.522688	0.48123
PC(22:5(7Z,10Z,13Z,16Z,19Z)/P-18:0)	C48H86NO7P	1161.4908	819.614	0.544888	2-Insilico	2M+Na	-	HMDB0008719	-	-	53479401	GP	PC	0.663748	0.514449	0.640411	1.08743	0.659594	0.948253	0.66668	0.736469	0.680721	0.238562	0.222649
14-Dehydroxy-neoprazerigenin A-Glc-Glc-Glc-Xyl-Ara	C55H86O26	1163.4787	1162.54	0.604568	2-Search-Local	M+H	-	-	-	-	-	Steroids	Steroidal saponins	0.703665	0.540113	0.6645	0.730988	0.382697	0.260126	0.29792	0.97892	0.813219	0.324025	0.30674
[(1S,2R,5S,6S,7S,8R,9R,12R)-12-Acetyloxy-7,8-dibenzoyloxy-2,6,10,10-tetramethyl-11-oxatricyclo[7.2.1.01,6]dodecan-5-yl] benzoate	C38H40O9	1282.4365	640.267	0.55243	2-Insilico	2M+H	-	-	-	-	122187055	Benzene and substituted derivatives	Benzene and substituted derivatives	0.289068	0.239018	0.288648	0.389677	0.237045	0.307481	0.230795	0.537432	0.538851	0.142952	0.146508
Met-Phe-Thr-Glu-Asp	C27H39N5O11S	1283.5334	641.237	0.720941	2-Search-DB	2M+H	-	-	-	264374	-	Amino acid and Its metabolites	Small Peptide	10.9642	8.10031	3.87082	9.19461	1.59556	0.582905	0.648848	1.13115	1.12624	0.593871	0.709141
Gln-Ser-Tyr-Phe-Val	C31H42N6O9	1285.5566	642.301	0.716268	2-Search-DB	2M+H	-	-	-	264521	-	Amino acid and Its metabolites	Small Peptide	10.6689	12.8302	7.04131	18.9455	3.62948	0.551632	1.42352	9.35436	5.55402	3.08207	2.28021

## Sheet: Table S2
Table S2. 899 substances were identified by the peak information of MSMS primary fragment
Compounds	Formula	Precursor (Da)	Molecular Weight (Da)	Score	MS level	Adduct	CAS	Class I	Class II	S1_Cotyledon	S2-Cotyledon	S3-Cotyledon	S4_Cotyledon	S2_Root tip	S3_Root tip	S4_Root tip	S3_Shoot	S4_Shoot	S4_Epicotyl and hypocotyl	S4_Root maturation zones
Sodium salicylate	C7H5NaO3	124.9995	160.014	0.970834	1	M+H-2H2O	54-21-7	Benzene and substituted derivatives	Benzene and substituted derivatives	25.7035	27.9727	37.1631	10.9055	2.60103	2.19302	3.11436	65.2747	17.3491	4.80997	4.92932
Bicine	C6H13NO4	128.0700	163.084	0.932627	1	M+H-2H2O	150-25-4	Amino acid and Its metabolites	Amino acid derivatives	1.9222	1.69857	4.25463	0.760852	3.86593	0.936824	3.14603	2.89591	2.35905	4.53163	6.13766
DL-Glutamic acid	C5H9NO4	130.0494	147.053	0.944382	1	M+H-H2O	617-65-2	Amino acid and Its metabolites	Amino acids	94.8211	77.8334	115.815	27.8638	322.605	85.7377	112.481	213.107	170.896	60.279	143.761
(2S)-2-azaniumylbutanedioate	C4H6NO4-	133.0366	132.03	0.953289	1	M+H	-	Others	Others	1.9587	1.18055	1.41372	0.197359	41.482	12.1944	7.90373	9.40404	3.50759	3.19147	2.49789
Cerium	Ce	140.9111	139.905	0.81536	1	M+H	-	Others	Others	0.0713867	0.658328	0.328443	0.250626	9.59602	3.81169	7.55797	5.75706	8.36729	2.33367	3.43997
2-(Methylamino)-1-(morpholin-4-yl)ethan-1-one	C7H14N2O2	141.1015	158.106	0.913041	1	M+H-H2O	41458-73-5	Aldehyde,Ketones,Esters	Ketones	0.387667	0.448809	0.774376	0.588046	0.769888	0.759332	0.274601	1.42995	1.02666	0.335689	0.7132
3-amino-6-(hydroxymethyl)oxane-2,4,5-triol	C6H13NO5	144.0653	179.079	0.978656	1	M+H-2H2O	-	Alcohol and amines	Alcohols	1.35626	1.06058	1.60799	1.10162	3.91027	0.825625	1.39995	1.32683	3.14903	1.02815	1.87252
N6-Methylagmatine	C6H16N4	145.1444	144.137	0.951634	1	M+H	-	Alcohol and amines	Polyamines	1.9838	2.90887	8.9853	1.87648	93.0515	13.3749	23.4377	10.806	8.67394	10.2448	10.7725
N1-(3-Aminopropyl)-N1-methylpropane-1,3-diamine	C7H19N3	146.1647	145.158	0.939683	1	M+H	105-83-9	Alcohol and amines	Amines	21.3907	8.30867	11.8905	14.162	42.8745	7.65589	11.5143	6.83199	23.2809	1.75644	2.2194
L-Glutamine	C5H10N2O3	147.076	146.14	0.931634	1	M+H	56-85-9	Amino acid and Its metabolites	Amino acids	1.54614	1.07747	1.08575	1.32596	25.4134	19.617	3.42103	29.1432	20.4194	3.39193	3.67104
L-Glutamic acid	C5H9NO4	148.06	147.13	0.944748	1	M+H	56-86-0	Amino acid and Its metabolites	Amino acids	5.15672	1.36196	5.53841	9.58073	0.524157	0.722485	0.779268	1.27237	4.2056	3.15389	1.96375
4-nitrobenzoate	C7H4NO4-	149.0109	166.014	0.979305	1	M+H-H2O	-	Benzene and substituted derivatives	Benzene and substituted derivatives	2.31706	19.3158	23.2674	8.65687	194.6	8.06611	7.08038	74.7973	28.9269	37.8244	47.1409
10-Undecenoic acid	C11H20O2	149.1320	184.146	0.951229	1	M+H-2H2O	112-38-9	Lipids	Free fatty acids	3.19636	2.95379	4.79205	7.16415	4.2881	4.72147	2.95865	2.68106	2.28369	3.25363	3.31536
Potassium dibasic phosphate	K2HPO4	156.8852	173.889	0.98015	1	M+H-H2O	7758-11-4	Others	Metal, Non-metal and related compounds	8.78799	12.0687	5.98231	16.5936	34.2335	1.3275	4.1467	39.4372	44.3176	16.004	28.8455
4-Iodo-1H-pyrazole	C3H3IN2	158.9217	193.934	0.828625	1	M+H-2H2O	3469-69-0	Heterocyclic compounds	Heterocyclic compounds	0.0953017	0.755911	0.472842	0.331008	15.2195	4.98211	8.94592	8.7431	9.96548	3.30592	4.29908
Ethyl Chrysanthemate	C12H20O2	161.1321	196.146	0.963194	1	M+H-2H2O	97-41-6	Terpenoids	Monoterpenoids	2.87482	2.63549	4.26127	5.84257	4.7451	5.4353	3.0487	2.46638	2.3415	3.20853	3.32897
(2S,3R)-2-azaniumyl-3-phosphonatooxybutanoate	C4H8NO6P-2	161.9948	197.009	0.972376	1	M+H-2H2O	-	Aldehyde,Ketones,Esters	Esters	2.56368	2.37455	1.89615	3.39683	0.935272	0.117302	0.134943	0.577626	0.219896	0.314689	0.243033
Methylselenocysteine Se-oxide	C4H9NO3Se	163.9591	198.975	0.800405	1	M+H-2H2O	-	Aldehyde,Ketones,Esters	Esters	0.238087	0.327695	0.257956	0.14645	0.411265	0.0176398	0.0505534	1.1211	0.639822	0.177561	0.469592
L-Phenylalanine	C9H11NO2	166.086	165.19	0.925676	1	M+H	63-91-2	Amino acid and Its metabolites	Amino acids	2.11567	0.962578	3.28254	7.13418	2.36418	1.29406	3.97951	1.82845	1.82167	0.790452	0.810488
3-Bromopyruvic Acid	C3H3BrO3	166.9333	165.927	0.932965	1	M+H	1113-59-3	Organic acid And Its derivatives	Organic acid And Its derivatives	0.752004	0.351724	0.429744	0.640003	0.252515	0.313817	0.314819	0.282189	0.208598	0.176914	0.158397
1,2,4,6-Tetrathiepane	C3H6S4	170.9428	169.935	0.967176	1	M+H	-	Others	Others	0.369874	1.88075	1.06593	1.28953	12.7991	18.4548	28.3696	10.6181	4.16574	3.18718	2.45182
alpha-Ethyltryptamine	C12H16N2	171.1318	188.131	0.625675	1	M+H-H2O	2235-90-7	Tryptamines,Cholines,Pigments	Tryptamines	0.294459	0.792417	0.382299	0.227592	17.7011	6.15933	1.64562	14.8155	0.733354	2.09327	3.15508
L-Homocitrulline	C7H15N3O3	172.1079	189.111	0.987578	1	M+H-H2O	1190-49-4	Amino acids and derivatives	Amino acids and derivatives	3.01411	5.54195	5.82503	3.20442	5.70646	2.73482	2.68206	1.29559	3.46151	2.1326	3.39393
Potassium dibasic phosphate	K2HPO4	174.8956	173.889	0.95595	1	M+H	7758-11-4	Others	Metal, Non-metal and related compounds	7.0425	9.92891	5.16747	17.7125	39.1824	1.44226	3.64856	40.0188	36.3673	19.0579	37.5682
L-Arginine	C6H14N4O2	175.119	174.2	0.965176	1	M+H	74-79-3	Amino acid and Its metabolites	Amino acids	1681.07	8017.92	6292.15	1820.43	1929.12	430.86	1006.4	122.382	2356.27	4196.13	9346.22
Indole-3-acetic acid	C10H9NO2	176.071	175.18	0.95865	1	M+H	87-51-4	Hormones and hormone related compounds	Hormones and hormone related compounds	0.20738	0.265915	0.324137	0.160355	0.400055	0.169522	0.281598	0.257408	0.270642	0.251741	0.366549
methyl-dioxido-oxo-lambda5-arsane	CH3AsO3-2	176.8937	137.93	0.917732	1	M+K	-	Others	Others	0.67015	0.869242	0.451388	1.6642	3.22387	0.114966	0.37887	3.08235	4.47404	2.27034	4.82489
phosphono dihydrogen phosphate	H4O7P2	178.9505	177.943	0.996681	1	M+H	-	Others	Metal, Non-metal and related compounds	4.36633	1.99557	2.53073	3.83273	1.08381	0.103828	0.174005	1.42304	0.759212	0.903909	0.985093
5-Isopropyl-5-methylhydantoin	C7H12N2O2	179.0789	156.09	0.965883	1	M+Na	150226-22-5	Heterocyclic compounds	Heterocyclic compounds	33.3354	178.601	216.374	10.3542	2654.57	1094.42	3269.53	786.145	1065.04	461.481	767.751
1-Butyl-1H-tetraazol-5-ylamine	C5H11N5	180.0648	141.101	0.980861	1	M+K	6280-31-5	Heterocyclic compounds	Heterocyclic compounds	9.25738	25.727	32.5257	6.93652	415.58	171.728	482.911	126.756	156.164	51.9739	91.281
Dibasic sodium phosphate	Na2HPO4	180.9031	141.941	0.895722	1	M+K	7558-79-4	Heterocyclic compounds	Heterocyclic compounds	0.446441	3.08293	8.50377	2.28022	87.1169	161.707	170.541	82.9003	46.1508	37.4396	33.9405
D-Alanyl-D-Alanine	C6H12N2O3	183.0751	160.085	0.882497	1	M+Na	923-16-0	Amino acids and derivatives	Amino acids and derivatives	0.36216	0.474169	0.535996	0.461771	11.4777	2.50566	7.37414	1.30325	4.73747	0.602357	0.751791
(E)-5-chloro-2-oxopent-3-enoate	C5H4ClO3-	185.9479	146.985	0.9757	1	M+K	-	Others	Others	5.87452	3.31724	2.84634	5.38396	3.30726	0.822816	1.55228	5.44878	10.3605	10.4752	5.10745
5-Iodopyrimidin-2-ol	C4H3IN2O	186.9169	221.929	0.799585	1	M+H-2H2O	79387-69-2	Heterocyclic compounds	Heterocyclic compounds	6.22805	6.56183	8.06918	7.23622	24.2873	3.36799	6.43017	25.8152	9.36215	9.2934	7.40616
Kobusone	C14H22O2	187.1474	222.162	0.918512	1	M+H-2H2O	24173-71-5	Terpenoids	Sesquiterpenoids	3.10747	3.50838	6.47208	7.30763	8.71439	10.0171	4.67921	2.28519	1.72684	3.63838	3.97709
Dimethyltin oxide	C2H6OSn	188.9347	165.944	0.849846	1	M+Na	2273-45-2	Heterocyclic compounds	Heterocyclic compounds	1.8611	0.905019	1.06481	1.41155	0.459449	0.0260884	0.086711	0.613048	0.52952	0.376575	0.336728
1,3,4,6,7,8-Hexahydro-1-methyl-2H-pyrimido[1,2-a]pyrimidine	C8H15N3	192.0895	153.127	0.963495	1	M+K	84030-20-6	Heterocyclic compounds	Heterocyclic compounds	0.419569	3.08375	3.42194	1.70604	30.1348	1.37252	0.837134	11.3561	4.82801	6.23484	7.11832
Potassium sulfate	K2O4S	196.8681	173.879	0.957911	1	M+Na	7778-80-5	Others	Metal, Non-metal and related compounds	8.59345	13.6548	18.4534	25.1726	141.505	44.5262	143.194	259.122	291.212	244.595	260.864
1-(4-(7H-Purin-6-yl)morpholin-2-yl)methanamine	C10H14N6O	199.1088	234.123	0.974201	1	M+H-2H2O	1174913-71-3	Alcohol and amines	Amines	0.862017	0.906924	1.34021	1.05532	1.47964	2.61339	4.37874	1.83026	2.94061	1.53793	2.3778
4-Bromo-2,5-difluorobenzoic acid	C7H3BrF2O2	200.9114	235.928	0.674784	1	M+H-2H2O	28314-82-1	Benzene and substituted derivatives	Benzene and substituted derivatives	2.30149	1.65106	1.14686	1.05174	1.2273	0.0401585	0.044775	3.90096	2.69891	1.06646	1.63164
6-Bromo-3-chloro-2-fluorobenzaldehyde	C7H3BrClFO	202.8905	237.902	0.71712	1	M+H-2H2O	1114809-02-7	Benzene and substituted derivatives	Benzene and substituted derivatives	103.231	38.0782	44.2964	47.7065	5.65366	0.423479	0.403945	12.3756	6.20373	7.20482	5.52314
Spermine	C10H26N4	203.2230	202.216	1	1	M+H	71-44-3	Alkaloids	Alkaloids	51.9094	13.0482	27.1363	11.5432	72.8583	19.6118	13.3932	33.0972	82.1119	5.24068	7.81112
(4-Bromo-2-fluorophenyl)methanol	C7H6BrFO	204.9660	203.959	0.988096	1	M+H	188582-62-9	Benzene and substituted derivatives	Benzene and substituted derivatives	1.1892	0.916836	1.00756	0.507327	0.676895	0.954002	1.64763	1.22719	0.830514	0.166054	0.160707
3-Phosphoglyceraldehyde	C3H7O6P	208.9613	169.998	0.990669	1	M+K	591-59-3	Aldehyde,Ketones,Esters	Aldehydes	14.7885	7.21632	7.15213	11.8135	1.66483	0.141908	0.152557	0.908772	1.23262	1.26143	0.531373
6-amino-4H-dithiolo[4,3-b]pyrrol-5-one	C5H4N2OS2	210.9401	171.977	0.951729	1	M+K	-	Aldehyde,Ketones,Esters	Ketones	16.247	3.53344	2.86469	6.69412	8.96019	4.10863	3.80249	5.82237	8.25297	17.0396	4.4119
pterosin I	C16H22O2	211.1474	246.162	0.918524	1	M+H-2H2O	35944-01-5	Terpenoids	Sesquiterpenoids	2.9645	3.07944	4.54253	8.5219	4.0028	3.98736	2.26197	1.7443	1.12371	2.06139	1.95318
Zalcitabine	C9H13N3O3	212.1034	211.096	0.950207	1	M+H	7481-89-2	Nucleotide And Its metabolites	Nucleotide and Its metabolites	0.329788	0.401452	0.646751	0.61953	0.840868	0.690692	0.457628	1.07654	0.791994	0.284069	0.607071
Potassium sulfate	K2O4S	212.8423	173.879	0.994515	1	M+K	7778-80-5	Others	Metal, Non-metal and related compounds	277.358	57.1548	89.8099	286.31	144.435	5.083	28.6395	359.961	596.748	511.092	596.448
L-Theanine	C7H14N2O3	213.0638	174.1	0.980493	1	M+K	3081-61-6	Amino acid and Its metabolites	Amino acids	279.508	263.752	203.768	67.2368	1227.45	88.3535	658.942	869.883	1520.12	515.557	1293.84
(2R)-2-chloro-2-[(2R)-5-oxo-2H-furan-2-yl]acetate	C6H4ClO4-	213.9429	174.98	0.986172	1	M+K	-	Others	Others	0.485613	0.28005	0.237649	0.432237	0.370924	0.0724487	0.132031	0.513391	0.906076	0.903829	0.381412
phosphono dihydrogen phosphate	H4O7P2	216.9060	177.943	0.948072	1	M+K	-	Others	Metal, Non-metal and related compounds	1.38788	0.605725	0.572333	0.922431	0.336403	0.210423	0.0706926	0.451093	1.124	0.328351	0.540199
Callicarpenal	C16H26O	217.1952	234.198	0.983328	1	M+H-H2O	161105-12-0	Terpenoids	Sesquiterpenoids	0.710051	0.92395	1.4413	2.32504	3.55353	3.65284	2.63649	0.975548	0.526338	1.96208	2.17098
4-Bromo-2,6-difluorobenzamide	C7H4BrF2NO	217.9382	234.944	0.693217	1	M+H-H2O	840481-49-4	Benzene and substituted derivatives	Benzene and substituted derivatives	0.786818	0.453343	0.220985	0.170908	0.71726	0.249066	0.0980777	1.6001	1.08179	0.181503	0.222534
4-Bromo-2,5-difluorobenzoic acid	C7H3BrF2O2	218.9217	235.928	0.649948	1	M+H-H2O	28314-82-1	Benzene and substituted derivatives	Benzene and substituted derivatives	0.860796	0.265059	0.294428	0.405397	0.0688128	0.130127	0.0897827	0.0939879	0.0726059	0.0894213	0.0595489
5-Bromo-3-fluoropyridine-2-carboxylic acid	C6H3BrFNO2	219.9404	218.933	0.99779	1	M+H	669066-91-5	Organic acid And Its derivatives	Organic acid And Its derivatives	0.729875	0.659994	0.42709	0.415807	0.321183	0.0730479	0.0918041	0.849552	1.89878	0.122936	0.122452
Rufinamide	C10H8F2N4O	221.0633	238.067	1	1	M+H-H2O	106308-44-5	Alkaloids	Alkaloids	0.364112	1.21968	2.06682	0.852567	17.769	20.508	42.1928	7.11424	4.1101	2.04677	1.73872
Aklomide	C7H5ClN2O3	222.9882	199.999	0.996232	1	M+Na	3011-89-0	Benzene and substituted derivatives	Benzene and substituted derivatives	7.10085	4.87465	1.87561	1.56891	221.062	8.99458	3.75875	204.76	179.945	6.94944	17.8473
2-oxo-6-(2-oxoheptyl)pyran-4-olate	C12H15O4-	224.1043	223.097	0.995759	1	M+H	-	Aldehyde,Ketones,Esters	Esters	53.5618	59.9658	89.2477	28.0734	4.51978	6.78335	11.166	139.19	48.8047	13.101	12.4962
Butalbital	C11H16N2O3	225.1234	224.116	0.999063	1	M+H	77-26-9	Heterocyclic compounds	Heterocyclic compounds	1.1779	2.01637	1.94902	4.92305	1.86972	0.646705	1.90923	0.898846	1.26126	0.728471	0.852435
4-(hydroxymethyl)benzenesulfonate	C7H7O4S-	225.9704	187.007	0.916734	1	M+K	-	Benzene and substituted derivatives	Benzene and substituted derivatives	1.47062	0.265322	0.647861	0.637709	0.170153	0.0687765	0.0671118	0.316374	1.75997	0.507794	0.356532
4-Bromo-2-chloro-6-fluorophenol	C6H3BrClFO	226.9095	225.902	0.943497	1	M+H	161045-79-0	Benzene and substituted derivatives	Phenolics	0.277627	0.379268	0.344235	0.39928	1.53118	0.677714	0.808285	1.48248	0.727988	0.633643	0.45547
4α-Hydroxy-1α,5αH-guaia-10(14),11(13)-dien-12,8α-olide	C16H22O3	227.1417	262.156	0.91051	1	M+H-2H2O	-	Terpenoids	Sesquiterpenoids	0.573415	0.740835	0.925129	1.29094	1.50472	1.08056	0.773332	1.00788	0.537496	1.12553	0.86507
(E)-2-chloro-4-oxohex-2-enedioate	C6H3ClO5-2	228.9300	189.967	0.987454	1	M+K	-	Organic acid And Its derivatives	Organic acid And Its derivatives	31.6289	17.4589	13.8222	30.174	16.4574	7.19004	14.3079	51.2318	116.945	84.6266	23.4383
4-Bromo-3,5-difluoroaniline	C6H4BrF2N	229.9378	206.95	0.880657	1	M+Na	203302-95-8	Benzene and substituted derivatives	Benzene and substituted derivatives	551.316	376.034	346.588	385.933	395.153	108.572	90.6621	680.274	798.011	467.139	253.688
Cyclic 2,3-bisphospho-D-glycerate	C3H6O9P2	230.9454	247.949	0.999263	1	M+H-H2O	-	Hormones and hormone related compounds	Hormones and hormone related compounds	837.892	602.459	497.266	927.687	678.165	334.729	318.135	1382.85	1727.99	1636.7	817.061
Tungstate	WH2O4	232.9436	249.946	0.921986	1	M+H-H2O	7783-03-1	Others	Others	109.093	76.1852	59.75	111.294	82.8495	37.9486	32.5415	186.706	239.04	219.06	95.2342
10-Heptadecenoic Acid	C17H32O2	233.2262	268.24	0.987578	1	M+H-2H2O	29743-97-3	Lipids	Free fatty acids	0.583141	0.466172	0.797557	1.03443	0.527024	0.321204	0.353462	0.355773	0.580642	0.433655	0.66101
4-Bromoindole	C8H6BrN	233.9340	194.968	0.737151	1	M+K	52488-36-5	Heterocyclic compounds	Indole and Its derivatives	2.77806	2.05227	1.75067	2.61356	2.34585	1.04766	0.682981	6.85343	5.99215	4.48667	2.1006
Ferricyanide	C6FeN6	234.9420	211.953	0.917927	1	M+Na	13408-62-3	Others	Others	1.83608	1.13959	0.983344	2.03981	1.17136	0.378153	0.526418	2.57601	3.08847	3.19329	1.48165
Pentadecanoic acid,14-methyl-,methyl ester	C17H34O2	235.2418	270.256	0.977715	1	M+H-2H2O	5129-60-2	Others	Others	1.3074	0.718818	1.1526	1.27613	0.387856	0.241256	0.215764	0.558972	0.55085	0.175069	0.273324
Proxyphylline	C10H14N4O3	239.1142	238.107	0.963194	1	M+H	603-00-9	Alkaloids	Alkaloids	0.639356	1.39972	1.92926	1.66264	3.24771	1.67227	1.73924	2.87164	2.80521	3.71985	2.69381
2-Bromo-4,6-dichlorophenol	C6H3BrCl2O	242.8834	241.872	0.602383	1	M+H	4524-77-0	Benzene and substituted derivatives	Benzene and substituted derivatives	0.481375	0.257326	0.400808	0.428777	0.337828	0.0189877	0.0339712	0.592257	0.262687	0.343225	0.189855
Methyl 4-bromo-1,2,5-thiadiazole-3-carboxylate	C4H3BrN2O2S	246.8995	223.908	0.736442	1	M+Na	152300-56-6	Aldehyde,Ketones,Esters	Esters	1.06431	0.380022	0.359958	0.588093	0.0736196	0.0164959	0.0128109	0.101777	0.153232	0.190355	0.11691
(2E)-2-(4-methylpent-3-enyl)-6-oxohept-2-enoic acid	C13H20O3	247.1304	224.141	0.987578	1	M+Na	-	Terpenoids	Ditepenoids	0.211216	0.514628	0.583217	0.437434	0.650774	0.460091	0.672054	1.75592	0.864033	0.459202	0.598803
4-Bromo-7-fluoroquinoline	C9H5BrFN	247.9498	224.959	0.82268	1	M+Na	1070879-29-6	Heterocyclic compounds	Heterocyclic compounds	1.18298	0.730075	0.443507	1.40975	0.641838	0.241473	0.752272	3.9486	5.10105	4.01145	0.864596
2'-Deoxyguanosine	C10H13N5O4	250.0939	267.097	0.951229	1	M+H-H2O	961-07-9	Nucleotides and derivatives	Nucleotides and derivatives	1.97971	2.94624	3.79913	2.8065	17.598	20.7356	19.5367	14.2763	14.7348	5.788	17.3376
L-Prolyl-L-Leucine	C11H20N2O3	251.1370	228.147	0.963194	1	M+Na	52899-07-7	Amino acids and derivatives	Amino acids and derivatives	1.63266	15.5167	20.0734	0.38002	256.961	23.3629	168.665	38.5935	2.66555	17.9226	14.4603
4-(2,4-Dichlorophenyl)-1,3-thiazole	C9H5Cl2NS	251.9413	228.952	0.996917	1	M+Na	383145-54-8	Benzene and substituted derivatives	Benzene and substituted derivatives	0.901404	0.331312	0.416201	0.40056	0.34969	0.0845691	0.110039	0.535032	1.73824	0.309394	0.205436
8-Chloro-2,3-dihydrothieno[2,3-g][1,4]benzodioxine-7-carboxylic acid	C11H7ClO4S	252.9720	269.975	0.992876	1	M+H-H2O	854357-34-9	Organic acid And Its derivatives	Organic acid And Its derivatives	7.56379	16.1429	14.8432	15.7069	107.678	57.4005	77.0361	84.6895	26.9807	28.9331	33.9102
5-(2-Oxo-2-phenylethylidene)-2,4-imidazolidinedione	C11H8N2O3	255.0160	216.053	0.917113	1	M+K	67917-89-9	Aldehyde,Ketones,Esters	Ketones	3.34702	2.2887	2.46557	2.64079	7.24296	8.16376	4.86181	4.93116	8.41339	11.3605	5.68046
12,13-Epoxy-9-Octadecenoic Acid	C18H32O3	261.2209	296.235	0.963194	1	M+H-2H2O	6799-85-5	Lipids	Free fatty acids	6.53133	3.56762	6.4342	9.43756	3.75302	3.84106	2.66679	5.00463	9.26568	1.2854	1.7292
2-oxo-6-(2-oxoheptyl)pyran-4-olate	C12H15O4-	262.0601	223.097	0.98339	1	M+K	-	Aldehyde,Ketones,Esters	Esters	37.3948	23.0302	24.7978	15.82	2.11731	4.65896	2.76956	33.5015	16.965	6.93867	3.83255
3-Chloro-6-ethyl-1-benzothiophene-2-carboxylic acid	C11H9ClO2S	262.9907	240.001	0.972631	1	M+Na	351000-45-8	Organic acid And Its derivatives	Organic acid And Its derivatives	0.518795	0.400762	0.464701	0.241248	0.0870798	0.875921	0.22497	0.534946	0.36483	0.129022	0.0865155
3-Iodo-2-propynyl butylcarbamate	C8H12INO2	263.9880	280.991	0.997092	1	M+H-H2O	55406-53-6	Aldehyde,Ketones,Esters	Esters	0.113903	0.594055	0.377472	0.147852	2.54384	1.0884	0.76826	4.31104	8.4326	0.501019	0.286718
Phenylacetyl-L-glutamine	C13H16N2O4	265.1183	264.111	1	1	M+H	28047-15-6	Amino acids and derivatives	Amino acids and derivatives	2.49445	2.58603	3.58598	0.907799	5.66918	2.00046	3.98725	4.10895	3.75204	3.08091	7.09195
3,3'-Dimethoxybenzidine	C14H16N2O2	267.1102	244.121	0.965871	1	M+Na	119-90-4	Benzene and substituted derivatives	Benzene and substituted derivatives	66.3011	93.5256	114.926	7.74549	469.275	6.65861	60.2572	127.102	9.07421	59.4429	91.7093
3,4-Diamino-2,5-dibromopyridine	C5H5Br2N3	267.8940	266.883	0.628041	1	M+H	221241-11-8	Heterocyclic compounds	Heterocyclic compounds	98.7687	38.1818	31.276	83.9484	13.2645	1.17076	2.6996	50.1126	75.8872	87.6362	40.5233
Ergothioneine	C9H15N3O2S	268.0514	229.088	0.963495	1	M+K	497-30-3	Organic acid And Its derivatives	Organic acid And Its derivatives	0.643065	0.260005	0.808412	0.603694	11.8947	1.01974	0.349322	0.590841	0.921917	0.619941	0.204451
Ala-Ile-Thr	C13H25N3O5	268.1647	303.179	0.902465	1	M+H-2H2O	-	Amino acid and Its metabolites	Small Peptide	0.190752	0.732203	0.632123	0.436389	1.95452	0.92807	0.728193	1.55474	1.12156	0.778218	1.26498
4-amino-N-(4-tert-butylphenyl)benzenesulfonamide	C16H20N2O2S	269.1096	304.125	0.877141	1	M+H-2H2O	-	Benzene and substituted derivatives	Benzene and substituted derivatives	2.55427	3.86863	5.6336	0.600194	26.9829	3.05971	7.17334	5.2533	2.29129	3.43656	6.62777
6-Bromo-1,3-dihydro-2H-imidazo[4,5-b]pyridine-2-thione	C6H4BrN3S	269.8918	230.929	0.974262	1	M+K	93752-20-6	Aldehyde,Ketones,Esters	Ketones	19.7693	7.24035	5.71678	12.0622	1.97311	0.114532	0.304562	6.49659	12.889	13.4801	5.37802
[(4-Chlorobenzyl)sulfonyl]acetic acid	C9H9ClO4S	270.9803	247.991	0.999088	1	M+Na	118672-20-1	Benzene and substituted derivatives	Benzene and substituted derivatives	0.112321	0.749976	0.518849	0.254404	4.64101	2.6187	5.81118	36.1696	115.995	4.81158	2.71486
Methyl 4-chloro-3-(trifluoromethyl)phenylcarbamate	C9H7ClF3NO2	276.0008	253.012	0.970336	1	M+Na	19448-54-5	Benzene and substituted derivatives	Benzene and substituted derivatives	0.30784	0.554352	0.231416	0.122248	2.63475	1.22189	1.7767	1.3665	2.4077	0.451143	0.80896
D-Ribose 1-diphosphate	C5H12O10P2	276.9872	293.991	0.991201	1	M+H-H2O	-	Organic acid And Its derivatives	Organic acid And Its derivatives	0.293223	0.248342	0.2838	0.149194	0.530664	3.19318	2.24701	0.694184	0.931058	0.397915	0.701881
Hydrochlorothiazide	C7H8ClN3O4S2	279.9619	296.964	0.913349	1	M+H-H2O	58-93-5	Heterocyclic compounds	Heterocyclic compounds	4.00108	3.99105	2.49468	2.62437	1.63162	0.734932	0.823808	5.23814	10.284	0.921558	0.842991
Carbophenothion methyl-O-analog	C9H12ClO3PS2	280.9618	297.965	0.963146	1	M+H-H2O	7332-32-3	Others	Others	0.229972	0.368174	0.177635	0.277687	1.31025	21.1267	20.2736	2.8334	1.1217	0.323618	0.15174
Thicyofen	C8H5ClN2OS2	282.9170	243.953	0.925647	1	M+K	116170-30-0	Heterocyclic compounds	Heterocyclic compounds	7.35387	2.96318	2.27487	4.74728	1.04366	0.12844	0.503433	10.9259	14.748	12.2475	2.18718
1-Bromo-3-iodoacetone	C3H4BrIO	284.8360	261.849	0.747899	1	M+Na	-	Aldehyde,Ketones,Esters	Ketones	5.73643	1.51244	1.46633	2.20937	0.0822025	0.066073	0.0593401	0.168163	0.090353	0.156951	0.109892
2,2'-[4-(2-Hydroxyethylamino)-3-nitrophenylimino]diethanol	C12H19N3O5	286.1400	285.132	0.971757	1	M+H	33229-34-4	Benzene and substituted derivatives	Benzene and substituted derivatives	4.26715	4.615	10.632	4.32717	13.3535	1.70246	2.3181	8.83822	27.434	4.01318	10.2402
Abscisic acid	C15H20O4	287.125	264.32	0.925847	1	M+Na	21293-29-8	Hormones and hormone related compounds	Hormones and hormone related compounds	0.150439	0.221505	0.302647	0.198497	0.779979	0.41612	0.316908	0.471026	0.486481	0.383503	0.683677
Methyl 4-chloro-3-(trifluoromethyl)phenylcarbamate	C9H7ClF3NO2	291.9751	253.012	0.980309	1	M+K	19448-54-5	Benzene and substituted derivatives	Benzene and substituted derivatives	3.38385	2.52773	0.338354	0.667707	2.18424	0.125605	0.557481	2.21441	3.53863	1.03274	1.85343
4,5-Dichloro-2-(3,5-dichlorophenyl)pyridazin-3(2H)-one	C10H4Cl4N2O	292.9022	309.905	0.925381	1	M+H-H2O	86483-43-4	Benzene and substituted derivatives	Benzene and substituted derivatives	0.310697	0.589529	0.286151	0.733765	2.62552	0.201439	0.408995	2.35043	4.32789	2.07904	2.60832
Irsogladine	C9H7Cl2N5	293.9695	255.008	0.823792	1	M+K	57381-26-7	Benzene and substituted derivatives	Benzene and substituted derivatives	1.01181	0.78046	0.525909	0.777601	1.00992	0.164117	0.315233	1.52397	2.37816	2.07351	1.11185
Dopamine glucuronide	C14H19NO8	294.0967	329.111	0.943332	1	M+H-2H2O	-	Alcohol and amines	Amines	1.49771	4.07826	3.64368	1.14511	2.81287	0.582325	1.49522	2.09126	1.57381	1.5779	3.0912
Lead nitrate	Pb(NO3)2	296.9358	331.952	0.725614	1	M+H-2H2O	10099-74-8	Others	Others	0.110272	1.34921	0.537778	0.737734	8.34745	27.7845	26.1525	8.71375	3.11865	1.93356	1.19594
4-(4-Nitrophenyl)-N-phenyl-1,3-thiazol-2-amine	C15H11N3O2S	298.0649	297.057	0.95092	1	M+H	102183-91-5	Benzene and substituted derivatives	Benzene and substituted derivatives	41.2943	42.6399	7.84159	3.3068	21.8066	0.809902	2.57279	10.8991	56.3743	4.36044	13.0198
2-[(4-Chlorophenyl)thio]benzoic acid	C13H9ClO2S	302.9639	264.001	0.942	1	M+K	6469-85-8	Organic acid And Its derivatives	Organic acid And Its derivatives	2.02614	6.9763	5.8759	7.80186	28.8536	17.4485	22.5633	37.6417	62.9441	16.1621	14.3867
2,3,4,7,8-Pentachlorodibenzofuran	C12H3Cl5O	304.8450	339.86	0.897852	1	M+H-2H2O	57117-31-4	Benzene and substituted derivatives	Benzene and substituted derivatives	0.71523	0.184917	0.193062	0.297082	0.527643	0.500753	0.708647	0.107619	0.0995462	0.0442759	0.0595883
[(3,4-Dichlorophenyl)sulfonyl]acetic acid	C8H6Cl2O4S	306.9013	267.936	0.807036	1	M+K	76063-51-9	Benzene and substituted derivatives	Benzene and substituted derivatives	200.158	80.9629	92.5595	103.37	15.3021	0.251514	0.8067	30.7649	15.0349	16.0352	12.948
Tatarine	C15H20N2O6	307.1285	324.132	0.963194	1	M+H-H2O	-	Alkaloids	Alkaloids	1.73825	1.52311	1.92737	0.562538	3.97346	1.93819	10.2788	7.59745	13.5107	4.87542	3.39668
Letrozole	C17H11N5	308.0905	285.101	0.969791	1	M+Na	112809-51-5	Benzene and substituted derivatives	Benzene and substituted derivatives	5.25032	2.79065	3.23962	7.78369	2.89277	2.59412	1.09059	0.866127	1.0022	0.875848	1.40255
2-Hydroxy-1,4-benzoxazine-3(2H)-one glucoside (HBOA glucoside)	C14H17NO8	310.0919	327.095	0.97531	1	M+H-H2O	27625-86-1	Alkaloids	Alkaloids	0.212487	0.223304	0.293646	0.288757	0.878326	0.546106	0.503464	0.440915	0.512432	0.423194	0.427454
6-Iodo-4(1H)-quinazolinone	C8H5IN2O	310.9054	271.945	0.735209	1	M+K	16064-08-7	Aldehyde,Ketones,Esters	Ketones	2.27825	3.41023	1.63695	4.44001	13.8474	0.642811	1.52027	10.9404	20.5205	7.79699	10.1267
5-Chloro-4-iodo-2-methoxybenzoic acid	C8H6ClIO3	312.9101	311.905	0.757695	1	M+H	473264-13-0	Benzene and substituted derivatives	Benzene and substituted derivatives	1.68896	3.78899	2.90993	4.04014	17.1372	7.3843	11.5301	16.8918	10.2845	8.78001	6.49522
2-Amino-5-bromo-2'-fluorobenzophenone	C13H9BrFNO	315.9744	292.985	0.99336	1	M+Na	1479-58-9	Benzene and substituted derivatives	Benzene and substituted derivatives	1.22274	0.8159	0.706574	0.450063	0.613637	0.284611	0.617254	0.793083	0.820325	0.369178	0.624016
Flurtamone	C18H14F3NO2	316.0944	333.098	0.995435	1	M+H-H2O	96525-23-4	Benzene and substituted derivatives	Benzene and substituted derivatives	0.618268	0.711858	1.04019	0.511729	0.612047	0.666889	0.915266	3.67211	1.84375	0.808606	0.504838
Tiludronic Acid	C7H9ClO6P2S	318.9378	317.928	0.765338	1	M+H	89987-06-4	Organic acid And Its derivatives	Organic acid And Its derivatives	43.9756	39.7198	30.6767	67.106	18.004	1.5348	2.04673	33.902	64.2637	16.2962	17.3062
6-(4-ethenylphenoxy)-3,4,5-trihydroxyoxane-2-carboxylic acid	C14H16O7	319.0789	296.09	0.999625	1	M+Na	-	Benzene and substituted derivatives	Benzene and substituted derivatives	3.75326	4.82053	5.26368	10.3652	2.46985	2.79328	2.11724	4.51661	6.23959	2.30071	1.34156
6-(3-Bromoanilino)-2,4(1H,3H)-pyrimidinedione	C10H8BrN3O2	319.9440	280.98	0.903436	1	M+K	72255-49-3	Benzene and substituted derivatives	Benzene and substituted derivatives	1.26865	1.11727	0.831792	2.12205	0.660546	0.23915	0.330956	1.04195	1.75368	1.17378	0.636556
3-chloro-4-hydrazinophenylmethylsulfonylmethyl sulfone	C8H11ClN2O4S2	320.9751	297.985	0.890921	1	M+Na	-	Heterocyclic compounds	Heterocyclic compounds	0.93751	6.12415	3.16518	3.25589	82.0108	14.9083	18.939	55.7041	98.7175	11.8852	13.1021
Risedronic acid	C7H11NO7P2	321.9644	283.001	0.984595	1	M+K	105462-24-6	Organic acid And Its derivatives	Organic acid And Its derivatives	5.92957	4.2624	3.49762	6.28664	4.96843	0.920677	1.98476	8.93875	13.3285	15.3537	7.85782
4,5-Dibromothiophene-2-carbohydrazide	C5H4Br2N2OS	322.8260	299.839	0.747871	1	M+Na	171851-25-5	Heterocyclic compounds	Heterocyclic compounds	0.0628654	0.0612879	0.383979	0.17015	1.56672	7.13511	13.8237	1.69435	1.30412	1.8597	1.70698
2-[(2-Fluorobenzoyl)amino]-4-phenyl-3-thiophenecarboxylic acid	C18H12FNO3S	324.0486	341.052	0.964134	1	M+H-H2O	5897-48-3	Benzene and substituted derivatives	Benzene and substituted derivatives	7.91546	9.15039	5.48459	7.79277	4.04247	2.34695	5.06354	3.08858	2.53935	1.3357	1.28277
2-Chloro-N-(4-oxo-2-thioxo-1,3-thiazolidin-3-yl)benzamide	C10H7ClN2O2S2	324.9288	285.964	0.793204	1	M+K	288843-71-0	Benzene and substituted derivatives	Benzene and substituted derivatives	0.347141	0.494765	0.204753	0.814137	1.66772	0.290887	0.441472	2.49852	5.47116	1.67697	1.24517
Entacapone	C14H15N3O5	328.0902	305.101	0.966729	1	M+Na	130929-57-6	Aldehyde,Ketones,Esters	Ketones	4.13142	5.37597	3.89441	1.70136	22.0907	0.864913	2.12327	2.73141	6.25016	3.30633	6.86454
4-Bromo-2,6-dinitrobenzoic Acid	C7H3BrN2O6	328.8835	289.917	0.700035	1	M+K	95192-56-6	Benzene and substituted derivatives	Benzene and substituted derivatives	9.57413	6.10985	9.18889	11.3362	10.9188	0.613713	1.36301	19.039	7.96887	12.0456	7.1598
N-Succinyl-LL-2,6-diaminoheptanedioate	C11H18N2O7	329.0751	290.111	0.93953	1	M+K	-	Organic acid And Its derivatives	Organic acid And Its derivatives	1.64797	2.022	1.66345	1.46677	2.95477	10.0813	11.8272	4.41895	5.04745	4.68849	8.24327
Asn-Asn-Thr	C12H21N5O7	330.1397	347.144	0.87173	1	M+H-H2O	-	Amino acid and Its metabolites	Small Peptide	2.18211	1.16826	0.882674	1.5254	4.14543	1.53815	7.97194	1.10012	2.41107	0.745485	1.15175
4,5-Dichloro-2-(3,5-dichlorophenyl)pyridazin-3(2H)-one	C10H4Cl4N2O	332.8930	309.905	0.862906	1	M+Na	86483-43-4	Benzene and substituted derivatives	Benzene and substituted derivatives	0.273901	1.43598	0.618373	0.801357	18.0674	1.96538	4.0638	10.6504	19.8186	5.87839	4.3228
Citalopram propionic acid	C18H14FNO3	334.0852	311.096	0.984078	1	M+Na	-	Organic acid And Its derivatives	Organic acid And Its derivatives	29.4804	18.9521	20.1364	13.0076	13.599	6.44439	13.7823	20.2902	9.17734	3.00376	3.08261
[10]-Paradol	C21H34O3	335.2582	334.251	0.987578	1	M+H	36700-48-8	Phenolic acids	Phenolic acids	1.50493	1.67362	2.59465	4.01111	3.13691	4.55518	2.51861	4.2813	8.46551	1.14358	1.93228
Pregnanetriol	C21H36O3	337.2741	336.266	0.956619	1	M+H	1098-45-9	Hormones and hormone related compounds	Hormones and hormone related compounds	28.9663	18.6479	23.9968	46.8324	8.53778	10.5976	7.20445	14.3695	10.7965	5.75831	8.77636
2-Hydroxy-5-[(2-thienylsulfonyl)amino]benzoic acid	C11H9NO5S2	337.9561	298.992	0.917812	1	M+K	326023-08-9	Benzene and substituted derivatives	Benzene and substituted derivatives	5.60033	3.98401	3.4114	4.99509	5.2678	1.72991	2.72638	7.93981	13.8566	11.3517	5.53324
4,5-Dibromothiophene-2-carbohydrazide	C5H4Br2N2OS	338.8003	299.839	0.786215	1	M+K	171851-25-5	Heterocyclic compounds	Heterocyclic compounds	0.0867679	0.162459	0.541097	0.293766	2.38615	2.35344	7.40771	4.41549	3.47558	6.26343	6.9725
Lythidathion	C7H13N2O4PS3	338.9664	315.978	0.950504	1	M+Na	2669-32-1	Heterocyclic compounds	Heterocyclic compounds	12.5441	9.05868	7.19966	11.9473	10.4795	2.15936	3.90738	18.3971	32.3501	37.0172	15.2511
Ile-Pro-Lys	C17H32N4O4	339.2385	356.242	0.932907	1	M+H-H2O	-	Amino acid and Its metabolites	Small Peptide	1.26505	0.598976	1.07895	0.67645	1.85172	1.51983	1.00206	1.82454	3.50849	0.690427	0.928664
Phosmet-oxon	C11H12NO5PS	339.9780	301.017	0.724309	1	M+K	3735-33-9	Heterocyclic compounds	Heterocyclic compounds	11.3372	10.1944	7.04687	7.27847	4.22329	0.871022	0.856552	14.4349	26.9483	7.14948	3.30226
Akton	C12H14Cl3O3PS	340.9304	375.944	0.940776	1	M+H-2H2O	1757-18-2	Benzene and substituted derivatives	Benzene and substituted derivatives	1.03241	0.804873	1.19438	1.63137	1.51295	18.1107	11.9113	1.51941	1.04554	0.793812	0.387193
4-Amino-6-(trifluoromethyl)benzene-1,3-disulfonamide	C7H8F3N3O4S2	341.9796	318.991	0.935675	1	M+Na	654-62-6	Benzene and substituted derivatives	Benzene and substituted derivatives	1.31153	1.26948	0.840048	1.06617	1.16562	0.959681	0.755621	2.16746	3.35213	1.71826	1.13516
Tryptophyl-Aspartate	C15H17N3O5	342.1061	319.117	0.997403	1	M+Na	-	Amino acid and Its metabolites	Small Peptide	6.64897	23.6653	24.8	7.39081	166.665	4.12632	42.0897	111.574	152.503	56.0726	265.945
Ethyl loflazepate	C18H14ClFN2O3	343.0645	360.068	0.987368	1	M+H-H2O	29177-84-2	Aldehyde,Ketones,Esters	Esters	9.36249	28.2062	43.9802	45.3056	217.966	324.399	260.035	63.2386	27.772	38.4522	24.9758
Endrin aldehyde	C12H8Cl6O	344.8574	379.868	0.640088	1	M+H-2H2O	7421-93-4	Aldehyde,Ketones,Esters	Aldehydes	112.311	35.6427	36.7586	51.3923	1.45513	0.0185814	0.0291401	5.14413	3.21077	5.04718	2.82284
Sapanisertib	C15H15N7O	348.0969	309.134	0.986566	1	M+K	1224844-38-5	Heterocyclic compounds	Heterocyclic compounds	1.50237	1.22136	1.4087	0.801341	1.26481	0.964605	0.405216	1.34936	1.53215	0.617029	0.589777
3-Bromo-5-phenyl-7-(trifluoromethyl)pyrazolo[1,5-a]pyrimidine-2-carboxylic acid	C14H7BrF3N3O2	349.9572	384.967	0.627531	1	M+H-2H2O	304687-28-3	Organic acid And Its derivatives	Organic acid And Its derivatives	0.856278	0.633052	0.51763	0.754062	0.812041	0.227248	0.309582	1.32326	2.00444	1.60524	0.782578
2(5H)-Furanone,4-benzo[b]thien-2-yl-3-bromo-5-hydroxy-	C12H7BrO3S	350.8902	311.928	0.893575	1	M+K	-	Benzene and substituted derivatives	Benzene and substituted derivatives	0.723953	1.06221	0.85212	2.67958	2.47115	0.796629	0.553762	3.166	2.7688	1.45297	4.29278
5-(2-Thienyl)-7-(trifluoromethyl)pyrazolo[1,5-a]pyrimidine-3-carboxylic acid	C12H6F3N3O2S	351.9726	313.013	0.615559	1	M+K	5841-98-5	Organic acid And Its derivatives	Organic acid And Its derivatives	1.50304	0.666124	0.637733	0.918468	1.00197	0.337425	0.748257	2.15115	3.90408	3.39366	1.27002
3,3'-{[(4-Aminophenyl)sulfonyl]imino}dipropanamide	C12H18N4O4S	353.0681	314.105	0.996992	1	M+K	14497-03-1	Benzene and substituted derivatives	Benzene and substituted derivatives	1.78881	1.71555	2.11456	2.5927	2.02096	11.4412	11.7022	7.86442	12.3225	4.5571	1.51328
6,6'-Sulfinylbis(2,4-dichlorophenol)	C12H6Cl4O3S	354.8760	371.876	0.685762	1	M+H-H2O	844-26-8	Benzene and substituted derivatives	Benzene and substituted derivatives	0.0389343	0.327854	0.155488	0.13288	4.42721	1.07531	2.13314	2.60172	4.19055	1.80793	1.81068
Asp-Met-Lys	C15H28N4O6S	357.1589	392.173	0.98075	1	M+H-2H2O	-	Amino acid and Its metabolites	Small Peptide	1.2375	1.42603	1.12477	0.803855	3.0847	92.5552	18.2408	8.6162	6.59843	9.67906	2.75569
(3R,4R,5R)-3,4-dihydroxy-5-[(E)-3-(4-hydroxyphenyl)prop-2-enoyl]oxycyclohexene-1-carboxylate	C16H15O7-	358.0449	319.082	0.99031	1	M+K	-	Aldehyde,Ketones,Esters	Esters	3.15181	3.93189	3.42393	2.09098	6.89201	1.29901	2.07449	14.9279	9.23726	4.42929	7.14734
Galloyl Methyl gallate	C15H12O9	359.0372	336.048	0.97531	1	M+Na	-	Phenolic acids	Phenolic acids	67.3679	49.7605	56.6868	102.569	40.5329	9.95085	8.5803	15.0239	7.84325	14.8205	10.1793
Gly-Tyr-Arg	C17H26N6O5	359.1790	394.196	0.640176	1	M+H-2H2O	-	Amino acid and Its metabolites	Small Peptide	0.592007	0.511404	0.538855	0.72846	0.844652	0.565876	0.357766	0.47362	0.562302	0.837788	0.516122
5-bromo-N-[2-(dimethylamino)-2-thiophen-2-ylethyl]thiophene-2-sulfonamide	C12H15BrN2O2S3	360.9280	395.946	0.621512	1	M+H-2H2O	-	Alcohol and amines	Amines	0.637322	0.370599	0.26036	0.431481	0.925132	0.781333	1.10351	1.20606	1.76673	0.831544	0.424917
3,5-bis(1H-indol-3-yl)-1H-pyrrole-2-carboxylate	C21H14N3O2-	363.0982	340.109	0.963411	1	M+Na	-	Organic acid And Its derivatives	Organic acid And Its derivatives	4.9002	7.09866	5.46271	1.45111	37.8337	5.38577	26.5486	26.6481	62.0097	21.4556	20.8017
Triazolidinedithione	C12H12BrN3S2	365.9534	342.963	0.922736	1	M+Na	-	Aldehyde,Ketones,Esters	Ketones	5.27757	4.025	3.38936	5.21537	5.17601	1.34913	1.74449	8.40186	13.0793	15.2145	5.7589
Tetrachlorobisphenol A	C15H12Cl4O2	366.9620	365.956	0.81735	1	M+H	79-95-8	Benzene and substituted derivatives	Benzene and substituted derivatives	377.206	296.338	257.219	313.833	354.691	116.798	90.1508	588.358	810.869	717.782	255.954
Sorbitan monopalmitate	C22H42O6	367.2842	402.298	0.9951	1	M+H-2H2O	26266-57-9	FA	Others	3.75282	4.55555	5.9725	6.08417	4.00055	5.5754	9.49588	8.34799	10.9328	4.14649	7.84189
Ala-Gln-Lys	C14H27N5O5	368.1888	345.201	0.806632	1	M+Na	-	Amino acid and Its metabolites	Small Peptide	0.465396	0.406737	0.567483	0.79149	0.604321	0.659521	0.464138	0.539083	0.392866	0.578988	0.809591
6-Hydroxy-R-acenocoumarol	C19H15NO7	370.0917	369.085	0.945078	1	M+H	-	Heterocyclic compounds	Heterocyclic compounds	0.456335	0.650492	0.359724	0.763357	5.86463	5.06098	19.6614	3.11638	2.15409	1.33758	0.9438
4,5-Diiodo-1,2-dimethyl-1H-imidazole	C5H6I2N2	370.8493	347.862	0.77451	1	M+Na	13369-82-9	Heterocyclic compounds	Heterocyclic compounds	0.174749	0.356957	0.158561	0.304804	2.77335	0.0991501	0.179744	2.40435	4.92612	2.17211	1.85688
2-Pyrimidinamine,4-[1-cyclohexyl-4-(4-fluorophenyl)-1H-imidazol-5-yl]-	C19H20FN5	376.1332	337.17	0.966342	1	M+K	950980-98-0	Heterocyclic compounds	Heterocyclic compounds	7.70248	4.74263	5.4979	2.40891	9.98781	6.15106	8.63434	11.8587	6.75128	24.647	12.738
9-Methyl-7-bromoeudistomin D	C12H8Br2N2O	378.8871	355.898	0.935499	1	M+Na	123363-40-6	Heterocyclic compounds	Heterocyclic compounds	5.87177	2.65697	3.72009	4.74169	1.37842	8.73919	6.35341	2.31671	1.41698	1.42715	0.853339
Phenylcarbamic acid,9-bromononyl ester	C16H24BrNO2	380.0635	341.099	0.854298	1	M+K	-	Benzene and substituted derivatives	Benzene and substituted derivatives	3.62527	5.9606	3.72017	3.25994	30.7803	0.995423	4.98996	47.8386	40.8814	16.8495	67.5773
2,5-Bis-(4-chloro-3-nitrophenyl)-[1,3,4]oxadiazole	C14H6Cl2N4O5	380.9777	379.972	0.868837	1	M+H	25423-74-9	Benzene and substituted derivatives	Benzene and substituted derivatives	99.6046	66.4969	46.6201	102.481	70.3479	17.569	62.6434	146.595	377.757	379.925	93.0389
(3-Chloro-2-quinoxalinyl)(phenylsulfonyl)acetonitrile	C16H10ClN3O2S	381.9810	343.018	0.948261	1	M+K	121512-58-1	Heterocyclic compounds	Heterocyclic compounds	11.3281	7.8064	5.40105	8.48787	8.06097	1.32912	4.21274	21.0875	50.5561	45.7594	8.47585
3-(Diethylamino)-7-imino-7H-chromeno[3',2'	C23H19N5O	382.1663	381.159	0.99505	1	M+H	52372-39-1	Heterocyclic compounds	Heterocyclic compounds	0.456827	0.496346	0.750994	0.43345	0.445896	0.440211	0.476734	0.923392	0.397678	1.14988	0.665595
Pantoprazole	C16H15F2N3O4S	384.0819	383.075	0.935523	1	M+H	102625-70-7	Heterocyclic compounds	Heterocyclic compounds	107.224	42.7171	65.4494	60.8547	15.7408	2.85685	2.75279	8.94595	15.5725	19.8507	7.34793
6,6'-Dibromoindigotin	C16H8Br2N2O2	384.8759	419.893	0.646844	1	M+H-2H2O	19201-53-7	Heterocyclic compounds	Heterocyclic compounds	0.681425	1.42478	1.21089	1.14771	0.666877	0.216135	0.138714	2.14178	5.16883	2.49181	0.381891
2,5,6-Tribromo-1-methylgramine	C12H13Br3N2	388.8460	423.861	0.88681	1	M+H-2H2O	64945-29-5	Heterocyclic compounds	Heterocyclic compounds	1.67589	0.956596	0.906542	2.23427	3.17214	0.317076	0.780222	10.4948	10.1636	8.60046	7.25424
Tert-butyl 2-(5-chloro-2,2'-dioxospiro[indole-3,3'-pyrrolidine]-1-yl)acetate	C17H19ClN2O4	389.0667	350.103	0.979574	1	M+K	916048-02-7	Heterocyclic compounds	Indole and Its derivatives	9.71276	15.5614	23.7999	3.35126	67.309	23.0571	36.729	52.6629	70.5682	16.5896	67.8365
Ser-Tyr-Arg	C18H28N6O6	389.1932	424.207	0.991635	1	M+H-2H2O	-	Amino acid and Its metabolites	Small Peptide	0.438253	0.953946	0.889676	0.725957	1.47636	0.728062	0.579506	1.14029	0.943962	1.39065	0.717344
1-(2-Fluorophenyl)-3-{5-[(4-nitrophenoxy)methyl]-1,3,4-thiadiazol-2-yl}urea	C16H12FN5O4S	390.0669	389.059	0.975664	1	M+H	426239-95-4	Benzene and substituted derivatives	Benzene and substituted derivatives	2.38976	4.09586	4.38947	0.982451	15.6641	2.98096	5.82027	10.2923	9.42966	3.19643	13.3173
6,7-Dihydroxycoumarin-7-O-(6'-acetyl)glucoside	C16H16O10	391.0629	368.074	0.916219	1	M+Na	-	Lignans and Coumarins	Coumarins	1.62544	2.80233	3.21226	1.03011	9.93985	1.36466	2.16129	6.97794	6.54596	1.86435	8.56913
4-Amino-3-bromo-5-iodobenzoic acid ethyl ester	C9H9BrINO2	391.8791	368.886	0.632682	1	M+Na	437707-51-2	Benzene and substituted derivatives	Benzene and substituted derivatives	0.112504	0.139971	0.266111	0.139257	1.5129	0.304153	0.498951	2.17275	1.20633	1.08662	1.92428
Adenosine 5'-phosphate disodium	C10H12N5Na2O7P	392.0339	391.027	0.954779	1	M+H	4578-31-8	Nucleotide And Its metabolites	Nucleotide and Its metabolites	0.160962	0.228209	0.227279	0.20898	1.56808	3.33963	3.12325	1.99878	3.44004	2.74422	0.38614
1,2,3,10-Tetramethoxy-7-(methylamino)-6,7-dihydro-5H-benzo[a]heptalen-9-one	C21H25NO5	394.1625	371.173	0.990917	1	M+Na	477-30-5	Benzene and substituted derivatives	Benzene and substituted derivatives	0.292541	0.678218	2.19764	0.422909	8.26179	0.642221	4.84204	1.84164	1.91522	0.421961	2.08615
9-Methyl-7-bromoeudistomin D	C12H8Br2N2O	394.8598	355.898	0.805192	1	M+K	123363-40-6	Heterocyclic compounds	Heterocyclic compounds	0.0989789	0.149111	0.234407	0.184383	1.43199	2.28971	2.59682	2.1527	1.89751	1.81236	1.29796
Balsalazide	C17H15N3O6	396.0581	357.096	0.862291	1	M+K	-	Heterocyclic compounds	Heterocyclic compounds	0.514361	0.719032	0.565626	0.769971	1.31351	0.300292	0.643744	3.79014	1.04307	1.14246	1.51055
4,6-Dibromo-2-(2-chlorophenyl)-1,3-benzoxazol-5-amine	C13H7Br2ClN2O	402.8667	401.859	0.979572	1	M+H	531515-79-4	Benzene and substituted derivatives	Benzene and substituted derivatives	0.132576	0.105726	0.160422	0.266569	0.487376	0.0978258	0.270969	2.70704	2.98197	2.47071	0.937461
Fenchlorazole-ethyl	C12H8Cl5N3O2	403.9095	402.903	0.901597	1	M+H	103112-35-2	Others	Medicine	4.99889	2.19473	1.81114	2.91713	0.914681	0.173523	0.25122	2.55778	4.90066	5.28517	1.90247
Tetrachlorobisphenol A	C15H12Cl4O2	404.9175	365.956	0.779868	1	M+K	79-95-8	Benzene and substituted derivatives	Benzene and substituted derivatives	21.9323	10.8056	8.9258	18.0705	4.67004	0.99118	0.962228	19.5838	24.7961	39.5447	13.1346
3-epi-akebonic acid	C29H44O3	405.3145	440.329	0.928656	1	M+H-2H2O	-	Terpenoids	Triterpene	1.92734	1.88112	3.53274	7.55308	1.76092	0.766189	0.75147	1.59137	0.828331	2.69612	1.02177
(3S,4S,10S,13R)-3-hydroxy-4,10,13-trimethyl-17-(6-methylhept-5-en-2-yl)-1,2,3,5,6,7,11,12,14,15,16,17-dodecahydrocyclopenta[a]phenanthrene-4-carboxylate	C29H45O3-	406.3189	441.337	0.605985	1	M+H-2H2O	-	Others	Others	0.488912	0.490479	0.898696	1.70432	0.488745	0.393878	0.265841	0.493804	0.217697	0.661974	0.359968
Hexachlorophene	C13H6Cl6O2	406.8535	405.847	0.905216	1	M+H	70-30-4	Benzene and substituted derivatives	Benzene and substituted derivatives	5.45529	3.68128	3.4984	10.6439	5.49395	1.01082	1.24247	19.2195	16.2951	12.6534	16.1378
4,4'-Methylenebis(2,6-di-tert-butylphenol)	C29H44O2	407.3309	424.334	0.991542	1	M+H-H2O	118-82-1	Benzene and substituted derivatives	Benzene and substituted derivatives	0.359057	1.1674	2.04413	1.46289	7.25014	8.21322	5.11302	2.49541	0.848073	4.35174	4.32185
Prepacifenol epoxide	C15H21Br2ClO3	408.9379	443.952	0.918983	1	M+H-2H2O	55304-01-3	Benzene and substituted derivatives	Phenolics	19.0526	14.8818	17.4243	28.9246	13.3456	2.09414	3.50941	23.5274	13.52	21.5696	19.6918
1-(4-Hydroxy-3,5-diiodophenyl)ethanone	C8H6I2O2	410.8336	387.846	0.840727	1	M+Na	-	Aldehyde,Ketones,Esters	Ketones	0.298992	0.10352	0.161723	0.37198	0.827242	0.123953	0.340614	1.87111	1.71196	1.59353	1.41863
Ser-Trp-Arg	C20H29N7O5	412.2091	447.223	0.997916	1	M+H-2H2O	-	Amino acid and Its metabolites	Small Peptide	1.11334	1.48737	2.15179	0.929591	0.373359	0.507149	0.649532	4.13859	0.983037	0.561416	0.468973
Leptophos	C13H10BrCl2O2PS	412.8733	411.868	0.82632	1	M+H	21609-90-5	Benzene and substituted derivatives	Benzene and substituted derivatives	0.869834	0.457212	0.768722	0.40648	0.923453	0.434251	0.548077	0.839022	0.601013	0.492087	0.434331
Ospemifene	C24H23ClO2	417.1020	378.139	0.983098	1	M+K	128607-22-7	Heterocyclic compounds	Heterocyclic compounds	0.507374	0.494834	0.557384	0.469036	0.741508	0.957312	0.642604	0.878296	1.10418	0.367994	0.334625
Fursalan	C12H13Br2NO3	417.8890	378.924	0.828462	1	M+K	15686-77-8	Benzene and substituted derivatives	Benzene and substituted derivatives	0.313416	0.16777	0.143352	0.234423	0.209736	0.10444	0.140133	0.771728	0.630685	1.04588	0.515268
(7R)-2-Amino-7-[4-fluoro-2-(6-methoxy-2-pyridyl)phenyl]-4-methyl-7,8-dihydro-6H-pyrido[4,3-d]pyrimidin-5-one	C20H18FN5O2	418.1074	379.144	0.970186	1	M+K	934343-74-5	Aldehyde,Ketones,Esters	Ketones	0.949176	1.17141	1.34143	0.60622	1.57373	0.865337	0.774277	1.02808	0.889382	0.330704	0.688247
Sertaconazole	C20H15Cl3N2OS	420.9928	437.994	0.80935	1	M+H-H2O	-	Heterocyclic compounds	Heterocyclic compounds	0.270617	0.564663	0.312289	0.526754	0.48949	0.954221	0.794737	1.29927	46.2662	0.461545	0.287561
Asp-Ala-His-Asp	C17H24N6O9	421.1465	456.16	0.990959	1	M+H-2H2O	-	Amino acid and Its metabolites	Small Peptide	44.8879	8.7405	6.54919	0.996394	0.576416	0.83571	0.861398	0.56121	0.862981	0.480427	0.492347
Dibromobisphenol A	C15H14Br2O2	424.9008	385.934	0.660735	1	M+K	29426-78-6	Benzene and substituted derivatives	Benzene and substituted derivatives	1.07747	0.417968	0.293449	0.618949	2.21602	0.172118	0.283822	2.28377	2.76545	4.91657	1.76694
Thr-Asp-Asn-Asp	C16H25N5O11	428.1413	463.155	0.983416	1	M+H-2H2O	-	Amino acid and Its metabolites	Small Peptide	1.39186	1.22362	0.621656	2.45989	0.549761	0.624263	0.568128	0.42937	0.406874	0.241219	0.292649
[(2S)-2-formyloxy-3-[hydroxy-[(2R,3R,5S,6R)-2,3,4,5,6-pentahydroxycyclohexyl]oxyphosphoryl]oxypropyl] formate	C11H19O13P	429.0199	390.056	0.957561	1	M+K	-	Others	Others	3.76002	4.3241	2.83258	1.1832	9.95118	0.498731	0.711064	11.7401	14.1006	3.17705	13.7309
(7S,7Ar)-7-(4-hydroxy-3,5-dimethoxyphenyl)-5,7,7a,8,9,10-hexahydroindolizino[7,6-c]quinoline-6,12-dione	C23H22N2O5	429.1422	406.153	0.996731	1	M+Na	-	Aldehyde,Ketones,Esters	Ketones	0.500091	0.65319	0.406109	0.957095	0.774866	0.472534	0.591531	0.770415	0.67987	0.39391	0.477722
Carbobenzyloxy-L-norleucyl-L-norleucine methyl ester	C21H32N2O5	431.1940	392.231	0.963317	1	M+K	-	Amino acid and Its metabolites	Amino acid derivatives	4.33676	3.69654	3.39012	2.79137	2.39049	1.25499	1.57312	4.18392	5.30809	1.59654	3.46616
Glenvastatin	C27H26FNO3	432.1967	431.19	0.969023	1	M+H	122254-45-9	Tryptamines,Cholines,Pigments	Pigments	0.950445	0.610091	0.583888	0.495119	0.567818	0.459466	0.454104	0.923132	3.55928	0.391023	0.646816
2'-O-Acetyl-3'-O-(4-hydroxy-2-methoxy-6-methylbenzoyl)uridine	C20H22N2O10	433.1225	450.127	0.827032	1	M+H-H2O	-	Nucleotide And Its metabolites	Nucleotide and Its metabolites	0.475047	0.396174	0.933868	0.440168	4.69007	1.34663	3.14584	1.37206	1.88221	0.736584	1.01695
Asp-Met-Phe	C18H25N3O6S1	434.1351	411.146	0.932543	1	M+Na	-	Amino acid and Its metabolites	Small Peptide	2.18589	1.65911	1.95303	1.14833	0.838	0.407446	0.759776	1.8242	1.17307	0.476073	0.541824
Leptophos	C13H10BrCl2O2PS	434.8531	411.868	0.647855	1	M+Na	21609-90-5	Benzene and substituted derivatives	Benzene and substituted derivatives	1.85064	0.583395	0.703649	1.02991	0.37439	0.108304	0.186568	0.409728	0.156463	0.166611	0.187998
Fluopyram	C16H11ClF6N2O	435.0096	396.046	0.99884	1	M+K	658066-35-4	Benzene and substituted derivatives	Benzene and substituted derivatives	0.432048	0.584089	0.51234	0.593287	1.86213	0.673078	0.809807	1.40155	1.50505	0.943006	1.08992
7H-1,2,4-Triazolo[3,4-b][1,3,4]thiadiazine,3-(2,5-dimethoxyphenyl)-6-(3,4-dimethoxyphenyl)-	C20H20N4O4S	435.1097	412.121	0.985637	1	M+Na	1013750-77-0	Heterocyclic compounds	Heterocyclic compounds	0.485948	0.812995	1.08405	0.747725	4.49013	10.809	7.47012	2.84265	1.91912	1.70847	1.18964
13-Hydroxy oleanolic acid-3-oxo-28-acid	C30H48O4	437.3410	472.355	0.978512	1	M+H-2H2O	-	Terpenoids	Triterpene	0.927158	2.75331	4.96025	2.44019	22.2785	34.0507	28.2508	6.70038	1.86799	17.7049	18.4501
Salvarsan	C12H14As2Cl2N2O2	438.8963	437.886	0.745473	1	M+H	139-93-5	Benzene and substituted derivatives	Benzene and substituted derivatives	1.271	0.8027	0.848336	1.16054	1.26389	0.363663	0.485431	1.69344	1.53813	0.409871	0.295551
alpha,alpha'-Dilaurin	C27H52O5	439.3772	456.381	0.894981	1	M+H-H2O	539-93-5	GL	DG	0.324459	0.670549	0.692081	0.595255	0.3247	0.748866	1.19782	1.25363	1.31294	0.764284	0.993909
HoPhe-Met-OH	C20H22N2O6S	441.1084	418.12	0.917741	1	M+Na	-	Aldehyde,Ketones,Esters	Esters	0.802122	0.704412	1.3858	1.01572	5.40103	10.9022	6.4644	1.66151	4.53189	1.43387	1.02707
CPA(18:1(9Z)/0:0)	C21H39O6P	441.2375	418.248	0.974704	1	M+Na	-	GP	PA	0.804934	1.3645	3.45898	1.03084	1.8301	2.99518	4.32281	12.4313	12.3913	2.04345	1.71302
Phe-Phe-Phe	C27H29N3O4	442.2126	459.216	0.989484	1	M+H-H2O	2578-81-6	Amino acid and Its metabolites	Small Peptide	2.82312	1.9216	1.43117	2.19796	1.10245	0.519509	0.404427	0.717695	0.758693	0.739196	0.640238
Myxochelin A	C20H24N2O7	443.1222	404.158	0.929418	1	M+K	120243-02-9	Benzene and substituted derivatives	Benzene and substituted derivatives	0.444919	0.452265	0.534244	0.455308	0.870566	0.575839	0.55843	1.0495	0.822394	0.429621	0.47624
1-(8Z,11Z,14Z-eicosatrienoyl)-glycero-3-phosphate	C23H41O7P	443.2552	460.259	0.946142	1	M+H-H2O	-	GP	PA	3.87525	3.27193	3.9363	0.843646	0.622555	0.83987	1.25709	6.63661	4.87153	0.529443	0.622989
Benzenesulfonamide,N-(2,2,2-trifluoroethyl)-N-[4-[2,2,2-trifluoro-1-hydroxy-1-(trifluoromethyl)ethyl]phenyl]-	C17H12F9NO3S	446.0264	481.039	0.905858	1	M+H-2H2O	293754-55-9	Benzene and substituted derivatives	Benzene and substituted derivatives	11.5478	4.11124	10.3713	13.0051	1.27734	0.632828	0.797619	1.92816	2.60349	1.11434	1.12486
2-[4-(4-hydroxy-3,5-diiodophenoxy)phenyl]ethylazanium	C14H14I2NO2+	446.8970	481.911	0.945616	1	M+H-2H2O	-	Others	Others	71.8363	34.7123	36.8581	74.8203	11.4507	0.773024	1.20423	46.526	32.1156	33.3435	22.456
3-Amino-4-[(7S,8R)-6'-methylspiro[6,8-dihydrocyclopenta[g][1,3]benzodioxole-7,5'-7,8-dihydro-[1,3]dioxolo[4,5-g]isoquinoline]-8-yl]pyrrole-2,5-dione	C24H21N3O6	448.1501	447.143	0.974067	1	M+H	-	Benzene and substituted derivatives	Benzene and substituted derivatives	7.16755	5.26214	6.72513	3.27355	0.996162	0.595445	0.791414	5.01532	2.54662	1.4278	1.90523
Mometasone	C22H28Cl2O4	449.1259	426.136	0.985072	1	M+Na	-	Others	Medicine	0.271217	0.487265	0.649497	0.493956	3.12761	5.57283	4.15096	1.47559	0.969965	0.728933	0.561059
Benzenesulfonamide,2-(cyclohexylamino)-5-nitro-N-[(pentylamino)carbonyl]-	C18H28N4O5S	451.1413	412.178	0.99346	1	M+K	284464-77-3	Benzene and substituted derivatives	Benzene and substituted derivatives	2.34219	2.00505	3.39734	2.4676	0.527372	0.581605	0.824279	0.460084	0.592706	0.432525	0.248614
p-galloyl-oxyphenyl-β-D-glucoside	C21H24O11	453.1375	452.131	0.965957	1	M+H	-	Phenolic acids	Phenolic acids	0.644471	0.828901	0.673949	1.44699	0.547129	0.699639	1.03258	0.451231	0.489185	0.385671	0.341655
Phosdiphen	C14H11Cl4O4P	454.8707	415.912	0.60383	1	M+K	36519-00-3	Benzene and substituted derivatives	Benzene and substituted derivatives	1.71425	1.45498	0.453492	2.68809	1.19069	0.688414	0.529376	1.76029	1.49462	0.209977	0.588771
4-hydroxy-3-methoxyphenyl 1-O-β-D-(6'-O-galloyol)-glucopyranoside	C20H22O12	455.1175	454.111	0.905855	1	M+H	-	Phenolic acids	Phenolic acids	5.25353	4.10375	2.78557	6.3881	34.0865	4.09783	11.1281	4.8719	30.155	3.16914	4.40278
Cyanidin 3-(4-acetylglucoside)	C23H23O12	456.1051	491.119	0.994686	1	M+H-2H2O	-	Flavonoids	Anthocyanidins	0.738118	0.941256	1.14949	1.48229	3.06304	0.868723	1.10749	3.11774	2.92011	0.673455	0.728568
Dioxation	C12H26O6P2S4	457.0159	456.009	0.984208	1	M+H	78-34-2	Heterocyclic compounds	Heterocyclic compounds	1.88348	1.08015	0.859735	0.568038	1.36215	0.842021	0.884076	3.86375	7.90318	2.54658	2.43425
Asp-Trp-Arg	C21H29N7O6	458.2137	475.218	0.903321	1	M+H-H2O	-	Amino acid and Its metabolites	Small Peptide	1.20284	0.877436	0.976228	0.724131	0.356571	0.502136	0.376544	1.20614	1.77396	0.366937	0.337428
Epigallocatechin gallate	C22H18O11	459.09	458.37	0.925621	1	M+H	989-51-5	Benzene and substituted derivatives	Benzene and substituted derivatives	0.457739	0.385937	0.488213	0.595099	0.530996	0.338045	0.368142	0.556265	0.882042	0.38491	0.375643
Bepridil hydrochloride	C24H37ClN2O2	459.2183	420.254	0.922217	1	M+K	74764-40-2	Others	FDA	4.88743	0.402487	0.421935	0.350144	0.509849	0.503452	0.52226	3.63368	35.1902	0.311415	0.355834
Phe-Phe-Phe	C27H29N3O4	460.2239	459.216	0.917403	1	M+H	2578-81-6	Amino acid and Its metabolites	Small Peptide	4.79558	0.180241	0.252954	0.218241	0.311362	0.376187	0.332552	3.43042	33.7338	0.188048	0.290825
Bromofenoxim	C13H7Br2N3O6	461.8768	460.868	0.868348	1	M+H	-	Benzene and substituted derivatives	Benzene and substituted derivatives	5.13995	2.08648	1.69621	3.57554	0.387813	0.1734	0.277752	1.80008	2.53844	3.3002	1.14125
Urapidil HCl	C20H30ClN5O3	462.1667	423.204	0.976723	1	M+K	64887-14-5	Others	FDA	3.0227	2.23861	2.70825	1.51565	0.560894	0.508267	0.650394	2.80566	1.6269	0.762704	0.758267
N-(Deshydroxyethyl)dasatinib	C20H22ClN7OS	466.1188	443.13	0.999271	1	M+Na	910297-51-7	Benzene and substituted derivatives	Benzene and substituted derivatives	2.8444	0.723092	0.324704	0.343598	0.994898	2.10362	1.34056	0.539688	0.493774	0.358444	0.25762
b-D-Xylopyranosyl-(1->4)-a-L-rhamnopyranosyl-(1->2)-L-arabinose	C16H28O13	467.1162	428.153	0.999058	1	M+K	-	Carbohydrates and Its metabolites	Sugars	1.91938	0.358814	13.6029	8.09266	0.679967	0.610566	0.716765	0.609057	0.747332	0.755724	0.477169
(2R,3S,5S,6S,8S,9S,10R,13S,14S,17R)-17-[(2S,3R,4R,5S)-3,4-dihydroxy-5,6-dimethylheptan-2-yl]-10,13-dimethyl-2,3,4,5,6,7,8,9,11,12,14,15,16,17-tetradecahydro-1H-cyclopenta[a]phenanthrene-2,3,6-triol	C28H50O5	467.3732	466.366	0.991998	1	M+H	-	Alcohol and amines	Alcohols	5.13736	7.99618	10.2774	14.0727	6.42114	24.5629	18.9285	20.5977	13.4884	13.2588	21.238
isatigotindoledioside A	C21H27NO12	468.1497	485.153	0.968467	1	M+H-H2O	-	Alkaloids	Plumerane	0.348758	0.468409	0.380637	0.906316	0.523893	0.590283	0.560099	0.38895	0.450219	0.290052	0.247627
D-Melezitose	C18H32O16	469.1526	504.169	0.766104	1	M+H-2H2O	597-12-6	Others	Saccharides	7.31135	13.213	8.08297	18.4347	26.902	2.13735	4.40802	22.2069	55.7699	11.8481	30.0678
Cyflumetofen	C24H24F3NO4	470.1553	447.166	0.973039	1	M+Na	400882-07-7	Heterocyclic compounds	Heterocyclic compounds	1.01133	1.97778	1.30466	2.56551	3.77301	0.524017	0.898146	3.43864	7.37718	2.03912	5.17508
11-O-p-hydroxybenzoylbergenin	C21H20O11	471.0907	448.101	0.943817	1	M+Na	-	Lignans and Coumarins	Coumarins	0.356736	0.571784	0.66851	0.87201	0.970627	1.635	1.75861	1.82308	24.0763	0.874094	1.3832
Arg-Gly-Asp-Ser	C15H27N7O8	472.1554	433.192	0.990619	1	M+K	-	Amino acid and Its metabolites	Small Peptide	0.225578	0.384242	0.4033	0.416544	1.39641	0.496554	1.29029	1.53987	1.69169	0.525929	1.03522
Gln-Tyr-Tyr	C23H28N4O7	473.2035	472.196	0.958555	1	M+H	-	Amino acid and Its metabolites	Small Peptide	2.29894	2.41355	2.31481	2.85603	2.61708	2.14203	1.48947	2.62586	6.16378	1.33996	1.44738
4-Hydroxyvalsartan	C24H29N5O4	474.2114	451.222	0.984776	1	M+Na	188259-69-0	Amino acid and Its metabolites	Amino acid derivatives	1.0302	0.54035	0.591353	0.664125	0.790073	0.701059	0.478061	1.19549	4.86188	0.422323	0.457128
Allura red AC	C18H16N2O8S2	475.0241	452.035	0.999263	1	M+Na	-	Benzene and substituted derivatives	Benzene and substituted derivatives	1.25887	5.06641	4.05583	6.81094	11.3402	3.31359	2.66167	10.9167	9.78133	8.8877	21.4054
Ac-Tyr-Val-Ala-Asp-CHO	C23H32N4O8	475.2189	492.222	0.980641	1	M+H-H2O	-	Amino acid and Its metabolites	Amino acid derivatives	10.3739	9.41906	2.30598	3.8702	1.31321	1.35453	1.09008	4.81706	5.39773	1.38634	1.43194
Disopyramide Phosphate	C21H32N3O5P	476.1727	437.208	0.850539	1	M+K	22059-60-5	Others	Others	2.57522	1.97169	2.37728	1.58924	2.59606	1.13173	1.58737	2.62233	2.53987	0.653792	0.681974
Scutellone B	C29H36O8	477.2250	512.241	0.802501	1	M+H-2H2O	119614-69-6	Terpenoids	Ditepenoids	1.14248	0.612528	0.368932	0.385528	0.547889	0.559015	0.45848	1.14783	4.78604	0.408749	0.447606
Pentanoic acid,5-(2,6-difluorophenoxy)-3-[[(2S)-3-methyl-1-oxo-2-[(2-quinolinylcarbonyl)amino]butyl]amino]-4-oxo-,(3S)-	C26H25F2N3O6	478.1565	513.171	0.925334	1	M+H-2H2O	1135695-98-5	Organic acid And Its derivatives	Organic acid And Its derivatives	0.314731	0.567087	0.524753	0.405678	5.81066	3.49813	4.5059	1.37019	2.111	1.02471	1.24064
Malonyl fraxin	C19H20O13	479.0802	456.09	0.949155	1	M+Na	-	Lignans and Coumarins	Coumarins	34.1336	25.7477	34.4048	51.5569	22.2862	10.1155	6.55148	9.12416	3.48134	23.033	11.1814
Mazaticol hydrochloride	C21H28ClNO3S2	480.0838	441.12	0.93095	1	M+K	32891-29-5	Aldehyde,Ketones,Esters	Esters	3.90397	2.73261	3.55676	7.88889	2.47172	1.18815	1.15976	1.65506	0.891792	3.50561	1.79999
13-beta-D-Glucosyloxydocosanoate	C28H54O8	483.3691	518.382	0.889584	1	M+H-2H2O	-	FA	FFA	0.709011	1.23285	1.70601	1.97773	1.18927	3.91918	3.80306	3.77578	2.22137	2.76367	4.25873
N-Oxide abiraterone sulfate	C24H31NO5S	484.1528	445.192	0.75714	1	M+K	-	Organic acid And Its derivatives	Organic acid And Its derivatives	0.410835	0.395254	0.591125	0.410984	0.771911	0.449496	0.737921	0.562805	0.56194	0.447832	0.466318
21-Carboxylic acid triamcinolone acetonide	C24H29FO7	487.1529	448.19	0.996762	1	M+K	53962-41-7	Organic acid And Its derivatives	Organic acid And Its derivatives	1.15682	1.6804	0.9811	1.86782	3.60537	0.76501	0.891294	3.02369	6.84316	2.68541	3.21168
Indigo carmine	C16H8N2Na2O8S2	488.9404	465.952	0.936447	1	M+Na	860-22-0	Others	FDA	0.391995	0.744375	0.489474	1.33125	1.66301	4.9953	2.12313	1.9309	2.23617	0.744439	1.35408
(2R,3S,5S,6S,8S,9S,10R,13S,14S,17R)-17-[(2S,3R,4R,5S)-3,4-dihydroxy-5,6-dimethylheptan-2-yl]-10,13-dimethyl-2,3,4,5,6,7,8,9,11,12,14,15,16,17-tetradecahydro-1H-cyclopenta[a]phenanthrene-2,3,6-triol	C28H50O5	489.3562	466.366	0.89597	1	M+Na	-	Alcohol and amines	Alcohols	0.358454	1.03925	2.20955	0.940125	2.09311	7.54455	9.30874	5.8885	10.7559	1.87646	2.82766
Cyclocariol C	C30H50O5	491.3740	490.366	0.914803	1	M+H	-	Terpenoids	Triterpene	3.39209	3.29887	4.40597	5.76036	2.02125	4.98495	4.39662	5.74899	4.58758	2.41496	3.90356
LPE(16:0/0:0)	C21H44NO7P	492.2494	453.286	0.935159	1	M+K	-	GP	LPE	0.959465	0.435885	0.287574	0.35634	0.86754	1.12144	0.899647	1.544	6.31079	0.810541	0.513468
LysoPC(O-18:0)	C26H56NO6P	492.3774	509.385	0.678078	1	M+H-H2O	72490-82-5	GP	LPC-O	0.791131	0.780058	1.03095	1.44666	0.534007	1.36681	1.05425	1.45036	1.11442	0.717495	1.02177
Thifluzamide	C13H6Br2F6N2O2S	492.8245	527.84	0.84543	1	M+H-2H2O	130000-40-7	Alcohol and amines	Amines	0.314673	0.324494	0.295019	0.443889	3.41775	0.89162	1.35629	3.00924	1.91523	1.07114	2.88043
N-Nitrosofolic acid	C19H18N8O7	493.1166	470.13	0.772547	1	M+Na	29291-35-8	Heterocyclic compounds	Heterocyclic compounds	3.95061	13.368	22.951	17.7697	107.88	158.887	100.775	25.1351	6.88732	17.0646	8.88738
2-amino-4-({2-[(2-carboxy-2-hydroxy-1-phenylethyl)sulfanyl]-1-[(carboxymethyl)-C-hydroxycarbonimidoyl]ethyl}-C-hydroxycarbonimidoyl)butanoic acid	C19H25N3O9S	494.1235	471.131	0.734477	1	M+Na	-	Organic acid And Its derivatives	Organic acid And Its derivatives	0.544828	1.79313	2.6177	2.45701	13.0623	20.6784	15.5489	3.89229	1.42235	2.43815	1.75316
desbutyl-lumefantrine	C26H24Cl3NO	496.0779	473.09	0.884589	1	M+Na	-	Benzene and substituted derivatives	Benzene and substituted derivatives	0.346605	0.429333	0.481065	0.615019	1.80351	0.54185	0.82919	1.27488	1.09384	0.915714	1.03527
4'-Methoxycatalposide	C23H28O12	497.1655	496.158	0.989993	1	M+H	-	Terpenoids	Monoterpenoids	0.523153	0.597557	0.661941	1.63972	0.536306	0.497078	0.512599	0.717039	0.820661	0.63546	0.6744
cyclo-Dopa-glucuronylglucoside	C21H27NO15	498.1235	533.138	0.935016	1	M+H-2H2O	-	Benzene and substituted derivatives	Benzene and substituted derivatives	5.98907	5.13032	4.66167	4.77965	5.11436	0.433738	0.409113	1.26377	1.96221	2.08994	1.12105
Dihydroselaginellin B	C34H26O4	499.1881	498.183	0.794236	1	M+H	-	Others	Others	0.433932	0.489512	0.474833	0.652247	0.922923	0.912155	0.825278	0.766657	0.773012	0.5069	0.576405
LysoPC(18:3(9Z,12Z,15Z))	C26H48NO7P	500.3138	517.317	0.974361	1	M+H-H2O	-	GP	LPC	2.15422	3.10742	8.40562	1.66033	2.93917	7.45192	11.3967	34.9311	26.3697	4.30749	4.06661
picfeltarraegenin VII	C30H46O7	501.3205	518.324	0.946264	1	M+H-H2O	-	Terpenoids	Triterpene	0.665693	0.95254	2.26665	0.648367	1.20227	3.08136	2.75643	7.67072	6.95895	1.51044	1.46375
4-methyl-2-[2-methyl-3-[2-[(2E)-2-(6-oxocyclohexa-2,4-dien-1-ylidene)-1,3-thiazolidin-4-yl]-1,3-thiazolidin-3-ium-4-yl]butan-2-yl]-5H-1,3-thiazole-4-carboxylate	C22H29N3O3S3	502.1295	479.137	0.734704	1	M+Na	-	Others	Others	1.04014	2.52223	5.32377	3.30279	9.6575	7.02093	5.58398	3.95088	5.39376	6.27815	1.7713
PC(16:0/2:0)	C26H52NO8P	502.3291	537.343	0.99455	1	M+H-2H2O	-	GP	PC	106.475	89.8304	97.6878	20.1983	3.32283	2.58404	5.82593	88.5533	45.1628	4.10882	5.25171
Chlorfluazuron	C20H9Cl3F5N3O3	503.9492	538.963	0.986744	1	M+H-2H2O	71422-67-8	Benzene and substituted derivatives	Benzene and substituted derivatives	0.711336	0.684238	0.39543	0.589126	0.772707	0.292667	0.352578	1.78162	2.24613	0.617638	0.741906
DG(18:0/8:0/0:0)	C29H56O5	507.4055	484.413	0.713558	1	M+Na	-	GL	DG	1.72651	2.73341	3.34597	3.79745	2.87998	11.0282	10.0269	9.72478	7.93386	6.57687	7.81639
Quinacrine 2HCl	C23H32Cl3N3O	510.1274	471.161	0.737678	1	M+K	69-05-6	Others	FDA	0.320679	0.31341	0.48074	0.592728	0.652771	0.600873	0.6013	0.471716	0.921779	0.330112	0.389288
3-[4-(4-Hydroxyphenoxy)-3,5-diiodophenyl]propanoic acid	C15H12I2O4	510.8855	509.883	0.656182	1	M+H	1158-10-7	Benzene and substituted derivatives	Benzene and substituted derivatives	0.298899	0.143269	0.169034	0.205575	0.639972	0.621989	0.507823	0.73783	0.678798	0.459703	0.492557
Lumefantrine	C30H32Cl3NO	512.1490	529.153	0.976079	1	M+H-H2O	-	Benzene and substituted derivatives	Benzene and substituted derivatives	0.45662	1.09466	0.645594	0.76066	1.71286	0.818449	1.01555	0.779095	1.25341	1.76351	1.00548
6-{4-[(1E)-3-[(3-carboxy-5,6-dihydroxycyclohex-3-en-1-yl)oxy]-3-oxoprop-1-en-1-yl]-2-hydroxyphenoxy}-3,4,5-trihydroxyoxane-2-carboxylic acid	C22H24O14	513.1230	512.117	0.915529	1	M+H	-	Organic acid And Its derivatives	Organic acid And Its derivatives	6.46803	5.65904	7.28453	10.7684	15.6379	1.62881	2.37574	13.904	13.0074	5.96793	3.25415
2-Glucosyl-glucosyloxy-2-phenylacetic acid amide	C20H29NO12	514.1323	475.169	0.990322	1	M+K	-	Alkaloids	Alkaloids	0.894596	0.852359	1.13795	1.4604	2.73249	0.585408	0.715919	2.50137	2.16424	1.05811	0.603002
4-methoxy-3-((1-(7-methoxy-2-oxo-2H-chromen-6-yl)-3-methylbut-2-en-2-yl)oxy)-2,3-dihydro-7H-furo[3,2-g]chromen-7-one	C27H24O8	515.1100	476.147	0.9713	1	M+K	-	Lignans and Coumarins	Coumarins	0.524866	0.431667	0.721628	0.788711	1.60068	4.72408	4.07675	2.15112	1.65465	1.21447	0.862035
Val-Leu-Leu-Ser-Cys	C23H43N5O7S	516.2858	533.288	0.927207	1	M+H-H2O	-	Amino acid and Its metabolites	Small Peptide	46.3733	30.6001	30.1709	25.2132	1.31954	1.11312	1.79947	28.2511	20.5159	5.64728	5.72138
1,1'-(1,4-Dihydro-4-nonyl-3,5-pyridinediyl)bis[1-decanone]	C34H61NO2	516.4782	515.47	0.937233	1	M+H	-	Aldehyde,Ketones,Esters	Ketones	0.162446	0.399414	0.516633	0.639363	0.976156	1.2672	0.574431	1.26466	1.79322	0.789281	1.26474
1-O-Caffeoyl-3-O-galloyl-β-D-glucose	C22H22O13	517.0944	494.106	0.916654	1	M+Na	-	Phenolic acids	Phenolic acids	105.392	56.203	93.1954	70.5985	30.6385	4.38196	4.04924	15.0628	24.6009	40.1519	12.1252
Lythramine	C29H37NO5	518.2307	479.267	0.96898	1	M+K	32420-56-7	Benzene and substituted derivatives	Phenolics	2.51395	1.50009	2.48578	1.74336	0.587431	0.68233	0.529134	2.30366	7.00475	0.597326	0.801305
[(2S,3R,4S,5S,6R)-3,4,5-trihydroxy-6-(hydroxymethyl)oxan-2-yl] (1R,4S,5R,9S,10R,13S)-13-hydroxy-5,9-dimethyl-14-methylidenetetracyclo[11.2.1.01,10.04,9]hexadecane-5-carboxylate	C26H40O8	519.2357	480.272	0.982665	1	M+K	-	Organic acid And Its derivatives	Organic acid And Its derivatives	6.00902	0.619354	0.857707	0.644444	0.445713	0.648254	0.546527	6.21484	55.4733	0.62524	0.577631
(2-amino-4-oxo-6,7-disulfido-1,5,5a,8,9a,10-hexahydropyrano[3,2-g]pteridin-8-yl)methyl phosphate	C10H10MoN5O7PS3-2	519.8514	536.853	0.864795	1	M+H-H2O	-	Others	Others	1.34967	0.502929	0.654441	1.00772	0.207434	0.0323341	0.0386348	0.464004	0.296611	0.317121	0.205722
1H-Indazole-4-carboxamide,N-[(1,2-dihydro-6-methyl-2-oxo-4-propyl-3-pyridinyl)methyl]-1-(1-methylethyl)-6-[2-(4-methyl-1-piperazinyl)-4-pyridinyl]-	C31H39N7O2	524.3126	541.317	0.942265	1	M+H-H2O	1346704-33-3	Alcohol and amines	Amines	1.07434	1.03378	2.60013	0.489021	1.08914	1.46783	2.1521	8.26045	8.18138	0.650756	0.635582
[[[(2R,3S,5R)-5-(6-aminopurin-9-yl)-3-hydroxyoxolan-2-yl]methoxy-oxidophosphoryl]oxy-oxidophosphoryl] phosphate	C10H12N5O12P3-4	525.9313	486.97	0.872721	1	M+K	-	Nucleotide And Its metabolites	Nucleotide and Its metabolites	0.170594	0.207953	0.182427	0.152803	1.14727	0.955893	1.12179	2.50645	3.46017	0.610764	0.401833
Gln-Phe-His-Asp	C24H31N7O8	528.2214	545.223	0.885145	1	M+H-H2O	-	Amino acid and Its metabolites	Small Peptide	0.643602	0.822117	0.820771	0.825289	1.36885	1.28598	1.12968	2.29856	1.89393	1.69653	1.65914
Cylindrol A4	C28H39ClO6	529.2313	506.244	0.866484	1	M+Na	-	Aldehyde,Ketones,Esters	Esters	10.2617	7.81633	8.90462	6.75193	1.12788	1.04119	1.28129	12.3916	7.46329	2.49212	2.68824
Darunavir	C27H37N3O7S	530.2325	547.235	0.946901	1	M+H-H2O	206361-99-1	Benzene and substituted derivatives	Benzene and substituted derivatives	2.51576	1.92796	2.01204	1.54497	0.52945	0.613233	0.539978	2.46951	2.13215	0.682423	0.776312
2'-Deoxyinosine triphosphate	C10H15N4O13P3	530.9487	491.985	0.940421	1	M+K	95648-77-4	Nucleotide And Its metabolites	Nucleotide and Its metabolites	0.432232	0.362874	0.368394	0.431665	1.2699	8.1593	9.2627	1.56629	1.29837	0.93492	0.472607
Cocsoline	C34H32N2O5	531.2289	548.231	0.90354	1	M+H-H2O	-	Lignans and Coumarins	Lignans	1.39281	0.73715	0.880575	0.609141	0.572541	0.914836	0.448989	1.95685	6.97045	0.604646	0.623033
Antibiotic X 14889D	C33H58O7	531.4042	566.418	0.985577	1	M+H-2H2O	-	Heterocyclic compounds	Heterocyclic compounds	1.05966	1.0694	1.57852	1.30488	0.959115	2.76498	2.2125	3.49712	2.70711	1.31873	1.77401
LysoPC 16:1	C24H48NO7P	532.2791	493.317	0.918933	1	M+K	76790-27-7	Lipids	LPC	7.00598	5.2575	4.63711	3.61953	0.587574	0.797673	0.71071	5.80234	3.62924	1.71044	1.20264
Muricin D	C33H60O7	533.4194	568.434	0.944913	1	M+H-2H2O	-	FA	Others	0.525883	0.545386	0.876902	1.16045	0.239054	0.501847	0.397705	1.4722	0.918511	0.502386	0.689142
Idarubicin	C26H27NO9	536.1320	497.169	0.979838	1	M+K	58957-92-9	Heterocyclic compounds	Heterocyclic compounds	0.130074	0.150504	0.242578	0.160171	0.429145	0.665528	0.524124	0.538175	0.538131	0.297352	0.214976
Tumonoic Acid I	C27H47NO7	536.2969	497.335	0.865197	1	M+K	-	Organic acid And Its derivatives	Organic acid And Its derivatives	5.69134	5.01231	1.1995	1.61097	0.784616	1.06331	0.682738	2.92003	1.55092	1.17478	0.987859
Coenzyme F420-0	C19H22N3O12P	538.0871	515.094	0.709742	1	M+Na	-	Heterocyclic compounds	Heterocyclic compounds	0.239946	0.285836	0.374754	0.373982	1.39668	0.732183	0.586597	1.12527	0.700615	0.434456	0.395025
Dibutyl chlorendate	C17H20Cl6O4	538.9151	499.946	0.60278	1	M+K	1770-80-5	Aldehyde,Ketones,Esters	Esters	0.166533	0.189836	0.323237	0.224973	1.47267	9.91652	7.32873	1.44445	1.03732	0.581316	0.32332
Arg-Gln-Ser-Lys	C20H39N9O7	540.2843	517.297	0.812416	1	M+Na	-	Amino acid and Its metabolites	Small Peptide	24.8175	13.7536	12.678	3.79182	0.844449	0.736548	0.765516	13.8471	5.63096	0.954684	1.2592
dTDP-D-desosamine	C18H31N3O13P2	542.1298	559.133	0.989696	1	M+H-H2O	-	Nucleotide And Its metabolites	Nucleotide and Its metabolites	0.470545	0.473617	0.49486	0.469916	0.789988	0.817566	0.967103	1.56228	2.21983	1.64742	0.751902
Psychosine sulfate	C24H47NO10S	542.3006	541.292	0.892591	1	M+H	-	SL	SL	17.7188	15.239	18.7236	9.11106	0.351186	0.507777	0.545574	4.48113	1.69231	0.604372	0.717191
dextrin	C18H32O16	543.1323	504.169	0.994052	1	M+K	9004-53-9	Carbohydrates and Its metabolites	Carbohydrates and Its metabolites	90.385	96.964	47.3693	102.664	66.0453	7.15223	12.151	109.206	51.4022	68.8162	59.8777
Phe-Trp-Arg	C26H33N7O4	546.2234	507.259	0.929617	1	M+K	-	Amino acid and Its metabolites	Small Peptide	0.673005	0.495888	0.655426	0.373851	0.517239	0.794841	0.729593	0.95191	2.26916	0.333391	0.331519
(2-Butylbenzofuran-3-yl)(4-hydroxy-3,5-diiodophenyl)ketone	C19H16I2O3	546.9271	545.919	0.920216	1	M+H	1951-26-4	Benzene and substituted derivatives	Benzene and substituted derivatives	0.23956	0.397663	0.385241	0.38948	2.33043	8.58263	11.8189	3.02491	2.4868	1.80708	0.821545
Azelnidipine	C33H34N4O6	547.2334	582.248	0.952293	1	M+H-2H2O	123524-52-7	Benzene and substituted derivatives	Benzene and substituted derivatives	3.56495	0.305562	0.378689	0.253854	1.29025	2.51503	4.5208	3.1973	30.7065	0.784481	0.664368
Ser-Glu-Leu-Ser-Met	C22H39N5O10S	548.2385	565.242	0.996668	1	M+H-H2O	-	Amino acid and Its metabolites	Small Peptide	1.59791	0.266188	0.346311	0.226684	0.52677	1.04798	1.51979	1.75349	12.9001	0.336888	0.342586
3-[4-(4-Hydroxyphenoxy)-3,5-diiodophenyl]propanoic acid	C15H12I2O4	548.8447	509.883	0.912519	1	M+K	1158-10-7	Benzene and substituted derivatives	Benzene and substituted derivatives	0.134378	0.197049	0.137529	0.429403	0.853184	0.147871	0.187117	1.13082	1.23594	0.548296	0.958499
Acetic acid,2-[4-[[3,3-bis(4-bromophenyl)-2-propen-1-yl]thio]-2-chlorophenoxy]-	C23H17Br2ClO3S	550.8902	567.893	0.981646	1	M+H-H2O	685139-10-0	Benzene and substituted derivatives	Benzene and substituted derivatives	0.300959	0.309212	0.296519	0.720065	2.96455	1.87282	2.00115	2.94915	2.15667	1.64022	1.73313
Perfluorodecanoic acid	C10HF19O2	552.9253	513.967	0.623986	1	M+K	-	Organic acid And Its derivatives	Organic acid And Its derivatives	0.56936	0.390634	0.439126	0.657318	0.777574	2.34862	2.83637	1.44204	1.30284	0.942682	0.548071
5-Amino-2-(3,4'-dihydroxy-4,4,7,8a-tetramethyl-6'-oxospiro[2,3,4a,5,6,7-hexahydro-1H-naphthalene-8,2'-3,8-dihydrofuro[2,3-e]isoindole]-7'-yl)-5-oxopentanoic acid	C28H38N2O7	553.2323	514.268	0.897358	1	M+K	-	Organic acid And Its derivatives	Organic acid And Its derivatives	6.96206	4.18641	3.81761	1.49325	3.77394	3.32511	6.45191	6.13076	6.397	1.89162	3.74953
Cobimetinib (GDC-0973,RG7420)	C21H21F3IN3O2	554.0475	531.063	0.644962	1	M+Na	934660-93-2	Others	FDA	0.587429	0.335353	0.45402	0.462352	0.489194	0.530569	0.529687	0.785991	0.551901	0.375686	0.576703
11-β-Hydroxydeoxyharringtonine	C28H37NO9	554.2359	531.247	0.982119	1	M+Na	-	Alkaloids	Isoquinoline alkaloids	1.872	1.15607	1.05791	0.520599	1.12625	1.17006	1.80083	1.81019	2.44151	0.630968	1.04167
2-O-(1'-O-glucosylCaffeoyl)hydroxycitric Acid	C21H24O16	555.0957	532.106	1	1	M+Na	-	Phenolic acids	Phenolic acids	31.8365	10.4207	16.8116	12.1563	2.94732	1.08768	1.50556	4.0871	7.82591	5.12684	3.51857
3-(2-imidazo[1,2-b]pyridazin-3-ylethynyl)-4-methyl-N-[4-(piperazin-1-ylmethyl)-3-(trifluoromethyl)phenyl]benzamide	C28H25F3N6O	557.1686	518.204	0.897441	1	M+K	-	Benzene and substituted derivatives	Benzene and substituted derivatives	0.574844	0.891607	1.18673	0.910577	1.24489	1.22315	2.11726	0.928346	1.002	0.677359	0.993891
Nap-Nap-OH	C31H24N2O6	559.1277	520.163	0.909287	1	M+K	-	Amino acid and Its metabolites	Small Peptide	0.725549	0.920912	2.3715	1.00327	0.861402	1.23254	2.42467	4.88063	3.97043	4.04962	1.84158
PS(18:2)	C24H44NO9P	560.2387	521.275	0.991115	1	M+K	-	Lipids	Glycerol ester	1.36938	0.498912	0.635062	0.407858	0.380452	0.678351	0.720522	1.5321	6.59751	0.398142	0.403675
Gly-Phe-Ile-Ser-Arg	C26H42N8O7	561.3140	578.318	0.969658	1	M+H-H2O	-	Amino acid and Its metabolites	Small Peptide	14.8767	22.5958	7.99884	3.90858	0.430213	0.627198	0.457083	2.06097	1.41502	0.526181	0.494135
13-(Dodecan-2-yl)-6-(1-hydroxyethyl)-3-(hydroxymethyl)-12-methyl-9-(propan-2-yl)-1-oxa-4,7,10-triazacyclotridecane-2,5,8,11-tetrone	C28H51N3O7	564.3660	541.373	0.701683	1	M+Na	-	Organic acid And Its derivatives	Organic acid And Its derivatives	2.58453	3.51126	5.10548	2.48851	0.698847	3.01598	1.57284	7.1078	2.47488	2.13538	3.30604
2-amino-4-({1-[(carboxymethyl)-C-hydroxycarbonimidoyl]-2-{[1,3-dihydroxy-4-(7-methoxy-2-oxo-2H-chromen-8-yl)-2-methylbutan-2-yl]sulfanyl}ethyl}-C-hydroxycarbonimidoyl)butanoic acid	C25H33N3O11S	566.1791	583.184	0.901054	1	M+H-H2O	-	Organic acid And Its derivatives	Organic acid And Its derivatives	0.303114	0.688527	0.431193	0.909048	1.814	0.614973	1.43559	1.15041	2.53655	0.686359	1.35921
Acetic acid,2-[4-[[3,3-bis(4-bromophenyl)-2-propen-1-yl]thio]-2-chlorophenoxy]-	C23H17Br2ClO3S	568.9018	567.893	0.899581	1	M+H	685139-10-0	Benzene and substituted derivatives	Benzene and substituted derivatives	0.312333	0.254002	0.289222	0.298189	1.43004	3.94419	5.56268	1.58978	1.46511	0.876408	0.498645
Indacaterol-8-O-glucuronide	C30H36N2O9	569.2490	568.242	0.967097	1	M+H	-	Heterocyclic compounds	Indole and Its derivatives	1.49337	1.27469	1.51069	0.966289	1.08162	1.15792	1.19829	1.38699	2.07957	0.719999	0.963727
Gly-Arg-Gly-Asp-DSer-Pro	C22H37N9O10	570.2631	587.266	0.994631	1	M+H-H2O	-	Amino acid and Its metabolites	Small Peptide	0.792337	0.638902	0.711749	0.441176	0.619626	0.79333	0.677226	1.12244	1.57187	0.447644	0.514544
(E)-2-((S)-2-hydroxypropyl)-8-(2'-O-OCH3-cinnamoyl)-β-D-glucopyranosyl-7-methoxy-5-methyl-chromone	C30H34O11	571.2177	570.21	0.974082	1	M+H	-	Quinones	Anthraquinone	0.467422	0.452274	0.450557	0.529353	0.906733	0.543801	0.542509	0.958354	1.77859	0.611569	1.18471
Picrasinoside G	C28H44O12	573.2907	572.283	0.991316	1	M+H	-	Terpenoids	Ditepenoids	0.520805	0.510227	0.574908	0.672193	0.572724	0.795123	0.517737	0.983799	1.17009	0.630194	1.46847
Dieporeticenin	C37H64O4	573.4885	572.48	0.937585	1	M+H	-	Heterocyclic compounds	Heterocyclic compounds	6.09129	9.22856	12.2592	7.29038	31.5135	36.0367	18.6848	41.5458	71.744	5.87039	9.26256
Ala-Asp-Leu-Glu-Lys	C24H42N6O10	575.3036	574.296	0.994955	1	M+H	-	Amino acid and Its metabolites	Small Peptide	3.81293	2.93951	3.11999	3.1728	0.898037	0.636462	0.826239	3.26986	1.85029	1.09925	2.4829
[[(2R,3S,5R)-5-(4-amino-5-iodo-2-oxopyrimidin-1-yl)-3-hydroxyoxolan-2-yl]methoxy-hydroxyphosphoryl] phosphono hydrogen phosphate	C9H15IN3O13P3	575.8778	592.886	0.639635	1	M+H-H2O	-	Nucleotide And Its metabolites	Nucleotide and Its metabolites	0.312145	0.172036	0.138801	0.169929	0.206728	1.36189	0.821906	0.376468	0.438359	0.216866	0.11147
LysoPE(0:0/24:6(6Z,9Z,12Z,15Z,18Z,21Z))	C29H48NO7P	576.3055	553.317	0.945979	1	M+Na	-	GP	LPE	3.37916	2.60451	2.84158	2.24773	0.480425	0.609369	0.62413	3.7569	2.33775	0.87663	1.09566
Fusidate Sodium	C31H47NaO6	577.2918	538.327	0.873019	1	M+K	751-94-0	Others	FDA	0.459106	0.420788	0.453946	0.425634	1.1788	1.81639	1.52832	1.18913	2.57088	0.630103	0.52994
Lys-Phe-Arg-Lys	C27H47N9O5	578.3810	577.37	0.727245	1	M+H	-	Amino acid and Its metabolites	Small Peptide	2.08805	2.37467	3.52138	2.20824	0.708397	1.26394	1.12038	5.17185	1.82768	1.53872	1.3878
Gln-Asp-Cys-Tyr-Ser	C24H34N6O11S	579.1870	614.201	0.976691	1	M+H-2H2O	-	Amino acid and Its metabolites	Small Peptide	0.603538	1.07615	0.690933	1.34761	2.56889	0.585879	1.01582	2.05091	16.424	1.74638	2.53457
Pro-Gly-Met-Ile-Lys	C24H44N6O6S	583.2672	544.304	0.974277	1	M+K	-	Amino acid and Its metabolites	Small Peptide	1.11471	1.09613	1.31986	0.818597	2.74737	3.28113	6.98261	1.97127	4.10783	1.29328	1.57639
Janthitrem E	C37H49NO6	586.3491	603.356	0.736384	1	M+H-H2O	-	Heterocyclic compounds	Heterocyclic compounds	0.323957	0.707268	1.8156	0.428079	1.07045	3.84555	4.29059	5.02342	5.75007	1.16404	1.35451
DG(15:0/20:2(11Z,14Z)/0:0)	C38H70O5	589.5196	606.522	0.95245	1	M+H-H2O	-	GL	DG	0.313881	0.31779	0.556022	0.364546	0.248198	0.253704	0.24221	0.41141	0.185716	0.322656	0.444455
Phe-Thr-Pro-Thr-Glu	C27H39N5O10	594.2769	593.27	0.992231	1	M+H	-	Amino acid and Its metabolites	Small Peptide	18.9362	0.350306	0.489324	0.378613	0.500246	0.67993	0.506362	15.9753	194.103	0.452837	0.464407
Piperaduncin C	C33H32O8	595.1720	556.21	0.925763	1	M+K	-	Heterocyclic compounds	Heterocyclic compounds	0.209048	0.350167	0.357555	0.370878	1.17248	0.886872	0.679431	1.73534	1.69592	0.637544	0.471028
DG(18:3(9Z,12Z,15Z)/18:3(9Z,12Z,15Z)/0:0)	C39H64O5	595.4711	612.475	0.921363	1	M+H-H2O	-	GL	DG	0.225349	0.897074	1.12883	0.46299	4.70171	6.46283	4.63736	6.81923	14.6348	0.579241	1.19833
Rhodomycin D	C28H31NO11	596.1533	557.19	0.967901	1	M+K	-	Heterocyclic compounds	Heterocyclic compounds	0.218444	0.181954	0.387694	0.206097	1.04482	0.758676	0.869202	2.21813	2.06521	0.623191	1.07127
Thr-Leu-Val-Thr-Tyr	C28H45N5O9	596.3322	595.322	0.76649	1	M+H	-	Amino acid and Its metabolites	Small Peptide	0.603615	0.685027	1.66376	0.367303	0.680405	1.09198	1.90994	6.17729	5.35076	0.57994	0.574924
[(2R,3R,4S)-3,4-dihydroxy-6,6-dimethyl-5-oxooxan-2-yl] [[(2R,3S,5R)-3-hydroxy-5-(5-methyl-2,4-dioxopyrimidin-1-yl)oxolan-2-yl]methoxy-oxidophosphoryl] phosphate	C17H24N2O15P2-2	597.0243	558.065	0.709834	1	M+K	-	Nucleotide And Its metabolites	Nucleotide and Its metabolites	5.06551	10.1718	13.7565	1.08766	3.82022	3.19	3.63977	14.6109	29.7814	10.6779	2.21822
His-Lys-Phe-Lys	C27H42N8O5	597.2916	558.328	0.952336	1	M+K	-	Amino acid and Its metabolites	Small Peptide	1.76505	1.99149	1.91625	1.35629	4.6033	2.47839	7.14513	3.16443	6.64938	2.09765	4.89607
DG(18:2(9Z,12Z)/18:3(9Z,12Z,15Z)/0:0)	C39H66O5	597.4872	614.491	0.956977	1	M+H-H2O	-	GL	DG	7.32409	7.22135	12.5758	5.43096	27.3678	29.1675	17.6453	41.8707	48.5777	3.84686	7.87535
Delphinidin-3-O-sambubioside	C26H29O16+	598.1523	597.146	0.954284	1	M+H	-	Flavonoids	Anthocyanidins	1.12484	1.44429	2.37205	1.755	10.3133	18.6081	2.7088	6.18996	1.81115	1.89401	1.50811
p-Aminophenylacetyl Tuftsin	C29H47N9O7	598.3482	633.36	0.828261	1	M+H-2H2O	-	Organic acid And Its derivatives	Organic acid And Its derivatives	0.408374	0.57491	1.64063	0.598758	2.71238	4.85145	5.96376	3.78905	2.18785	0.830362	2.00688
1,2-Dilinoleoylglycerol	C39H68O5	599.5026	616.507	0.937369	1	M+H-H2O	2442-62-8	GL	DG	107.664	57.4424	90.8842	67.482	33.6152	21.3081	15.8841	69.7979	53.2553	8.25194	14.4702
Tyr-Leu-Gly-Lys-Arg	C29H49N9O7	600.3620	635.375	0.966841	1	M+H-2H2O	-	Amino acid and Its metabolites	Small Peptide	0.318229	0.668971	1.63158	0.443435	0.738362	1.92328	3.00702	4.31345	4.38862	1.2064	1.01526
Pro-Ile-His-Asp-Arg	C27H44N10O8	601.3189	636.334	0.878448	1	M+H-2H2O	-	Amino acid and Its metabolites	Small Peptide	5.78393	5.20833	6.81314	3.67578	0.56133	0.660589	0.688982	3.65514	2.7122	1.07397	1.32424
Glu-Gly-Leu-Arg-Gln	C24H43N9O9	602.3224	601.318	0.762008	1	M+H	-	Amino acid and Its metabolites	Small Peptide	15.5596	12.2536	13.9095	7.63765	1.22729	0.996341	1.31713	12.5829	7.3652	2.6566	3.42402
Fostamatinib (R788)	C23H26FN6O9P	603.1391	580.148	0.882471	1	M+Na	901119-35-5	Others	FDA	0.227634	0.253149	0.491583	0.610064	1.17311	0.683121	0.90448	0.904126	0.873355	0.526532	0.52773
(+)-Ostodin	C33H46O10	603.3171	602.309	0.943474	1	M+H	-	Organic acid And Its derivatives	Organic acid And Its derivatives	3.56218	5.24462	2.7381	9.01114	18.4375	9.20757	17.5895	6.93082	21.4841	11.2661	60.7714
Malvidin 3-glucoside-4-vinylguaiacol	C32H31O14	604.1593	639.171	0.860236	1	M+H-2H2O	-	Flavonoids	Anthocyanidins	0.564308	0.518029	0.991581	1.30309	0.578486	0.468093	1.08165	0.491049	0.489981	0.23705	0.242885
Enniatin B	C33H57N3O9	604.3949	639.409	0.945244	1	M+H-2H2O	917-13-5	Heterocyclic compounds	Heterocyclic compounds	0.898173	1.39344	1.94396	1.10456	0.539545	0.664111	0.60832	1.3834	0.753198	0.608891	1.23651
Tyr-Thr-Gln-Arg	C24H38N8O8	605.2477	566.281	0.765194	1	M+K	-	Amino acid and Its metabolites	Small Peptide	0.422778	0.447204	0.402547	0.460092	2.24332	1.49447	1.78975	1.38881	5.37936	0.549504	0.712341
Asp-Met-Leu-Asp-Leu	C25H43N5O10S	606.2806	605.273	0.980685	1	M+H	-	Amino acid and Its metabolites	Small Peptide	0.280104	0.359418	0.391527	0.374621	0.819724	0.702418	0.649196	0.945181	1.12129	0.471445	1.38083
(3E)-5-(3-Chloro-5-formyl-2,6-dihydroxy-4-methylphenyl)-3-methyl-1-((1S,2R,6R)-1,2,6-trimethyl-3-oxocyclohexyl)pent-3-en-2-yl 2-acetamido-2-deoxyhexopyranoside	C31H44ClNO10	608.2618	625.265	0.97768	1	M+H-H2O	-	Others	Others	4.08957	0.363776	0.424651	0.362671	0.653833	0.782847	0.889891	3.6687	33.9318	0.670133	0.460177
Janthitrem F	C39H51NO7	610.3517	645.367	0.924885	1	M+H-2H2O	-	Heterocyclic compounds	Heterocyclic compounds	0.328845	0.437085	1.03611	0.418415	0.711647	1.14079	1.5678	2.58729	2.87798	0.56134	0.623274
Scutebarbatine N	C32H32N2O8	611.1793	572.216	0.983771	1	M+K	960302-87-8	Terpenoids	Ditepenoids	0.513149	1.81328	1.9443	1.55071	14.8684	20.4969	12.1636	9.27441	6.26623	2.33435	1.49648
Lercanidipine	C36H41N3O6	612.3080	611.3	0.909342	1	M+H	-	Benzene and substituted derivatives	Benzene and substituted derivatives	21.6548	12.1307	11.8781	4.24962	1.0406	1.13234	1.11168	18.367	7.47929	1.55182	1.90123
Avatrombopag	C29H34Cl2N6O3S2	613.1367	648.151	0.961151	1	M+H-2H2O	570406-98-3	Others	FDA	29.9224	21.1862	23.1425	52.3617	17.8648	6.70923	8.72634	8.55409	3.08363	10.4368	6.12339
Uvaricin	C39H68O7	613.4816	648.497	0.92137	1	M+H-2H2O	82064-83-3	Heterocyclic compounds	Heterocyclic compounds	0.37527	0.504984	0.637741	0.777709	1.80456	3.12469	2.38995	2.39117	3.55798	0.353591	0.545091
4,5-Dihydro-4-hydroxy-5-S-glutathionyl-benzo[a]pyrene	C30H29N3O7S	614.1400	575.173	0.711611	1	M+K	-	Amino acid and Its metabolites	Amino acid derivatives	4.8084	3.72456	4.22872	8.60976	4.02481	1.62914	2.16784	2.14402	1.06943	1.99021	1.32668
Leu-Ala-Asn-Phe-Lys	C28H45N7O7	614.3273	591.338	0.996182	1	M+Na	-	Amino acid and Its metabolites	Small Peptide	17.6633	15.5237	20.4486	12.0843	4.95325	1.52514	1.25562	7.67978	3.53725	1.74302	13.1013
Cytidine-5'-monophospho-N-acetylneuraminic acid	C20H31N4O16P	615.1526	614.147	0.852164	1	M+H	3063-71-6	Nucleotide And Its metabolites	Nucleotide and Its metabolites	1.96404	1.60173	1.98525	3.10853	2.18274	2.79853	2.02678	1.49087	1.3917	1.13945	1.31433
Forskoditerpenoside B	C30H46O13	615.2987	614.294	0.822812	1	M+H	-	Terpenoids	Ditepenoids	1.26338	0.955974	1.44344	0.677997	0.620425	1.11375	1.02313	1.89837	1.35214	0.706324	0.857247
DG(16:1(9Z)/18:1(9Z)/0:0)	C37H68O5	615.4956	592.507	0.969957	1	M+Na	-	GL	DG	1.19895	0.978136	1.38288	2.05242	3.93009	5.28463	5.04646	2.18204	2.40686	0.626842	1.06395
N,N'-(9-{[4-(dimethylamino)phenyl]amino}acridine-3,6-diyl)bis(3-pyrrolidin-1-ylpropanamide)	C35H43N7O2	616.3363	593.348	0.935354	1	M+Na	-	Alcohol and amines	Amines	12.0265	8.31886	8.70555	7.92212	1.22091	2.14865	1.55035	10.1035	6.76921	3.18158	3.9494
Esmeraldin B	C38H28N4O7	617.1829	652.196	0.922137	1	M+H-2H2O	-	Heterocyclic compounds	Heterocyclic compounds	2.93945	3.52626	4.85531	6.05669	6.25796	4.83451	6.10761	7.60514	4.54774	3.14587	10.5146
Momordicoside Q	C36H60O10	617.4020	652.419	0.803596	1	M+H-2H2O	-	Terpenoids	Triterpene Saponin	0.851639	0.921548	1.24477	0.526704	0.274022	0.499796	0.564278	1.81797	0.85483	0.607942	0.508856
Pelargonidin 3-O-rutinoside	C27H31O14+	618.1356	579.171	0.920873	1	M+K	-	Flavonoids	Anthocyanidins	0.125115	0.170038	0.372519	0.177396	3.13351	1.17682	5.09275	2.48823	1.92049	0.964038	0.983242
(4aS,6aR,6aS,6bR,8aR,10S,12aR,14bS)-2,2,6a,6b,9,9,12a-heptamethyl-10-[(2R,3R,4S,5S,6R)-3,4,5-trihydroxy-6-(hydroxymethyl)oxan-2-yl]oxy-1,3,4,5,6,6a,7,8,8a,10,11,12,13,14b-tetradecahydropicene-4a-carboxylate	C36H57O8-	618.4123	617.405	0.97257	1	M+H	-	Others	Others	1.16976	1.57898	2.37295	1.27652	0.460673	0.714451	0.460775	1.81389	0.836813	0.75316	0.983476
[(2R,3R,4S,5S,6R)-2-[[(4R,5S,6S,7R,9R,11E,13E,15R,16R)-16-ethyl-4-hydroxy-15-(hydroxymethyl)-5,9,13-trimethyl-2,10-dioxo-7-(2-oxoethyl)-1-oxacyclohexadeca-11,13-dien-6-yl]oxy]-3,5-dihydroxy-6-methyloxan-4-yl]-dimethylazanium	C31H52NO10+	621.3520	598.359	0.749827	1	M+Na	-	Heterocyclic compounds	Heterocyclic compounds	7.07396	5.61181	4.73625	8.30532	2.41354	7.46329	12.3325	1.50459	2.15519	0.746023	0.915524
DG(16:0/17:0/0:0)	C36H70O5	621.4841	582.522	0.89164	1	M+K	-	GL	DG	1.06508	1.17824	2.04125	0.638916	4.04261	3.01282	2.86748	8.29208	6.66889	0.625945	1.09777
1,2-Dilauroyl-sn-glycero-3-phosphatidylcholine	C32H64NO8P	622.4435	621.437	0.941132	1	M+H	18656-40-1	GP	PC	2.3252	2.93562	4.91903	2.60633	0.426988	1.16773	1.71049	9.38483	2.68313	2.16199	1.70504
[(1S,2S,5S,6S,7S,9R,12R)-12-benzoyloxy-2-hydroxy-2,6,10,10-tetramethyl-7-(pyridine-3-carbonyloxy)-11-oxatricyclo[7.2.1.01,6]dodecan-5-yl]pyridine-3-carboxylate	C34H36N2O8	623.2361	600.247	0.970908	1	M+Na	-	Alkaloids	Alkaloids	0.533369	0.689349	0.70815	1.56401	1.33165	0.83119	1.08406	1.33712	2.37728	0.704953	1.04126
DG(18:3(9Z,12Z,15Z)/20:3(8Z,11Z,14Z)/0:0)	C41H68O5	623.4979	640.507	0.644619	1	M+H-H2O	-	GL	DG	1.08441	1.27185	2.92101	1.23123	1.7526	0.88785	0.881619	4.38836	2.55422	0.438206	0.764957
PA(18:1(9Z)/15:0)	C36H69O8P	625.4556	660.473	0.755545	1	M+H-2H2O	-	GP	PA	0.314961	1.56494	1.38117	0.311844	1.85427	1.96463	4.79761	0.862351	1.15674	0.789761	1.3266
Hydroxycyclochlorotine	C24H31Cl2N5O8	626.1189	587.155	0.943266	1	M+K	-	Benzene and substituted derivatives	Benzene and substituted derivatives	0.221465	0.207588	0.280633	0.275006	0.584532	0.418128	0.444767	0.682073	0.701656	0.357255	0.310628
[(1S,2R,3R,4S,5R)-3-[(2S,3R,4S,5R)-4-[(2R,3R,4R,5S,6R)-3-acetamido-4,5-dihydroxy-6-(hydroxymethyl)oxan-2-yl]oxy-3-hydroxy-5-(hydroxymethyl)oxolan-2-yl]oxy-5-azaniumyl-2-[(2R,3R,4R,5S,6R)-3-azaniumyl-6-(azaniumylmethyl)-4,5-dihydroxyoxan-2-yl]oxy-4-hydroxycyclohexyl]azanium	C25H51N5O15+4	626.3240	661.338	0.978973	1	M+H-2H2O	-	Heterocyclic compounds	Heterocyclic compounds	10.9717	6.19863	5.85265	2.02515	1.20809	3.30354	6.25929	6.7603	3.76335	0.983268	1.28515
20,21-Diprenylterpendole I	C37H51NO5	628.3409	589.377	0.925267	1	M+K	-	Heterocyclic compounds	Heterocyclic compounds	10.1849	8.66668	10.8978	6.22949	3.32148	2.01284	2.27539	7.67435	11.7401	5.39792	6.21546
6-{4-[6-(3,4-dihydroxy-6-methyl-5-oxooxan-2-yl)-5,7-dihydroxy-4-oxo-4H-chromen-2-yl]-2-hydroxyphenoxy}-3,4,5-trihydroxyoxane-2-carboxylic acid	C27H26O16	629.1079	606.122	0.75807	1	M+Na	-	Organic acid And Its derivatives	Organic acid And Its derivatives	0.522232	0.737883	4.31549	0.377314	4.43353	0.747639	1.94399	6.03102	2.21148	3.99949	3.11314
Leukotriene C4-d5	C30H40D5N3O9S	629.3219	628.319	0.70298	1	M+H	-	FA	Oxidized lipids	50.458	34.4321	42.4185	41.076	3.88219	2.53696	4.56267	63.8792	33.2062	12.6772	15.7914
CMP-N-glycoloylneuraminate	C20H31N4O17P	631.1543	630.142	0.682756	1	M+H	-	Nucleotide And Its metabolites	Nucleotide and Its metabolites	0.24049	0.316555	0.374749	0.558853	1.89362	2.83401	4.28118	0.713772	0.786811	1.17025	1.72651
Reserpine	C33H40N2O9	631.2632	608.273	0.961171	1	M+Na	50-55-5	Alkaloids	Plumerane	0.221672	0.298152	0.323849	0.288713	0.887339	0.811464	0.847485	0.959664	0.635798	0.638987	0.683281
Peonidin-3-O-(6''-O-p-coumaroyl)glucoside	C31H29O13+	632.1491	609.16	0.961224	1	M+Na	-	Flavonoids	Anthocyanidins	0.130236	0.173144	0.216735	0.235766	0.58351	0.714333	1.09072	0.539839	0.492595	0.429494	0.55925
Asp-Ile-Ile-Tyr-Ala	C28H43N5O9	632.2692	593.306	0.993835	1	M+K	-	Amino acid and Its metabolites	Small Peptide	0.230214	0.325783	0.379618	0.263644	0.671767	0.620931	0.543892	0.88454	0.682328	0.415337	0.535459
Cyclo[(2R)-2-hydroxy-3-methylbutanoyl-N-methyl-L-valyl-(2R)-2-hydroxy-3-methylbutanoyl-N-methyl-L-valyl-(2R)-2-hydroxy-4-methylpentanoyl-N-methyl-L-isoleucyl]	C35H61N3O9	632.4273	667.441	0.967401	1	M+H-2H2O	-	Amino acid and Its metabolites	Small Peptide	1.17977	1.60906	2.12585	0.980361	0.337272	1.83061	1.03991	1.96991	0.897216	1.25781	0.930184
Chitraline	C36H38O6N2	633.2374	594.273	0.909599	1	M+K	77754-91-7	Alkaloids	Isoquinoline alkaloids	0.80921	0.444343	0.403531	0.408993	1.40898	1.20295	0.94945	1.94063	9.09114	1.54548	0.752164
Cyanidin 3-O-(6-O-p-coumaroyl)glucoside	C30H27O13+	634.1086	595.145	0.981726	1	M+K	-	Flavonoids	Anthocyanidins	0.566501	0.388498	1.15466	0.50745	3.87977	0.426769	1.97189	4.91906	4.73229	2.14315	6.1826
(4aS,6aS,6bR,9S,12aR)-9-(hydroxymethyl)-2,2,6a,6b,9,12a-hexamethyl-10-[(3R,4S,5S,6R)-3,4,5-trihydroxy-6-(hydroxymethyl)oxan-2-yl]oxy-1,3,4,5,6,6a,7,8,8a,10,11,12,13,14b-tetradecahydropicene-4a-carboxylate	C36H57O9-	634.4067	633.4	0.934562	1	M+H	-	Others	Others	0.24784	0.424906	0.598261	0.433008	0.218545	0.581166	0.400105	1.10572	0.365603	0.817856	0.423681
Kelevan	C17H12Cl10O4	634.7605	633.756	0.780748	1	M+H	4234-79-1	Aldehyde,Ketones,Esters	Esters	1.34046	0.397571	0.539166	0.754101	0.777912	0.136484	0.282273	0.847343	1.11991	0.779314	0.457767
3,4,5-trihydroxy-6-{3-hydroxy-4-[5-hydroxy-7-methoxy-6-(3-methylbut-1-en-1-yl)-3-(3-methylbut-2-en-1-yl)-4-oxo-4H-chromen-2-yl]phenoxy}oxane-2-carboxylic acid	C32H36O12	635.2082	612.221	0.86948	1	M+Na	-	Benzene and substituted derivatives	Benzene and substituted derivatives	0.269453	0.327746	0.374626	0.799818	0.536569	0.596123	0.568057	0.687146	0.94945	0.524508	0.541432
Cholestane-3,7,12,25-tetrol-3-glucuronide	C33H56O10	635.3765	612.387	0.988398	1	M+Na	-	Steroids	Steroid	0.830693	0.778633	0.540993	1.07559	0.518707	0.736705	1.09923	1.08778	1.18806	0.507177	0.513536
GDP-D-glycero-alpha-D-manno-heptose	C17H27N5O17P2	636.0981	635.088	0.784897	1	M+H	-	Nucleotide And Its metabolites	Nucleotide and Its metabolites	0.566864	1.25967	1.96321	5.77744	3.87148	1.04735	0.902734	1.82765	1.25849	2.80639	5.74158
H-Gly-Ser-Pro-Met-Phe-Val-NH2	C29H45N7O7S	636.3176	635.31	0.985785	1	M+H	-	Amino acids and derivatives	Amino acids and derivatives	0.347664	1.81893	0.705043	0.717102	16.3384	4.98869	13.3728	3.90441	13.1128	3.69228	9.80066
Kaempferol-3-O-(2''-O-galloyl)glucuronide	C28H22O16	637.0784	614.091	0.875096	1	M+Na	-	Flavonoids	Flavonols	0.877521	6.50514	4.70335	5.40013	11.2777	4.08759	5.3449	21.8188	15.2869	12.5372	21.8519
Phyllocactin II	C27H29N2O16+	638.1544	637.151	0.72525	1	M+H	-	Alkaloids	Plumerane	0.187644	0.506256	0.768893	0.362858	4.11104	6.84078	3.85615	1.72619	1.304	0.707589	0.534299
Adenosine thiamine diphosphate	C22H30N9O10P2S	639.1172	674.131	0.995465	1	M+H-2H2O	-	Nucleotide And Its metabolites	Nucleotide and Its metabolites	3.24967	2.44174	3.06104	5.28929	2.64625	1.1616	1.37252	1.75286	1.35705	1.39274	1.0041
2-[(2E,6E,10E,14E,18E,22E)-3,7,11,15,19,23,27-heptamethyloctacosa-2,6,10,14,18,22,26-heptaenyl]-6-methoxybenzene-1,4-diol	C42H64O3	639.4752	616.486	0.972708	1	M+Na	-	Benzene and substituted derivatives	Benzene and substituted derivatives	1.97009	1.36839	1.42242	0.902079	0.296024	0.259476	0.286402	0.602461	0.369835	0.147058	0.280957
Trp-Leu-Val-Ala-Asn	C29H43N7O7	640.2862	601.322	0.953996	1	M+K	-	Amino acid and Its metabolites	Small Peptide	0.912994	1.11659	0.957836	1.52347	1.63143	0.872951	0.864094	1.4849	2.87343	1.50878	3.15086
PS(14:1(9Z)/14:1(9Z))	C34H62NO10P	640.3967	675.411	0.959127	1	M+H-2H2O	-	GP	PS	0.30862	0.500652	1.06209	0.402808	1.24752	9.3503	5.18623	2.39423	2.99854	1.04376	1.21056
Agrimol F	C34H40O12	641.2618	640.252	0.822894	1	M+H	-	Phenolic acids	Phenolic acids	4.60335	13.5162	8.65417	33.4867	28.9689	2.3575	5.35768	20.9989	75.012	42.1917	130.456
2-[(2E,6E,10E,14E,18E,22E)-3,7,11,15,19,23,27-heptamethyloctacosa-2,6,10,14,18,22,26-heptaenyl]-5,6-dimethoxy-3-methylcyclohexa-2,5-diene-1,4-dione	C44H66O4	641.4927	658.496	0.991401	1	M+H-H2O	-	Aldehyde,Ketones,Esters	Ketones	1.12995	1.28116	1.47896	1.10531	1.74911	0.877852	3.88788	0.991624	1.27034	0.714335	1.89132
4-((N-(4-((N-Acetylvalylvalyl)amino)-3-hydroxy-6-methylheptanoyl)alanyl)amino)-2,4,5,6-tetradeoxy-6-methylheptonic acid	C31H57N5O10	642.4091	659.411	0.865446	1	M+H-H2O	-	Organic acid And Its derivatives	Organic acid And Its derivatives	0.42629	0.820438	1.85876	0.662813	1.04229	3.71426	3.96527	6.12729	4.93279	1.53691	1.31716
1(2H)-Pyrimidineacetamide,N-[(1S,3S,4S)-4-[[2-(2,6-dimethylphenoxy)acetyl]amino]-3-hydroxy-5-phenyl-1-(phenylmethyl)pentyl]tetrahydro-alpha-(1-methylethyl)-2,4-dioxo-,(alphaS)-	C37H46N4O6	643.3493	642.342	0.979646	1	M+H	192725-39-6	Organic acid And Its derivatives	Organic acid And Its derivatives	2.34828	3.49199	2.52746	2.47773	11.1366	5.88657	13.3411	5.24626	13.5517	6.76915	22.0012
[DPhe2,5,(pCl)Phe4] Enkephalin	C30H38ClN5O7S2	644.1749	679.19	0.902764	1	M+H-2H2O	-	Others	Others	0.610769	3.88442	6.47675	2.56252	74.9384	144.455	58.6272	21.8159	4.94037	8.73119	6.21898
Asp-Ile-Gln-Leu-Arg	C27H49N9O9	644.3666	643.365	0.626588	1	M+H	-	Amino acid and Its metabolites	Small Peptide	14.0631	8.75278	7.99379	5.44736	1.19872	1.36039	1.29135	9.26766	5.15041	2.0266	2.35881
Asp-Ser-Glu-Glu-Glu	C22H33N5O15	646.1604	607.197	0.991095	1	M+K	-	Amino acid and Its metabolites	Small Peptide	0.708224	0.723843	0.767576	1.47253	1.9048	1.53392	0.743844	1.25761	1.33339	0.541567	0.800676
Arg-Val-Phe-Asp-Lys	C30H49N9O8	646.3640	663.37	0.786187	1	M+H-H2O	-	Amino acid and Its metabolites	Small Peptide	1.91259	1.71324	1.77897	1.7867	1.62252	1.63575	3.14886	2.0223	2.93223	1.85539	1.59655
1-Palmitoyl-2-azelaoylphosphatidylcholine	C33H64NO10P	648.4227	665.427	0.9413	1	M+H-H2O	-	GP	PC	1.51617	2.07361	3.78761	1.66775	0.54864	1.21835	1.48958	6.08805	2.39748	2.24121	1.4203
Asp-Lys-Tyr-Leu-Glu	C30H46N6O11	649.3181	666.322	0.92186	1	M+H-H2O	-	Amino acid and Its metabolites	Small Peptide	0.416042	0.400283	0.454243	0.412116	0.889114	3.84125	4.31948	1.38397	0.991704	0.603422	0.567412
Notoginsenoside T2	C37H62O10	649.4301	666.434	0.933055	1	M+H-H2O	-	Terpenoids	Triterpene Saponin	1.30505	2.00865	3.17509	1.54166	0.429156	0.756512	0.968887	4.13191	1.7699	1.44213	1.07776
{3-[3-(2,4-dihydroxyphenyl)-3-[2-(3,4-dihydroxyphenyl)-3,5,7-trihydroxy-3,4-dihydro-2H-1-benzopyran-8-yl]-2-hydroxypropyl]phenyl}oxidanesulfonic acid	C30H28O13S	651.1143	628.125	0.995258	1	M+Na	-	Organic acid And Its derivatives	Organic acid And Its derivatives	7.01365	1.72496	4.11905	3.45706	15.4053	2.32255	1.15488	2.02114	4.53093	4.14694	12.6115
Asp-His-Leu-Thr-Gln	C25H40N8O10	651.2527	612.287	0.809028	1	M+K	-	Amino acid and Its metabolites	Small Peptide	0.51864	0.46298	0.547699	0.671273	0.687699	0.77204	0.766339	0.904443	1.14193	0.712871	0.847351
Annohexocin	C35H64O9	651.4432	628.455	0.91665	1	M+Na	-	Organic acid And Its derivatives	Organic acid And Its derivatives	24.9103	28.972	47.611	24.4887	3.28874	8.93949	16.5162	77.1612	33.4282	23.9561	15.8708
Chebulanin	C27H24O19	653.1033	652.091	0.69248	1	M+H	166833-80-3	Tannins	Tannin	2.88736	1.41755	2.6435	3.78698	1.92807	0.661862	0.685965	1.4469	2.33937	3.973	2.27069
Saquinavir	C38H50N6O5	653.3809	670.384	0.994741	1	M+H-H2O	127779-20-8	Others	Medicine	11.0513	12.2226	6.72632	14.5537	1.92388	6.89715	7.80749	20.825	20.7018	4.40182	3.01327
Pyranocyanin A	C30H33O15	656.1719	633.182	0.951358	1	M+Na	-	Benzene and substituted derivatives	Benzene and substituted derivatives	5.82131	16.7618	25.6024	28.7209	164.117	243.567	230.386	33.5599	2.75173	18.9766	22.1329
Isoveralosine	C35H55NO8	656.3622	617.393	0.623566	1	M+K	-	Alkaloids	Steroid alkaloids	8.39794	6.92013	8.74528	6.18643	4.26373	11.9093	5.51761	13.9913	8.27079	5.20816	9.12581
Ceftazidime Pentahydrate	C22H32N6O12S2	659.1428	636.152	0.889889	1	M+Na	78439-06-2	Others	FDA	43.8702	35.5536	40.1184	77.7215	133.974	33.8289	28.6432	41.8965	13.0269	42.6959	39.8413
His-Leu-Lys-Tyr-Val	C32H50N8O7	659.3884	658.38	0.937309	1	M+H	-	Amino acid and Its metabolites	Small Peptide	7.19816	5.21257	5.85509	4.7693	0.568142	0.614839	0.70155	6.11901	4.0323	1.7648	1.67129
TG(14:0/13:0/13:0)	C43H82O6	659.5962	694.611	0.924142	1	M+H-2H2O	-	GL	TG	0.42391	1.40011	0.352996	0.933145	0.317474	0.327402	0.302747	0.865514	0.503715	0.153759	0.329681
[[[(2R,3S,4R,5R)-5-(2-amino-6-oxo-3H-purin-9-yl)-4-hydroxy-3-[[hydroxy(oxido)phosphoryl]oxy-oxidophosphoryl]oxyoxolan-2-yl]methoxy-oxidophosphoryl]oxy-oxidophosphoryl] phosphate	C10H12N5O20P5-6	659.8666	676.876	0.612334	1	M+H-H2O	-	Others	Others	0.527591	0.493534	0.622719	0.619578	0.787785	0.494834	0.485417	2.97833	2.33449	2.8598	1.339
1,2-Dilauroyl-sn-glycero-3-phosphatidylcholine	C32H64NO8P	660.3981	621.437	0.855892	1	M+K	18656-40-1	GP	PC	19.2253	14.3625	16.5888	11.6444	0.812556	0.781947	1.22069	19.5296	10.5361	4.13535	3.66906
Purpureacin-1	C37H66O8	661.4671	638.476	0.857708	1	M+Na	150134-21-7	FA	Others	8.18907	10.0047	12.8393	3.46499	1.09179	2.78274	4.29316	20.4351	10.9156	3.11241	3.39633
N-(Docosanoyl)-4R-hydroxysphinganine	C40H81NO4	662.6091	639.617	0.783129	1	M+Na	-	SL	SPH	0.655182	0.911677	1.14645	1.78326	1.54987	2.11266	0.999425	1.93283	1.96965	2.08417	1.66603
(2R,4R,5S,7S,12S,16S)-4,5-dihydroxy-15-[(2S,3R,4R,5S)-3-hydroxy-5,6-dimethyl-4-[(2S,3R,4S,5S,6R)-3,4,5-trihydroxy-6-(hydroxymethyl)oxan-2-yl]oxyheptan-2-yl]-2,16-dimethyl-9-oxatetracyclo[9.7.0.02,7.012,16]octadecan-8-one	C34H58O11	665.3813	642.398	0.641253	1	M+Na	-	Aldehyde,Ketones,Esters	Ketones	0.392885	0.501282	0.515266	0.650544	0.633299	0.905113	0.946813	1.88325	1.79755	0.569969	0.579477
A-Amyrin Palmitate	C46H80O2	665.6275	664.616	0.720288	1	M+H	-	Aldehyde,Ketones,Esters	Esters	0.413736	0.946222	0.937182	2.00284	1.60493	1.40636	0.670037	1.16217	0.767611	2.28165	1.78231
Dabigatran etexilate	C34H41N7O5	666.2802	627.317	0.993835	1	M+K	-	Heterocyclic compounds	Heterocyclic compounds	1.931	1.77357	1.83661	3.80043	2.25829	1.54508	2.09166	1.75679	3.84687	2.04295	4.15928
PC(16:0/9:0(COOH))	C33H64NO10P	666.4351	665.427	0.926745	1	M+H	117746-89-1	GP	PC	8.89294	12.6305	23.4055	10.604	1.46066	4.85289	6.39247	45.1265	10.3236	9.3276	6.86392
N-(2R-Hydroxytetracosanoyl)-phytoceramide	C42H85NO5	666.6384	683.643	0.92253	1	M+H-H2O	-	SL	Cer	0.508352	0.737126	0.934469	1.91895	1.28679	1.31661	0.477218	1.54381	0.741545	3.64647	2.58546
[(1S,2S,6R,10S,11R,13S,14R,15R)-1,6-Dihydroxy-8-(hydroxymethyl)-4,12,12,15-tetramethyl-14-[(E)-2-methylbut-2-enoyl]oxy-5-oxo-13-tetracyclo[8.5.0.02,6.011,13]pentadeca-3,8-dienyl] dodecanoate	C37H56O8	667.3604	628.398	0.976383	1	M+K	-	Aldehyde,Ketones,Esters	Esters	276.155	231.146	213.494	410.763	1.86195	2.26756	2.57831	2.37771	1.48187	4.1888	0.885569
18β-glycyrrhetinic acid-GlcA	C36H54O10	669.3622	646.372	0.914262	1	M+Na	-	Terpenoids	Triterpene Saponin	54.4739	27.5971	23.0131	83.9717	1.72981	2.03667	2.74604	27.3459	16.6127	4.44905	4.93707
Tetrahydrogambogic acid	C38H48O8	671.2944	632.335	0.75807	1	M+K	-	Organic acid And Its derivatives	Organic acid And Its derivatives	0.411813	0.606641	0.579965	0.785584	1.74812	8.8587	6.46392	2.61379	2.79556	1.35857	1.37692
(2S,3R,4R,5R,6S)-2-[(2R,3R,4S,5S,6R)-4,5-dihydroxy-6-(hydroxymethyl)-2-[[(1S,2S,7S,10R,11S,14S,15R,16S,17R,20S,23S)-10,14,16,20-tetramethyl-22-azoniahexacyclo[12.10.0.02,11.05,10.015,23.017,22]tetracos-4-en-7-yl]oxy]oxan-3-yl]oxy-6-methyloxane-3,4,5-triol	C39H64NO10+	671.4387	706.453	0.969027	1	M+H-2H2O	-	Aldehyde,Ketones,Esters	Esters	0.344142	0.460529	1.03551	0.323228	0.428498	1.10123	0.982701	1.61514	1.55968	0.673503	0.485012
Tenofovir Disoproxil Fumarate	C23H34N5O14P	674.1484	635.184	0.914031	1	M+K	202138-50-9	Others	FDA	18.5536	12.7343	12.3793	24.5346	12.2116	2.5353	2.2456	2.86006	1.58952	2.55265	3.49461
PS(14:1(9Z)/15:0)	C35H66NO10P	674.4383	691.442	0.940002	1	M+H-H2O	-	GP	PS	45.5102	41.5008	66.5963	13.3316	2.77181	6.26206	11.7434	169.329	32.6235	12.442	11.2228
N-Acetyl-leu-leu-leu-leu-tyr-amide	C35H58N6O7	675.4423	674.437	0.881851	1	M+H	-	Alcohol and amines	Amines	12.0267	11.7011	15.8174	4.55829	0.94953	1.73132	3.36095	58.1646	11.1351	3.52029	3.60808
PS(15:0/14:0)	C35H68NO10P	676.4545	693.458	0.979176	1	M+H-H2O	-	GP	PS	40.4529	51.8915	84.8557	35.8335	2.14258	2.09956	3.4101	87.0036	16.3517	10.5178	9.40417
(25S,28R,33S,37S)-28,32,32-Trimethyl-2,15,24,36,38-pentaoxanonacyclo[20.17.2.216,19.13,7.110,14.023,39.025,37.026,35.028,33]pentatetraconta-1(39),3,5,7(45),10(44),11,13,16,18,22,26(35),40,42-tridecaen-13-ol	C43H44O6	679.3050	656.314	0.868805	1	M+Na	-	Lignans and Coumarins	Lignans	0.685764	0.728266	0.703921	1.81404	1.50734	2.19694	1.43878	1.37783	2.11995	0.98164	1.29992
Veramadine A	C36H51NO10	680.3349	657.351	0.657917	1	M+Na	-	Alkaloids	Steroid alkaloids	1.07343	1.37764	1.70014	1.25484	1.45676	1.59471	1.32991	2.91182	2.45178	1.68146	2.48172
Pentacarboxylporphyrin I	C37H38N4O10	681.2557	698.259	0.984966	1	M+H-H2O	28100-78-9	GP	PE	0.823808	2.49301	1.38087	4.59196	4.28636	1.05947	1.5174	3.70868	10.0839	3.9715	7.72055
[(2S)-2-[(1E,3R,4S,8R,9R,10R,11S,14S)-8-[(2S,3R,4S,5R,6R)-4-acetyloxy-3,5-dihydroxy-6-(2-methylbut-3-en-2-yloxymethyl)oxan-2-yl]oxy-4,9-dihydroxy-14-(methoxymethyl)-3,10-dimethyl-6-tricyclo[9.3.0.03,7]tetradeca-1,6-dienyl]propyl] acetate	C36H56O12	681.3835	680.377	0.930783	1	M+H	-	Aldehyde,Ketones,Esters	Esters	5.02606	4.68477	2.58797	5.60125	1.01799	1.77111	1.23663	1.87766	1.538	0.978238	0.892664
(3a,5b)-24-oxo-24-[(2-sulfoethyl)amino]cholan-3-yl-b-D-Glucopyranosiduronic acid	C32H53NO11S	682.3244	659.334	0.918004	1	M+Na	-	Aldehyde,Ketones,Esters	Esters	1.19958	0.953337	1.23383	1.46379	1.89689	1.78964	3.07423	1.64333	1.4983	0.84971	1.39024
Gal(1-3)[Fuc(1-2)]Gal(1-4)GlcSp	C26H45N3O20	684.2462	719.26	0.96703	1	M+H-2H2O	-	Others	Others	0.327062	0.453861	0.463094	0.629788	0.669744	0.636885	0.569091	0.797221	0.889076	0.421129	0.600555
PE-NMe(14:1(9Z)/14:1(9Z))	C34H64NO8P	684.3984	645.437	0.879645	1	M+K	-	GP	PE	18.7631	12.4084	14.2619	5.50649	1.13123	1.07827	1.33027	14.0443	5.17243	1.74794	1.80481
PE-NMe2(14:0/14:0)	C35H70NO8P	686.4736	663.484	0.971675	1	M+Na	-	GP	PE	2.63646	2.66093	3.91748	0.919249	0.394975	0.59646	0.869001	6.06486	2.46057	0.806156	0.863146
Cyclocarioside Ⅲ	C37H62O9	689.3990	650.439	0.770206	1	M+K	-	Terpenoids	Triterpene Saponin	117.166	71.5031	84.0951	65.1058	2.60823	1.89417	2.99965	86.2551	52.695	19.4307	15.9776
Chaetocin	C30H28N6O6S4	697.0974	696.095	0.688682	1	M+H	28097-03-2	Alkaloids	Alkaloids	5.0312	2.71233	2.76542	5.91109	3.55177	0.914661	1.41765	2.24554	1.427	2.42909	1.49849
1-Hexadecanoyl-2-(9Z-octadecenoyl)-sn-glycerol 3-phosphate	C37H71O8P	697.4757	674.489	0.850644	1	M+Na	-	GP	PA	0.449066	2.73816	3.02951	4.0631	25.1426	26.461	18.1636	15.0352	16.6861	15.6495	23.8651
Lys-Lys-Leu-Phe-Tyr	C36H55N7O7	698.4232	697.416	0.971958	1	M+H	-	Amino acid and Its metabolites	Small Peptide	5.89093	3.81801	9.16651	2.35871	2.08413	3.61481	3.91809	30.8512	15.2496	2.45313	2.4046
N-[(2S,3R)-1,3-Dihydroxyoctadecan-2-yl]-12-[(4-nitro-2,1,3-benzoxadiazol-7-yl)amino]dodecanamide	C36H63N5O6	700.4393	661.478	0.883512	1	M+K	474943-05-0	SL	Cer	19.0188	11.6972	8.46047	4.20177	2.47988	2.76228	5.74038	13.718	8.29459	3.09424	3.70785
Arg-Leu-Asn-Asp-Phe	C29H45N9O9	702.2944	663.334	0.81785	1	M+K	-	Amino acid and Its metabolites	Small Peptide	0.528382	0.403526	0.421539	0.4183	0.671798	0.747103	0.702343	1.33884	3.27562	0.558495	0.676084
Tubacin	C41H43N3O7S	704.2759	721.282	0.8098	1	M+H-H2O	537049-40-4	Heterocyclic compounds	Heterocyclic compounds	0.225183	0.488809	0.375457	0.444901	1.28719	0.775133	0.862441	1.12106	3.33356	0.986626	1.25867
PC(16:0/9:0(COOH))	C33H64NO10P	704.3904	665.427	0.97104	1	M+K	117746-89-1	GP	PC	38.3073	28.4146	36.1372	22.1201	2.04275	3.31843	4.41228	70.0742	22.8745	9.97752	8.44269
Fumonisin A2	C36H61NO15	712.3951	747.404	0.710018	1	M+H-2H2O	117415-47-1	Organic acid And Its derivatives	Organic acid And Its derivatives	204.708	87.6359	98.3509	55.6457	1.89055	2.62744	3.8418	123.287	39.9661	9.39226	10.5754
PE(16:0/18:3(9Z,12Z,15Z))	C39H72NO8P	714.5105	713.5	0.774895	1	M+H	-	GP	PE	0.841807	0.79009	0.90702	0.697764	0.451282	0.517645	0.614007	1.1071	1.29812	0.577025	0.502825
PS(14:1(9Z)/20:5(5Z,8Z,11Z,14Z,17Z))	C40H66NO10P	716.4226	751.442	0.66088	1	M+H-2H2O	-	GP	PS	24.0331	10.3338	14.0942	9.17602	28.7173	61.6667	85.8202	20.4819	27.0759	7.0135	5.05386
Erythromycylamine	C37H70N2O12	717.4890	734.493	0.960655	1	M+H-H2O	26116-56-3	Alcohol and amines	Amines	2.65742	2.85411	5.29334	1.4604	0.724076	0.586539	0.54649	15.2822	2.28816	1.44843	3.80829
PE-NMe(18:2(9Z,12Z)/18:2(9Z,12Z))	C42H76NO8P	718.5158	753.531	0.922726	1	M+H-2H2O	-	GP	PE	1.04586	1.00466	1.70811	0.460487	1.09434	1.984	1.47159	2.59112	1.25229	1.06339	1.12654
DG(18:2n6/0:0/22:5n6)	C44H72O5	719.5044	680.538	0.799264	1	M+K	-	GL	DG	0.473507	0.585794	1.02566	0.230697	0.534077	0.727785	0.632329	2.15231	0.623374	0.546683	0.795452
Avadharidine	C36H51N3O10	724.3268	685.357	0.653855	1	M+K	509-16-0	Benzene and substituted derivatives	Benzene and substituted derivatives	3.83062	2.15495	1.82589	1.56026	0.848968	0.99039	0.737272	2.69082	3.03328	1.08112	1.17134
PC(14:1(9Z)/18:4(6Z,9Z,12Z,15Z))	C40H70NO8P	724.4952	723.484	0.75906	1	M+H	-	GP	PC	4.56577	5.7905	17.5678	5.25285	6.6011	5.40209	6.31212	36.3126	20.0204	4.22872	4.18553
[(1'R,2S,2'R,3'R,5'S,8'R,9'R,10'R)-2',10'-Diacetyloxy-5'-[(3R)-3-amino-3-phenylpropanoyl]oxy-8',12',15',15'-tetramethyl-13'-oxospiro[oxirane-2,4'-tricyclo[9.3.1.03,8]pentadec-11-ene]-9'-yl] pyridine-3-carboxylate	C39H46N2O10	725.3053	702.315	0.949343	1	M+Na	-	Organic acid And Its derivatives	Organic acid And Its derivatives	0.602933	0.567893	0.541904	0.697133	0.634362	0.846974	0.698043	1.03729	1.16671	0.577055	0.849123
Bis(4-methoxybenzoyl)-3a,29-dihydroxy-8-multifloren-7-one	C46H60O7	725.4413	724.434	0.993439	1	M+H	-	Benzene and substituted derivatives	Benzene and substituted derivatives	17.6719	11.9005	13.8342	5.33374	2.73748	3.32699	7.48871	7.70661	4.16468	3.34636	4.64778
Methyl nomilinate 17-glucoside	C35H50O16	727.3154	726.31	0.88447	1	M+H	-	Aldehyde,Ketones,Esters	Esters	0.739403	0.81748	0.626763	0.91529	1.53667	1.18075	1.1788	1.39189	2.25183	1.19679	3.05702
Cynsaccatol O	C42H53NO11	730.3546	747.362	0.762461	1	M+H-H2O	-	Alkaloids	Steroid alkaloids	0.36444	0.445161	0.493418	0.477857	0.987117	1.33687	1.22341	1.21359	1.70582	0.646848	0.807746
PC(14:0/18:2(9Z,12Z))	C40H76NO8P	730.5372	729.531	0.936683	1	M+H	-	GP	PC	1.33181	0.750094	1.0934	0.520857	0.223815	0.277164	0.415074	1.45285	0.692614	0.318635	0.331836
Myxochromide S3	C40H56N6O8	731.4089	748.416	0.77318	1	M+H-H2O	-	Alcohol and amines	Amines	6.07775	17.4447	7.31868	3.83584	219.613	51.7805	123.955	61.3197	254.83	13.177	31.8293
Venturicidin A	C41H67NO11	732.4647	749.471	0.792207	1	M+H-H2O	33538-71-5	Others	Others	0.588539	0.654402	1.06694	0.393431	0.958441	1.06665	1.65295	3.23905	0.993661	0.609896	0.578184
PS(16:0/18:2(9Z,12Z))	C40H74NO10P	742.5073	759.505	0.687461	1	M+H-H2O	-	GP	PS	0.226735	0.674065	0.687972	0.454856	3.09239	14.3462	20.7973	3.20823	2.8016	2.98993	2.59741
1-Stearoyl-2-linoleoyl-sn-glycero-3-phosphoethanolamine	C41H78NO8P	744.5520	743.547	0.885797	1	M+H	7266-53-7	GP	PE	1.94236	1.26962	1.83925	0.794117	0.17043	0.282194	0.300427	2.19705	0.544171	0.660735	0.469473
PA(18:0/20:4(5Z,8Z,11Z,14Z))	C41H73O8P	747.4913	724.504	0.857024	1	M+Na	-	GP	PA	8.18673	7.42169	20.6007	4.60125	4.64071	2.96536	4.85495	29.9938	18.9232	1.91476	2.59243
Spinetoram	C42H69NO10	748.4955	747.492	0.768197	1	M+H	187166-40-1	Aldehyde,Ketones,Esters	Esters	2.77735	2.59195	7.26082	1.55344	1.80143	1.26298	2.11232	14.3193	8.47361	0.768351	1.06629
25-(acetyloxy)-2-(β-D-glucopyranosyloxy)-3,16,20-trihydroxy-9-methyl-19-norlanost-5-en-22-one	C38H62O12	749.3923	710.424	0.717773	1	M+K	-	Others	Others	122.342	241.396	116.842	188.384	651.297	39.7596	47.582	355.277	817.172	80.5492	211.695
PA(16:1(9Z)/22:2(13Z,16Z))	C41H75O8P	749.5066	726.52	0.837587	1	M+Na	-	GP	PA	3.42097	3.72018	11.4423	2.74671	2.59564	1.29503	1.7752	16.3849	7.33164	0.963385	1.12359
Lipid X	C34H66NO12P	750.3953	711.432	0.989139	1	M+K	-	Organic acid And Its derivatives	Phosphoric acids	48.8087	98.745	43.4518	121.602	243.374	10.9742	22.6968	93.2723	296.913	48.837	137.715
Niddamycin	C39H63NO14	752.4166	769.425	0.719399	1	M+H-H2O	20283-69-6	Aldehyde,Ketones,Esters	Esters	47.6532	17.9318	27.5537	101.101	12.8898	1.62798	2.17853	56.4069	70.3186	13.2988	47.8861
Gly-Arg-Gly-Asp-Ser-Pro-Lys	C28H49N11O11	754.3283	715.361	0.777426	1	M+K	-	Amino acid and Its metabolites	Small Peptide	0.595958	0.639223	0.734429	0.734564	0.623718	0.643097	0.751065	1.18245	1.05919	0.488363	0.605016
Manassantin B	C41H48O11	755.2850	716.32	0.868058	1	M+K	88497-88-5	Lignans and Coumarins	Lignans	0.249166	0.338473	0.348571	0.587805	0.591179	0.531029	0.600891	0.894655	1.10449	0.456582	0.61652
Phe-Tyr-Leu-Leu-Tyr	C39H51N5O8	756.3412	717.374	0.755749	1	M+K	-	Amino acid and Its metabolites	Small Peptide	0.561874	0.462693	0.527439	0.456691	0.796634	0.690621	0.688151	1.04188	1.45571	0.511508	0.717663
Monomethyl auristatin E (MMAE)	C39H67N5O7	756.4660	717.504	0.920712	1	M+K	474645-27-7	Others	FDA	3.76308	1.87063	2.56035	1.88282	3.04706	1.46847	2.81005	7.80402	10.7064	6.66832	5.62136
[(1R)-3-[[(1S,2S,3R,4S,7S,9S,10S,12R,15S)-4,12-diacetyloxy-2-benzoyloxy-1,9-dihydroxy-10,14,17,17-tetramethyl-11-oxo-6-oxatetracyclo[11.3.1.03,10.04,7]heptadec-13-en-15-yl]oxy]-3-oxo-1-phenylpropyl]azanium	C40H48NO12+	757.3024	734.318	0.740457	1	M+Na	-	Others	Others	0.339023	0.453707	0.494075	1.06215	0.728766	0.680577	0.655763	1.23297	1.8506	1.07534	1.42075
L-Altritol,1,2,5,6-tetradeoxy-2,5-bis(((2S)-3-methyl-2-(((methyl(2-pyrimidinylmethyl)amino)carbonyl)amino)-1-oxobutyl)amino)-1,6-diphenyl-	C44H58N8O6	759.4334	794.448	0.959256	1	M+H-2H2O	134878-17-4	Heterocyclic compounds	Heterocyclic compounds	8.22086	16.8991	12.6565	13.6175	55.1863	15.8204	25.5677	86.711	117.734	13.8995	27.8934
Wilfordinine G	C36H43NO18	760.2407	777.248	0.768685	1	M+H-H2O	-	Alkaloids	Terpenoid alkaloids	0.149855	0.194562	0.210773	0.22555	0.313458	0.395403	0.332051	0.449787	0.469509	0.244413	0.289769
Fumonisin B1	C34H59NO15	760.3510	721.388	0.956866	1	M+K	116355-83-0	Organic acid And Its derivatives	Organic acid And Its derivatives	0.357173	0.469398	0.490156	0.459327	0.892835	1.47638	1.10069	1.01515	1.16687	0.611774	0.683735
PC(14:1(9Z)/18:4(6Z,9Z,12Z,15Z))	C40H70NO8P	762.4543	723.484	0.623879	1	M+K	-	GP	PC	90.7762	42.8779	30.7141	11.904	11.4968	4.56067	12.2835	57.3364	30.1924	3.67205	7.25148
Valbenazine tosylate	C38H54N2O10S2	763.3298	762.322	0.966994	1	M+H	1639208-54-0	Others	FDA	0.347639	0.462455	0.481024	0.583081	0.92223	1.32555	1.11429	1.06187	1.36901	0.860136	0.9624
[DAla2,Leu5,Arg6] Enkephalin	C35H51N9O8	764.3457	725.386	0.79226	1	M+K	-	Others	Others	0.606193	0.533482	0.573244	0.587943	0.734129	0.932988	0.822888	0.956376	1.06446	0.571547	0.710502
Furin Convertase Inhibitor (Chloromethylketone)	C34H66ClN11O5	766.4831	743.494	0.992993	1	M+Na	-	Aldehyde,Ketones,Esters	Ketones	72.0406	56.7375	68.685	28.4707	1.15455	0.71694	1.23458	10.6981	4.59533	1.07442	1.55755
PC(14:0/18:2(9Z,12Z))	C40H76NO8P	768.4939	729.531	0.989921	1	M+K	-	GP	PC	14.8456	6.57053	8.07642	5.77329	1.19208	1.16187	1.47311	4.60814	6.47827	1.10556	1.16141
Carbamic acid,[3',6'-bis(acetyloxy)-3-oxospiro[isobenzofuran-1(3H),9'-[9H]xanthen]-5-yl]-,2-[[(5Z,8Z,11Z,14Z)-1-oxo-5,8,11,14-eicosatetraenyl]amino]ethyl ester	C47H52N2O10	769.3512	804.362	0.828015	1	M+H-2H2O	-	Organic acid And Its derivatives	Organic acid And Its derivatives	0.570106	2.40166	0.759406	0.71614	15.5329	2.23905	2.83859	8.38691	33.7631	2.18257	3.53564
1,2-Dioleoyl-sn-glycero-3-phospho-L-serine	C42H78NO10P	770.5369	787.536	0.778179	1	M+H-H2O	70614-14-1	GP	PS	0.190612	0.262832	0.45072	0.215299	0.503768	1.62635	1.97029	1.1346	1.00478	0.568433	0.585689
Ioversol	C18H24I3N3O9	771.8441	806.865	0.649009	1	M+H-2H2O	87771-40-2	Others	FDA	0.22337	0.14556	0.171443	0.36169	0.330624	0.329999	0.306456	1.08495	1.15287	0.731454	0.366907
PE(18:0/20:2(11Z,14Z))	C43H82NO8P	772.5835	771.578	0.901288	1	M+H	-	GP	PE	6.25336	5.08364	5.80108	0.998685	0.347191	0.199577	0.406685	4.60331	1.62879	1.08833	0.806137
(1S,4aS,6S,7R,7aS)-1-(beta-D-Glucopyranosyloxy)-4-(methoxycarbonyl)-7-methyl-1,4a,5,6,7,7a-hexahydrocyclopenta[c]pyran-6-yl (1S,4aS,6S,7R,7aS)-6-(acetyloxy)-1-(beta-D-glucopyranosyloxy)-7-methyl-1,4a,5,6,7,7a-hexahydrocyclopenta[c]pyran-4-carboxylate	C35H50O20	773.2849	790.29	0.916743	1	M+H-H2O	-	Organic acid And Its derivatives	Organic acid And Its derivatives	0.381153	0.450082	0.504264	0.7215	0.801121	0.631414	0.704881	1.01702	1.33583	0.744565	0.784183
3-Nonaprenyl-4-hydroxybenzoate	C52H78O3	773.5866	750.595	0.867262	1	M+Na	-	Benzene and substituted derivatives	Benzene and substituted derivatives	2.60395	2.18857	2.26864	0.394812	0.224692	0.136373	0.241783	2.16341	0.725123	0.538181	0.353911
Aclacinomycin Y	C42H51NO15	774.3044	809.326	0.613338	1	M+H-2H2O	66789-14-8	Heterocyclic compounds	Heterocyclic compounds	0.615374	0.701797	0.66381	1.27556	0.771683	0.64683	0.608785	0.954732	1.51777	0.746619	0.816809
PS(16:0/20:0)	C42H82NO10P	774.5638	791.568	0.966042	1	M+H-H2O	-	GP	PS	2.76458	3.57888	6.04895	1.11314	0.643378	0.557468	1.13393	16.2919	12.0555	0.884093	0.940452
Triplostoside A	C35H52O20	775.2942	792.305	0.608605	1	M+H-H2O	-	Terpenoids	Monoterpenoids	0.294203	0.360546	0.405854	0.582326	0.519692	0.501345	0.510025	0.900196	0.910213	0.452088	0.594818
Antanapeptin A	C41H60N4O8	775.4047	736.441	0.975486	1	M+K	-	Benzene and substituted derivatives	Benzene and substituted derivatives	44.5576	70.4318	50.1248	202.16	40.7464	2.89817	4.35373	62.4417	150.35	21.0734	55.13
10-Deacetyltaxol	C45H49NO13	776.3125	811.32	0.67947	1	M+H-2H2O	78432-77-6	Terpenoids	Ditepenoids	0.552822	0.662742	0.651719	1.04489	0.731855	0.728538	0.716351	1.08717	1.47914	0.756693	0.776029
Telithromycin	C43H65N5O10	776.4600	811.473	0.952459	1	M+H-2H2O	191114-48-4	Heterocyclic compounds	Heterocyclic compounds	10.7737	7.90003	12.1717	3.05701	9.59208	3.25823	4.87939	33.7709	43.186	2.83399	2.91933
5'-Iodoresiniferatoxin	C37H39IO9	777.1494	754.164	0.784067	1	M+Na	535974-91-5	Benzene and substituted derivatives	Benzene and substituted derivatives	16.9447	15.1163	18.6182	31.2509	17.5402	4.83895	4.22006	4.73605	1.76117	9.81087	4.78498
1,2-Di-O-myristoyl-3-O-(6-sulfoquinovopyranosyl)glycerol	C37H70O12S	777.4214	738.459	0.962226	1	M+K	-	GL	TG	22.5662	40.31	36.9432	155.459	32.3454	3.57154	12.2656	23.5018	58.6519	10.4765	30.648
Lycibarbarspermidine E	C37H53N3O16	778.3316	795.343	0.609786	1	M+H-H2O	-	Alkaloids	Phenolamine	0.386838	0.459642	0.487006	0.481078	0.686583	0.762459	0.729838	0.942786	0.921967	0.492947	0.64873
[3-hexadecanoyloxy-2-[(9Z,12Z,15Z)-octadeca-9,12,15-trienoyl]oxypropyl] 2-(trimethylazaniumyl)ethyl phosphate	C42H78NO8P	778.5359	755.547	0.993968	1	M+Na	-	GP	PC	3.99005	7.21828	25.8366	0.967794	8.51833	11.6888	46.8544	97.4012	249.885	4.58789	5.64648
Kaempferol 3-[2''-(p-coumaroylglucosyl)rhamnoside]	C36H36O17	779.1609	740.195	0.854516	1	M+K	-	Flavonoids	Flavonoid	1.62368	1.52162	1.73144	3.3091	1.52101	0.48984	0.43758	1.22639	0.73881	1.34348	0.716515
1,28-Octacosanediol diferulate	C48H74O8	779.5467	778.538	0.936047	1	M+H	-	Alcohol and amines	Alcohols	1.82477	3.02126	10.5323	0.994819	3.25233	5.06137	21.5985	42.6757	68.8416	2.16034	2.37235
Pelargonidin 3-O-rutinoside 5-O-beta-D-glucoside	C33H41O19	780.1920	741.224	0.744891	1	M+K	202338-79-2	Flavonoids	Anthocyanidins	0.236025	0.91218	0.32419	0.226343	3.248	13.1468	52.0601	10.2009	144.34	0.582399	0.541768
Lycibarbarspermidine M	C37H55N3O16	780.3618	797.358	0.642684	1	M+H-H2O	-	Alkaloids	Phenolamine	0.426572	0.669236	0.557922	0.571427	1.23651	0.924964	0.805819	1.61709	2.44972	0.80968	1.16628
Bis(glutathionyl)spermine	C30H56N10O10S2	781.3671	780.362	0.856006	1	M+H	-	Amino acid and Its metabolites	Amino acid derivatives	0.671663	2.44231	1.01867	1.59975	7.61531	3.94966	8.37685	4.59835	9.83787	2.8649	10.0116
2-Oleoyl-1-palmitoyl-sn-glycero-3-phosphocholine	C42H82NO8P	782.5674	759.578	0.981385	1	M+Na	26853-31-6	GP	PC	286.034	222.885	373.177	103.292	51.3262	23.3584	52.0162	667.456	205.965	61.1178	52.2354
Dermorphin	C40H50N8O10	785.3642	802.365	0.852321	1	M+H-H2O	-	Amino acid and Its metabolites	Small Peptide	0.351437	0.522783	0.517864	0.60582	1.05363	1.83658	1.73023	1.77958	2.76505	0.699238	0.932927
4-hydroxy-7-epi-chuchuhuanine E-V	C36H45NO17	786.2581	763.269	0.997079	1	M+Na	-	Alkaloids	Alkaloids	0.146573	0.176416	0.188302	0.228839	0.348656	0.332766	0.342884	0.451823	0.495631	0.223476	0.254942
Erythromycin E	C37H65NO14	786.4114	747.441	0.61313	1	M+K	-	Aldehyde,Ketones,Esters	Esters	0.452224	0.51511	0.573682	0.44945	1.00253	0.912347	0.807634	1.17527	1.03855	0.627304	1.222
Ala-Ala-Ala-Tyr-Gly-Gly-Phe-Met	C36H50N8O10S	787.3458	786.337	0.912657	1	M+H	-	Amino acid and Its metabolites	polypeptide	6.4206	8.12449	4.82646	10.9289	15.1681	7.77613	6.28082	10.8975	33.4268	8.27518	10.8586
Okadaic acid	C44H68O13	787.4620	804.466	0.956976	1	M+H-H2O	78111-17-8	Organic acid And Its derivatives	Organic acid And Its derivatives	0.964949	1.00806	1.32126	1.4532	2.30446	1.61117	2.56185	4.54184	4.05862	1.07441	1.35294
Lactosylceramide(d18:1/12:0)	C42H79NO13	788.5534	805.555	0.905934	1	M+H-H2O	-	SL	Cer	0.317267	0.530444	1.11861	0.236943	0.396519	0.686694	0.710352	2.25684	1.40385	0.392239	0.466931
Hexacosyl octacosanoate	C54H108O2	789.8358	788.835	0.665487	1	M+H	-	Aldehyde,Ketones,Esters	Esters	0.171328	0.106494	0.123522	0.142737	0.186489	0.461654	0.36794	0.468873	0.510029	0.369473	0.189335
PG(18:0/22:4(7Z,10Z,13Z,16Z))	C46H83O10P	791.5635	826.572	0.728548	1	M+H-2H2O	-	GP	PG	0.293136	0.502382	1.2031	0.218323	0.26413	0.316407	0.508279	4.96815	1.61242	0.350923	0.450982
2'-O-Apiosylphyllocactin	C32H37N2O20+	792.1772	769.193	0.706703	1	M+Na	-	Alkaloids	Plumerane	0.455233	0.454129	0.533773	0.863513	3.03551	4.65257	3.64793	1.16705	0.812936	0.725798	0.745029
Austrospicatine	C41H55NO12	792.3297	753.372	0.689134	1	M+K	-	Alkaloids	Alkaloids	0.362627	0.407365	0.475272	0.4737	0.715132	0.869803	0.949032	0.941726	1.14299	0.728641	0.75909
Tubulysin D	C43H65N5O9S	792.4347	827.45	0.898305	1	M+H-2H2O	-	Heterocyclic compounds	Heterocyclic compounds	249.699	109.505	71.098	40.0706	6.17619	1.29693	1.74432	33.8004	30.5315	4.40894	4.93443
Bn-NCC-2	C40H48N4O13	793.3267	792.322	0.860278	1	M+H	-	Heterocyclic compounds	Heterocyclic compounds	0.566919	0.612594	0.606774	0.779806	1.01441	1.47879	1.29804	1.38358	1.72327	0.845084	0.941709
Aclarubicin	C42H53NO15	794.3368	811.342	0.914478	1	M+H-H2O	57576-44-0	Others	Others	0.43019	0.485504	0.459041	0.59188	0.631742	1.24298	1.13577	0.88822	1.07222	0.553458	0.586923
[3-hexadecanoyloxy-2-[(9Z,12Z,15Z)-octadeca-9,12,15-trienoyl]oxypropyl] 2-(trimethylazaniumyl)ethyl phosphate	C42H78NO8P	794.5096	755.547	0.993364	1	M+K	-	GP	PC	59.2989	42.2684	58.4132	8.97789	10.4448	2.44322	13.2389	210.157	322.459	13.5963	16.4828
[[(2R,3S,4R,5R)-5-(6-aminopurin-9-yl)-3,4-dihydroxyoxolan-2-yl]methoxy-oxidophosphoryl] [(2R,3S,4R,5R)-5-[3-carbamoyl-4-(2-ethylpyridine-4-carboximidoyl)pyridin-1-ium-1-yl]-3,4-dihydroxyoxolan-2-yl]methyl phosphate	C29H34N9O14P2-	795.1773	794.17	0.997112	1	M+H	-	Nucleotide And Its metabolites	Nucleotide and Its metabolites	2.80911	4.50637	0.720822	1.22587	11.0608	3.86238	27.5017	23.3469	330.934	1.85675	1.26921
Methoxyadiantifoline	C43H52N2O10	795.3204	756.362	0.730451	1	M+K	-	Alkaloids	Alkaloids	0.437275	0.470842	0.490128	0.720563	0.808474	0.932759	0.83908	1.0629	1.14693	0.597515	0.714996
PG(18:0/18:3(6Z,9Z,12Z))	C42H77O10P	795.5153	772.525	0.965172	1	M+Na	-	GP	PG	34.5046	20.7709	20.1194	6.92574	4.47972	1.57869	5.3133	119.383	120.476	5.72105	6.37373
PA(20:0/a-25:0)	C48H95O8P	795.6605	830.676	0.87872	1	M+H-2H2O	-	GP	PA	0.0948777	0.485079	0.829253	0.104497	0.916331	0.232602	0.515641	0.0937427	0.0853008	0.643193	1.28296
Lycibarbarspermidine E	C37H53N3O16	796.3510	795.343	0.933266	1	M+H	-	Alkaloids	Phenolamine	0.53831	0.523453	0.549692	0.553789	0.80867	1.4297	1.61531	1.66745	1.28499	0.710153	0.910522
[(1R,2S,3S,5S,8R,9R,10S,11S,13R,16S)-5,16-Diacetyloxy-2,9-dibenzoyloxy-11-hydroxy-3-(2-hydroxypropan-2-yl)-6,10-dimethyl-14-oxatetracyclo[8.6.0.03,7.013,16]hexadec-6-en-8-yl] benzoate	C45H48O13	797.3092	796.309	0.621204	1	M+H	-	Benzene and substituted derivatives	Benzene and substituted derivatives	0.439258	0.404467	0.44837	0.498537	0.743375	1.85224	1.42492	0.92745	0.916277	0.425938	0.493478
TG(15:0/18:1(11Z)/o-18:0)	C54H104O5	797.7798	832.788	0.716322	1	M+H-2H2O	-	GL	TG	0.525651	0.212629	0.253633	0.516572	0.154298	0.041343	0.0559062	0.813458	0.585299	0.486849	0.34656
2''-Adenylylgentamicin A	C28H48N9O16P	798.3045	797.296	0.908267	1	M+H	-	Nucleotide And Its metabolites	Nucleotide and Its metabolites	0.468894	0.399307	0.479123	0.430098	0.534749	0.672767	0.586195	0.782642	0.708032	0.30064	0.41387
PG(18:0/18:1(9Z))	C42H81O10P	799.5428	776.557	0.816791	1	M+Na	-	GP	PG	951.918	660.273	741.098	510.716	14.9317	1.65192	3.01649	328.65	125.741	30.6374	28.6645
TG(15:0/18:0/o-18:0)	C54H106O5	799.7907	834.804	0.964806	1	M+H-2H2O	-	GL	TG	0.242343	0.154705	0.175037	0.193247	0.342367	0.0910289	0.109547	1.05044	0.66237	0.505945	0.410485
Cabazitaxel	C45H57NO14	800.3668	835.378	0.839524	1	M+H-2H2O	183133-96-2	Terpenoids	Ditepenoids	0.372144	0.533774	0.521761	0.609627	1.43218	1.26519	1.17781	1.46105	1.67257	0.779169	1.07495
6,8-bis[2-(3,4-dihydroxyphenyl)-3,7-dihydroxy-3,4-dihydro-2H-1-benzopyran-4-yl]-2-(3-hydroxyphenyl)-3,4-dihydro-2H-1-benzopyran-3,5,7-triol	C45H38O15	801.2136	818.221	0.770836	1	M+H-H2O	-	Benzene and substituted derivatives	Benzene and substituted derivatives	0.144369	0.168537	0.187526	0.18444	0.325294	0.42506	0.376513	0.434867	0.500017	0.247693	0.244073
ISO-PPT-Glc-adipoyl	C42H68O12	803.4280	764.471	0.675657	1	M+K	-	Terpenoids	Triterpene Saponin	2.58867	2.48925	2.23628	1.75809	2.02563	1.04763	1.58589	2.73407	8.04319	1.10113	2.57182
Paritaprevir (ABT-450)	C40H43N7O7S	804.2620	765.294	0.763883	1	M+K	1216941-48-8	Others	FDA	0.192182	0.244033	0.3158	0.333017	0.34388	0.435844	0.449872	0.468838	0.520695	0.283327	0.319431
1,2-Dilinoleoyl-sn-glycero-3-phosphocholine	C44H80NO8P	804.5516	781.562	0.991079	1	M+Na	998-06-1	GP	PC	34.5945	25.3697	56.6569	11.038	15.3721	11.8539	39.9951	166.533	142.15	8.47311	10.4693
1-Hydroxy-26-oxo-22,26-epoxyergosta-5,24-dien-3-yl 6-O-hexopyranosylhexopyranoside	C40H62O14	805.3767	766.414	0.972027	1	M+K	-	Others	Others	1.4808	2.94106	2.23468	6.14441	3.85524	1.85307	3.08875	4.104	8.63602	2.60942	4.25206
Lactosylceramide(d18:1/12:0)	C42H79NO13	806.5614	805.555	0.937447	1	M+H	-	SL	Cer	38.8039	32.0461	85.9613	19.9024	19.4222	8.21657	15.468	124.588	79.2828	7.16044	9.36103
Leucomycin A8	C39H63NO15	808.4085	785.42	0.965318	1	M+Na	18361-50-7	Aldehyde,Ketones,Esters	Esters	0.511806	0.750337	0.699762	1.10089	1.33122	1.15527	1.07024	2.64895	2.003	0.917058	1.45106
Esculeogenin A-27-O-sophoroside	C39H65NO14	810.4017	771.441	0.883914	1	M+K	-	Alkaloids	Steroid alkaloids	0.654645	0.759444	0.846206	0.763957	0.978664	1.28207	1.08482	1.395	1.67275	0.83674	1.22836
Kaempferol 3-sophorotrioside	C33H40O21	811.1699	772.206	0.970165	1	M+K	80714-53-0	Flavonoids	Flavonoid	0.393269	0.495792	0.416517	0.266841	1.05269	1.17474	2.9732	4.7148	3.34554	1.09749	0.622344
Unguisin E	C41H56N8O7	811.3930	772.427	0.851769	1	M+K	1354514-75-2	Heterocyclic compounds	Heterocyclic compounds	0.604328	0.987148	0.821778	0.757187	2.54808	8.96702	11.8609	2.63528	3.35878	1.49638	1.46495
TG(15:0/18:3(6Z,9Z,12Z)/o-18:0)	C54H100O5	811.7603	828.757	0.669115	1	M+H-H2O	-	GL	TG	0.61975	0.223303	0.325996	0.518793	0.135678	0.0387204	0.0549523	0.618565	0.667285	0.636019	0.31576
Delicious Peptide	C34H57N9O16	812.3734	847.392	0.733881	1	M+H-2H2O	-	Organic acid And Its derivatives	Organic acid And Its derivatives	0.384655	0.525963	0.607838	0.688388	1.14151	1.629	2.39377	1.69294	3.90823	1.57722	1.45685
PE(18:1(9Z)/22:6(4Z,7Z,10Z,13Z,16Z,19Z))	C45H76NO8P	812.5196	789.531	0.966382	1	M+Na	-	GP	PE	22.8554	17.5809	19.5812	6.53079	1.012	0.526651	0.841629	42.8083	35.24	1.79448	1.56351
1,3,5-Trimethyl-2,4,6-tris(3,5-di-tert-butyl-4-hydroxybenzyl)benzene	C54H78O3	813.5562	774.595	0.879102	1	M+K	1709-70-2	Benzene and substituted derivatives	Benzene and substituted derivatives	3.89916	1.80546	1.72558	1.4923	0.468106	0.624447	1.13211	2.05606	22.5055	1.21969	0.717045
Blood Group H Type 2 Core 3-Thr	C32H55N3O22	816.3189	833.328	0.713087	1	M+H-H2O	-	Carbohydrates and Its metabolites	Carbohydrates and Its metabolites	0.608747	0.531737	0.639126	0.75941	0.590005	0.852722	1.01481	0.953644	0.980864	0.531576	0.56724
1,2-Di(4Z,7Z,10Z,13Z,16Z,19Z-docosahexaenoyl)-sn-glycero-3-phosphoethanolamine	C49H74NO8P	818.5177	835.515	0.701905	1	M+H-H2O	123284-81-1	GP	PE	22.7672	16.6149	35.2035	11.8508	6.3173	1.59966	6.84412	134.611	173.378	5.9843	10.9575
Rulide	C41H76N2O15	819.5231	836.525	0.894362	1	M+H-H2O	80214-83-1	Aldehyde,Ketones,Esters	Esters	18.9548	9.09523	17.7808	4.22245	3.11085	0.953093	3.44537	79.0595	79.7772	2.8275	4.60689
Deltorphin B	C38H54N8O10	821.3588	782.396	0.958855	1	M+K	122752-16-3	Amino acid and Its metabolites	Small Peptide	0.635487	1.05164	0.805004	1.2536	1.93026	1.03625	1.32597	2.7881	2.70495	1.38064	3.07564
TG(14:1(9Z)/15:0/18:4(6Z,9Z,12Z,15Z))	C50H86O6	821.6073	782.642	0.903958	1	M+K	-	GL	TG	1.0441	0.741536	0.811488	0.465611	0.447288	0.177283	0.394938	0.842465	0.603697	0.253826	0.310969
Leonoside B	C36H48O19	823.2398	784.279	0.865427	1	M+K	-	Benzene and substituted derivatives	Benzene and substituted derivatives	0.296564	0.250592	0.265077	0.268124	0.431827	0.320408	0.409027	0.533083	0.625381	0.311223	0.340334
Malvidin-3-O-(2'''-O-p-coumaroyl)rutinoside	C38H41O18+	824.1891	785.229	0.84378	1	M+K	-	Flavonoids	Anthocyanidins	0.202038	0.22791	0.235004	0.228295	0.412011	0.432378	0.354349	0.500673	0.545592	0.277789	0.332715
[Succinyl-Asp6,Me-Phe8] Substance P	C40H55N7O11S	824.3643	841.368	0.974457	1	M+H-H2O	-	Others	Others	0.679577	0.719787	0.721942	0.805628	1.36609	0.91103	0.985731	1.52523	1.77947	0.682874	1.28637
PC(o-20:0/20:4(8Z,11Z,14Z,17Z))	C48H90NO7P	824.6591	823.645	0.682164	1	M+H	-	GP	PC-O	0.770385	0.558229	0.613803	0.569096	0.217563	0.0999037	0.158196	0.431436	0.208839	0.199544	0.178967
PG(18:1(9Z)/22:4(7Z,10Z,13Z,16Z))	C46H81O10P	825.5584	824.557	0.71081	1	M+H	-	GP	PG	456.241	328.833	383.889	193.39	4.35293	0.812113	1.97741	60.7576	24.1325	5.03426	6.36349
TG(14:0/20:3(5Z,8Z,11Z)/o-18:0)	C55H102O5	825.7752	842.773	0.704992	1	M+H-H2O	-	GL	TG	0.310784	0.134816	0.175534	0.187354	0.107376	0.0701473	0.071831	0.373524	0.49348	0.33798	0.125732
Pyropheophytin b	C53H70N4O4	827.5504	826.54	0.814645	1	M+H	-	Others	Others	2.44943	5.62356	6.17447	1.24592	3.0084	5.25567	6.66137	2.83361	3.8884	0.414377	0.56705
magnesium	C49H57MgN4O5-	828.4053	805.418	0.889583	1	M+Na	-	Tryptamines,Cholines,Pigments	Pigments	0.443358	0.564774	0.590215	0.544837	0.972261	1.76396	1.62285	1.60755	1.54882	0.921155	1.01623
Erythromycin thiocyanate	C38H68N2O13S	831.4013	792.444	0.692442	1	M+K	7704-67-8	Others	FDA	0.363343	0.533573	0.628993	0.668614	1.29536	1.39633	1.62628	1.60117	1.84477	0.762659	1.29116
[Glp5] Substance P (5-11)	C41H57N9O9S	834.3997	851.4	0.835232	1	M+H-H2O	-	Others	Others	0.556248	0.689145	0.876588	0.66098	0.952906	1.01035	0.98383	2.32158	1.87789	0.878964	1.12239
(1S,4R,7S,10S,13S,16S)-24-Methoxy-10-[(4-methoxyphenyl)methyl]-4,9,13,15,29-pentamethyl-7-(2-methylpropyl)-22-oxa-3,6,9,12,15,29-hexazatetracyclo[14.12.2.218,21.123,27]tritriaconta-18,20,23,25,27(31),32-hexaene-2,5,8,11,14,30-hexone	C44H56N6O9	835.4016	812.411	0.91839	1	M+Na	-	Aldehyde,Ketones,Esters	Ketones	0.575197	0.722257	0.773608	0.607083	0.88277	1.09364	1.11773	1.87191	1.6011	0.883504	1.06238
Isofucosterol 3-O-[6-O-Hexadecanoyl-b-D-glucopyranoside]	C51H88O7	835.6418	812.653	0.970207	1	M+Na	-	Hormones and hormone related compounds	Hormones and hormone related compounds	0.133198	0.562228	0.501405	0.603489	4.18296	8.31736	5.43549	2.32313	1.94571	1.82919	1.9134
Cabazitaxel	C45H57NO14	836.3900	835.378	0.750551	1	M+H	183133-96-2	Terpenoids	Ditepenoids	0.740812	0.812025	0.956764	0.676653	1.16858	1.26517	1.52326	1.67784	1.26655	0.649821	0.822358
GHRP-6	C46H56N12O6	837.4236	872.445	0.655345	1	M+H-2H2O	-	Benzene and substituted derivatives	Benzene and substituted derivatives	1.14589	1.07369	1.20906	0.7956	0.920489	1.14328	1.13381	1.87408	2.16739	0.701157	0.982586
PE(20:2(11Z,14Z)/22:6(4Z,7Z,10Z,13Z,16Z,19Z))	C47H78NO8P	838.5339	815.547	0.89258	1	M+Na	-	GP	PE	30.8273	14.8246	34.6224	7.71474	0.689649	0.458781	0.521558	19.0772	14.3632	0.888077	1.04462
Neuromedin C 1-8	C39H53N15O9	840.3996	875.415	0.910898	1	M+H-2H2O	-	Amino acid and Its metabolites	polypeptide	2.07488	1.55239	2.1235	1.15155	1.11353	1.2608	0.986865	7.94573	2.15449	1.26094	1.22033
PC(P-16:0/22:0)	C46H92NO7P	840.6181	801.661	0.689871	1	M+K	-	GP	PC-P	0.24961	0.221433	0.232433	0.266523	0.487626	0.425603	0.443727	0.306774	0.32192	0.335591	0.267416
Digitoxigenin-3-O-glucosyl(1→6)glucosyl(1→4)digitaloside (Odoroside G)	C42H66O18	841.4150	858.425	0.675571	1	M+H-H2O	-	Steroids	Cardiac glycoside	1.10445	0.896565	1.20865	0.904747	0.946273	1.34772	1.09315	3.04868	2.18717	0.797404	0.944694
(2S)-2-azaniumyl-3-[[(2S)-2,3-bis[(3R,7R,11R)-3,7,11,15-tetramethylhexadecoxy]propoxy]-oxidophosphoryl]oxypropanoate	C46H93NO8P-	841.6506	818.664	0.857832	1	M+Na	-	Aldehyde,Ketones,Esters	Esters	0.339916	0.301244	0.237323	0.568467	0.659377	0.288758	0.57578	0.324175	0.339201	0.322095	0.501113
magnesium	C50H59MgN4O5-	842.4253	819.434	0.866643	1	M+Na	-	Tryptamines,Cholines,Pigments	Pigments	1.70436	1.56404	2.20323	1.29233	1.18167	1.61721	1.33802	2.94178	2.28737	1.11873	0.875311
PC(20:0/20:2(11Z,14Z))	C48H92NO8P	842.6654	841.656	0.8858	1	M+H	-	GP	PC	0.929301	2.32787	0.523356	0.765237	0.470033	0.195246	0.271178	1.80404	0.725404	0.354828	0.407885
Bisdiphosphoinositol tetrakisphosphate	C6H20O30P8	842.7750	819.794	0.609856	1	M+Na	-	Organic acid And Its derivatives	Organic acid And Its derivatives	0.196667	0.111322	0.151658	0.160558	0.402668	0.176984	0.180008	0.562975	0.422945	0.332201	0.323233
Cyclopassifloside V	C43H72O17	843.4748	860.477	0.936874	1	M+H-H2O	292167-42-1	Terpenoids	Triterpene Saponin	0.80299	0.647335	0.96118	0.520946	1.09801	1.46838	1.4285	3.06165	2.54377	0.709912	1.08022
magnesium	C49H57MgN4O5-	844.3883	805.418	0.654382	1	M+K	-	Tryptamines,Cholines,Pigments	Pigments	0.354831	0.454692	0.495757	0.555935	1.55337	1.59364	2.34488	1.28135	1.64654	0.702699	0.931994
PC(22:5(4Z,7Z,10Z,13Z,16Z)/22:6(4Z,7Z,10Z,13Z,16Z,19Z))	C52H82NO8P	844.5636	879.578	0.982053	1	M+H-2H2O	-	GP	PC	0.395027	0.26788	0.277948	0.168562	0.446406	0.469144	0.406977	0.738742	2.17319	0.301176	0.404919
PC(16:0/24:1(15Z))	C48H94NO8P	844.6734	843.672	0.717586	1	M+H	-	GP	PC	1.17054	1.04745	0.469483	0.535577	0.340872	0.107496	0.156637	0.863967	0.321055	0.33905	0.399779
PE(22:2(13Z,16Z)/24:1(15Z))	C51H96NO8P	846.6818	881.687	0.61096	1	M+H-2H2O	-	GP	PE	0.939158	0.964344	0.823836	0.632691	0.526995	0.127215	0.196723	0.589536	0.404343	0.291925	0.411134
Goldinodox	C44H62N2O12	849.3977	810.43	0.779842	1	M+K	12704-90-4	Heterocyclic compounds	Heterocyclic compounds	0.607787	0.642186	0.716179	0.951512	1.37037	1.35242	2.30877	1.31259	1.27076	0.694323	0.881104
PS(20:0/22:4(7Z,10Z,13Z,16Z))	C48H86NO10P	850.5962	867.599	0.967351	1	M+H-H2O	-	GP	PS	0.299706	0.260107	0.39526	0.491816	0.649558	4.31217	1.03392	0.774372	0.751293	0.453364	0.662533
PE(22:0/24:1(15Z))	C51H100NO8P	850.7110	885.719	0.692839	1	M+H-2H2O	-	GP	PE	0.199941	0.122634	0.161422	0.272263	0.490514	0.110107	0.242015	0.377974	0.310225	0.276941	0.34771
Galabiosylceramide(d18:1/9Z-18:1)	C48H89NO13	852.6166	887.633	0.843991	1	M+H-2H2O	-	SL	Cer	0.762394	0.606733	0.740944	1.44165	1.0828	1.23325	0.668773	0.82588	0.82927	1.14309	1.38069
Astramembranoside A	C42H70O15	853.4313	814.471	0.847711	1	M+K	-	Terpenoids	Triterpene Saponin	1.11611	1.07539	1.13536	0.869637	1.06507	1.05271	1.05313	3.05861	2.18318	0.911734	1.10465
[Des-Tyr1] Dynorphin A (1-8)	C37H63N13O8	856.4535	817.492	0.892071	1	M+K	-	Others	Others	0.438936	0.911346	1.27373	0.752798	4.55915	2.81907	3.81168	10.1305	17.0489	4.54841	5.15658
Valorphin	C44H60N8O12	857.4197	892.433	0.969549	1	M+H-2H2O	-	Amino acid and Its metabolites	Small Peptide	0.509833	0.939727	0.7713	1.10555	2.09025	1.51407	1.5728	1.9133	3.74184	2.23924	2.39751
Xinganveratrine	C45H63NO15	858.4256	857.42	0.916339	1	M+H	-	Alkaloids	Steroid alkaloids	1.97334	1.95776	1.88223	1.68763	1.45017	1.31242	1.07506	3.06555	3.1454	1.25015	1.65694
Isofucosterol 3-O-[6-O-(9,12-Octadecadienoyl)-b-D-glucopyranoside]	C53H88O7	859.6476	836.653	0.734955	1	M+Na	-	Hormones and hormone related compounds	Hormones and hormone related compounds	0.634752	1.24506	3.36851	0.312007	3.37353	2.14164	2.76255	6.79364	11.1439	0.927487	1.30224
(Z)-N-[(E,2S,3R)-3-hydroxy-1-[(2R,5S,6R)-3,4,5-trihydroxy-6-(hydroxymethyl)oxan-2-yl]oxyoctadec-4-en-2-yl]hexacos-17-enamide	C50H95NO8	860.6970	837.706	0.893907	1	M+Na	-	Alcohol and amines	Amines	0.343688	0.492672	0.540426	0.580395	0.485734	0.0909234	0.158497	0.447724	0.382288	0.247943	0.303848
PGP(16:1(9Z)/18:3(6Z,9Z,12Z))	C40H72O13P2	861.4095	822.445	0.917505	1	M+K	-	GP	PG-P	0.491261	0.621281	0.668741	0.663151	1.36925	1.46215	1.5371	1.69158	2.07322	0.862025	1.04107
TG(16:1(9Z)/20:5(5Z,8Z,11Z,14Z,17Z)/20:5(5Z,8Z,11Z,14Z,17Z))	C59H92O6	861.6679	896.689	0.643725	1	M+H-2H2O	-	GL	TG	21.4607	34.2197	32.2205	7.92975	3.77628	1.80102	2.79997	48.9576	27.8231	3.68635	4.01272
Galabiosylceramide(d18:1/16:0)	C46H87NO13	862.6228	861.618	0.878127	1	M+H	-	SL	Cer	0.558441	0.627607	0.63721	1.19384	1.61286	0.608174	0.732205	1.24434	3.0495	0.702442	1.21238
alpha-Mating Factor (1-6)	C45H59N11O8	864.4513	881.455	0.988036	1	M+H-H2O	-	Amino acid and Its metabolites	Small Peptide	0.767859	0.8766	0.929956	0.932716	1.34487	1.25796	1.27296	2.86078	2.76795	1.97274	2.21629
PE(22:2(13Z,16Z)/24:1(15Z))	C51H96NO8P	864.6891	881.687	0.747036	1	M+H-H2O	-	GP	PE	4.71187	9.97286	12.274	15.1671	1.14406	0.358079	0.430369	11.3657	3.17837	1.88118	1.92933
Tunicamycin VII	C39H64N4O16	867.4215	844.432	0.973401	1	M+Na	66081-36-5	Heterocyclic compounds	Heterocyclic compounds	1.47464	1.34549	1.64934	1.45414	3.81983	2.44241	2.66117	3.28034	4.66078	1.22656	1.50747
PE(22:0/24:1(15Z))	C51H100NO8P	868.7149	885.719	0.974068	1	M+H-H2O	-	GP	PE	0.250454	0.172175	0.212625	0.30155	0.384598	0.162455	0.164273	0.343323	0.257463	0.212238	0.204642
Delicious Peptide	C34H57N9O16	870.3866	847.392	0.751509	1	M+Na	-	Organic acid And Its derivatives	Organic acid And Its derivatives	0.450195	0.521133	0.574795	0.666825	1.02691	1.05233	0.963215	1.3194	1.6516	0.64611	0.769143
PC(20:0/22:2(13Z,16Z))	C50H96NO8P	870.6978	869.687	0.834834	1	M+H	-	GP	PC	39.5406	23.0727	19.014	46.5269	1.90539	0.650451	0.966784	10.9581	2.03392	0.905687	0.723711
Lankamycin	C42H72O16	871.4426	832.482	0.859609	1	M+K	30042-37-6	Heterocyclic compounds	Heterocyclic compounds	4.87624	4.97581	6.64437	10.2837	11.1328	2.48231	4.9086	31.9584	59.5548	41.63	74.9447
1-(1,2-Dihexadecanoylphosphatidyl)inositol-4-phosphate	C41H80O16P2	873.4885	890.492	0.979553	1	M+H-H2O	-	GP	PI	72.7005	72.3863	64.8244	109.607	32.1269	4.92849	3.99164	29.977	34.9715	10.9694	14.6768
(2S,3R,4R,5R,6S)-2-[(2R,4S,5R,6R)-4-hydroxy-2-(hydroxymethyl)-6-[[(2S,10R,11S,14S,15R,16S,17R,20S,23S)-10,14,16,20-tetramethyl-22-azoniahexacyclo[12.10.0.02,11.05,10.015,23.017,22]tetracos-4-en-7-yl]oxy]-5-[(2S,3R,4R,5R,6S)-3,4,5-trihydroxy-6-methyloxan-2-yl]oxyoxan-3-yl]oxy-6-methyloxane-3,4,5-triol	C45H74NO14+	875.4976	852.511	0.860467	1	M+Na	-	Others	Others	22.2499	24.7007	23.9808	44.6965	6.89353	2.29961	2.50021	9.35141	11.0223	3.67742	4.78676
22-(Acetyloxy)-16-hydroxyolean-12-en-3-yl 2-O-hexopyranosylhexopyranosiduronic acid	C44H70O15	877.4281	838.471	0.687634	1	M+K	-	Organic acid And Its derivatives	Organic acid And Its derivatives	0.714103	0.535349	0.682241	1.07411	0.58582	0.87405	0.647518	0.935972	0.109553	0.693332	0.904111
2-[(2E,6E,10E,14E,18E,22E,26E,30E,34E)-3,7,11,15,19,23,27,31,35,39-decamethyltetraconta-2,6,10,14,18,22,26,30,34,38-decaenyl]-3-methylnaphthalene-1,4-diol	C61H90O2	877.6913	854.694	0.636961	1	M+Na	-	Alcohol and amines	Alcohols	0.147295	0.184144	0.335804	0.193755	0.578016	0.846784	0.620345	0.425166	0.54258	0.236253	0.275606
ENINPLSK/1_0	C39H67N11O14	878.4706	913.487	0.872507	1	M+H-2H2O	-	Heterocyclic compounds	Heterocyclic compounds	1.35181	2.03943	1.86205	1.15377	6.74922	9.00745	5.52635	5.29121	6.2366	2.98576	4.31671
PC(20:0/20:2(11Z,14Z))	C48H92NO8P	880.6255	841.656	0.701522	1	M+K	-	GP	PC	13.4699	12.6901	7.981	12.0223	15.4172	1.82059	3.63295	23.2569	40.2452	6.68907	9.50953
Olitoriusin	C41H62O19	881.3788	858.389	0.946465	1	M+Na	-	Steroids	Steroidal saponins	0.982006	1.16217	1.09221	2.58213	1.0878	1.18433	1.46765	2.05973	1.70892	0.858702	0.976633
[(E,2S,3R)-2-(hexacosanoylamino)-3-hydroxyoctadec-4-enyl] 2-(trimethylazaniumyl)ethyl phosphate	C49H99N2O6P	881.6851	842.724	0.8839	1	M+K	-	Organic acid And Its derivatives	Phosphoric acids	0.640804	0.558576	0.530834	0.711235	2.67578	0.286698	1.02951	0.656673	0.678352	0.46789	0.468107
[Met5,Arg6,Gly7,Leu8] Enkephalin	C41H61N11O10S	882.4282	899.432	0.952536	1	M+H-H2O	-	Others	Others	1.48542	1.20974	1.42064	0.880771	1.06378	1.16783	1.24781	2.71105	2.21412	0.973867	1.02994
(E,2R)-N-[(2S,3S,4R)-3,4-Dihydroxy-1-[(2R,3R,4S,5S,6R)-3,4,5-trihydroxy-6-(hydroxymethyl)oxan-2-yl]oxyoctadecan-2-yl]-2-hydroxytetracos-4-enamide	C48H93NO10	882.6400	843.68	0.836639	1	M+K	-	Alcohol and amines	Amines	9.49307	8.0178	6.47108	12.1637	14.5098	2.17978	5.09349	18.3573	19.4662	6.99019	11.2364
3-O-Glucosyl(1→3)glucosyl-2,3,16,23,24-pentahydroxyolean-12-en-28-oic acid	C42H68O17	883.4105	844.446	0.913421	1	M+K	-	Terpenoids	Triterpene Saponin	1.11805	1.11227	1.05288	1.27775	1.82863	1.50787	1.51491	2.39445	2.27893	0.876608	1.12981
1,2-Di-(9Z,12Z,15Z-octadecatrienoyl)-3-(8-(2E,4Z-decadienoyloxy)-5,6-octadienoyl)-sn-glycerol	C57H88O8	883.6446	900.648	0.998863	1	M+H-H2O	-	GL	TG	4.3095	3.23814	4.16996	5.09246	6.10584	1.18062	2.59803	10.6328	10.9672	3.10988	5.23528
Erythromycin Ethylsuccinate	C43H75NO16	884.4956	861.509	0.87879	1	M+Na	1264-62-6	Others	FDA	0.727617	0.814687	1.01518	1.15098	1.33187	1.1228	0.863414	2.51038	2.46311	0.96848	1.34343
Ac-Ser-Gln-Asn-Tyr-Pro-Val-Val-NH2	C38H58N10O12	885.3783	846.424	0.619904	1	M+K	-	Amino acid and Its metabolites	Amino acid derivatives	0.403385	0.567413	0.582054	0.639169	1.18333	1.02989	1.02181	1.47335	2.04984	0.799422	1.07782
Ubiquinol-10	C59H92O4	887.6832	864.7	0.726946	1	M+Na	-	Heterocyclic compounds	Heterocyclic compounds	9.28315	18.2838	19.2922	7.77697	1.27044	0.272668	0.4796	13.7264	4.4359	1.07846	1.41125
PE-NMe2(22:4(7Z,10Z,13Z,16Z)/24:1(15Z))	C53H96NO8P	888.6891	905.687	0.752943	1	M+H-H2O	-	GP	PE	4.39181	8.5307	8.87421	3.92272	0.809954	0.155003	0.295527	6.53533	2.20808	0.624665	0.844938
2-[(2E,6E,10E,14E,18E,22E,26E,30E,34E)-3,7,11,15,19,23,27,31,35,39-decamethyltetraconta-2,6,10,14,18,22,26,30,34,38-decaenyl]-5,6-dimethoxy-3-methylcyclohexa-2,5-diene-1,4-diol	C59H94O4	889.6983	866.715	0.705326	1	M+Na	-	Alcohol and amines	Alcohols	4.30383	8.29468	9.19966	8.54538	0.628986	0.11534	0.221453	5.12476	1.79506	0.593607	0.710638
PE-NMe2(22:4(7Z,10Z,13Z,16Z)/24:0)	C53H98NO8P	890.7043	907.703	0.772705	1	M+H-H2O	-	GP	PE	2.21295	4.60945	4.98561	3.98173	0.599619	0.139716	0.217387	2.41659	1.02071	0.474558	0.447887
PA(24:1(15Z)/24:1(15Z))	C51H97O8P	891.6823	868.692	0.95118	1	M+Na	-	GP	PA	5.40619	1.92706	2.85865	4.76534	0.916166	0.305788	0.461221	0.684009	0.750548	0.346114	0.426286
Valorphin	C44H60N8O12	893.4429	892.433	0.867965	1	M+H	-	Amino acid and Its metabolites	Small Peptide	1.50639	4.66073	2.82513	2.83294	40.129	27.5182	27.6686	29.023	41.5951	3.88377	5.85769
CDP-DG(a-13:0/i-16:0)	C41H75N3O15P2	894.4620	911.467	0.892072	1	M+H-H2O	-	GL	DG	0.810585	2.52241	1.94237	1.09192	20.6217	14.5344	11.2863	16.8334	31.4484	2.50636	2.11973
PC(22:0/22:4(7Z,10Z,13Z,16Z))	C52H96NO8P	894.6991	893.687	0.780103	1	M+H	-	GP	PC	102.884	44.3455	62.7208	73.6977	4.77087	3.5075	3.56616	3.76486	3.29582	1.1154	1.01091
hederagenin-GlcA-Ara-Ara	C46H72O18	895.4689	912.472	0.983389	1	M+H-H2O	-	Terpenoids	Triterpene Saponin	7.36721	16.9463	20.2684	17.7123	76.7122	37.3282	33.168	96.4668	149.443	19.5751	14.6984
PI(20:1(11Z)/20:4(5Z,8Z,11Z,14Z))	C49H85O13P	895.5786	912.573	0.601002	1	M+H-H2O	-	GP	PI	0.918684	1.00482	1.25023	0.510922	0.822555	0.896088	0.687894	4.81562	6.69884	0.541149	0.682159
Pectenotoxin 1	C47H70O15	897.4545	874.471	0.705092	1	M+Na	97564-90-4	Heterocyclic compounds	Heterocyclic compounds	67.3203	45.0396	46.6838	160.824	5.31747	1.15992	1.6931	10.5189	50.8668	11.7463	26.5231
[2-hexadecanoyloxy-3-[3,4,5-trihydroxy-6-[[3,4,5-trihydroxy-6-(hydroxymethyl)oxan-2-yl]oxymethyl]oxan-2-yl]oxypropyl] (9Z,12Z,15Z)-octadeca-9,12,15-trienoate	C49H86O15	897.5936	914.597	0.987407	1	M+H-H2O	-	GL	TG	0.744174	0.875896	1.34713	0.955214	0.593798	1.06032	0.801455	3.1844	1.30854	0.576491	0.690416
CDP-DG(a-13:0/a-15:0)	C40H73N3O15P2	898.4580	897.452	0.946238	1	M+H	-	GL	DG	33.5149	23.0771	24.2395	94.1853	3.47212	1.3124	1.37399	6.87411	24.6536	5.09719	12.0664
Lyciumin D	C45H57N9O11	900.4210	899.418	0.796386	1	M+H	-	Alkaloids	Plumerane	0.53397	0.772036	0.812795	0.646271	1.68301	1.37366	1.17407	1.85789	3.38114	1.8423	2.38147
7-Xylosyl-10-deacetyltaxol C	C49H63NO17	902.3996	937.41	0.805658	1	M+H-2H2O	90332-65-3	Others	Others	0.65689	1.00425	0.907976	1.07098	2.06995	1.07661	0.948473	2.42062	3.4355	1.06069	1.60907
uralsaponin M	C44H64O18	903.3951	880.409	0.823894	1	M+Na	-	Terpenoids	Triterpene Saponin	0.60946	0.932267	0.949014	0.94605	1.50043	1.25316	1.08993	2.04151	2.20654	0.93867	1.05022
TG(18:3(9Z,12Z,15Z)/20:5(5Z,8Z,11Z,14Z,17Z)/20:5(5Z,8Z,11Z,14Z,17Z))	C61H92O6	903.6909	920.689	0.766381	1	M+H-H2O	-	GL	TG	0.846367	0.868558	0.921162	0.484383	0.792864	0.10202	0.259157	0.590238	0.576967	0.313612	0.277154
Hoiamide B	C45H73N5O10S3	904.4368	939.452	0.93292	1	M+H-2H2O	-	Alcohol and amines	Amines	1.0323	0.951614	1.21158	0.983366	1.26157	1.20264	1.13906	4.0731	2.26738	0.936697	1.26461
ACTH (4-9)	C42H56N12O9S	905.4051	904.401	0.820053	1	M+H	-	Amino acid and Its metabolites	polypeptide	0.605942	0.679714	0.760001	0.808776	1.57969	1.51672	1.72375	1.94018	1.9737	0.71562	1.01475
Hoiamide A	C44H71N5O10S3	908.4342	925.436	0.93639	1	M+H-H2O	-	Alcohol and amines	Amines	0.707725	0.665253	0.777675	0.613993	1.35923	1.12959	1.58498	2.02549	2.29394	0.747002	0.91003
PC(20:0/22:2(13Z,16Z))	C50H96NO8P	908.6522	869.687	0.913528	1	M+K	-	GP	PC	17.9435	17.4244	4.12156	3.98214	1.58127	0.653534	0.874395	20.6305	7.87945	1.34624	1.27583
Precorrin 4	C44H52N4O17	909.3385	908.333	0.918481	1	M+H	-	Heterocyclic compounds	Heterocyclic compounds	0.350595	0.425075	0.44848	0.667075	0.901882	0.854465	0.908927	1.1152	1.27458	0.513596	0.786885
Bacteriochlorophyll b	C55H72MgN4O6	909.5386	908.53	0.942803	1	M+H	-	Heterocyclic compounds	Heterocyclic compounds	40.7724	0.697002	0.90436	0.471129	1.36162	1.30874	1.17205	46.6919	525.59	1.17156	1.09373
Thermozeaxanthin-13	C59H90O8	909.6546	926.664	0.732225	1	M+H-H2O	-	Others	Others	8.26905	9.03283	3.1114	2.48342	1.05984	0.519498	0.869822	12.4812	4.78724	1.13787	1.15842
VKEAMAPK/1_0	C38H68N10O11S	911.4438	872.479	0.914663	1	M+K	-	Amino acid and Its metabolites	polypeptide	450.295	297.363	257.398	481.183	92.1215	6.66928	7.45332	94.9035	205.139	42.3441	44.2612
TG(20:3n6/20:2n6/18:3(9Z,12Z,15Z))	C61H102O6	913.7641	930.768	0.986878	1	M+H-H2O	-	GL	TG	0.287351	0.250467	0.275769	0.414977	0.372499	0.164772	0.204853	0.502334	0.407614	0.30056	0.236363
[Met5,Arg6,Phe7] Enkephalin	C42H56N10O9S	915.3577	876.395	0.960154	1	M+K	-	Others	Others	0.423676	0.472758	0.557224	0.618426	0.725306	0.878043	0.688191	1.32814	1.16862	0.508559	0.657838
3,4-Di(lauryl)-2-(Isovaleryl)-6'-(Dihydroxypentyl)sucrose	C46H84O16	915.5591	892.576	0.716677	1	M+Na	-	Others	Saccharides	0.373014	0.408416	0.459916	0.453054	0.967075	0.742684	0.941875	1.10824	1.49712	0.563359	0.897655
Leptinine II	C45H73NO16	922.4539	883.493	0.887588	1	M+K	100994-57-8	Alkaloids	Steroid alkaloids	3.78674	3.17421	3.42934	10.6919	1.49351	1.14161	0.997536	2.41394	3.20228	1.27389	2.17577
magnesium	C55H65MgN4O6-	924.4625	901.475	0.885258	1	M+Na	-	Tryptamines,Cholines,Pigments	Pigments	4.17552	2.85555	3.46928	14.4386	1.42654	1.20334	1.63298	2.41242	2.1019	1.1882	1.86048
Ruscogenin-1-O-acetylrhamnosyl(1,2)glucosyl(1,2)glucoside	C43H74O22	925.4660	942.467	0.892743	1	M+H-H2O	-	Steroids	Steroidal saponins	3.04741	2.02728	2.35742	6.54047	1.94547	1.5563	2.0045	2.53961	2.96413	1.76883	2.02774
Valorphin	C44H60N8O12	931.3870	892.433	0.607971	1	M+K	-	Amino acid and Its metabolites	Small Peptide	0.40899	0.78306	0.738617	0.737714	4.93373	4.15297	1.7962	3.40393	3.40013	0.965972	1.3162
PE-NMe2(22:2(13Z,16Z)/24:1(15Z))	C53H100NO8P	932.7129	909.719	0.767201	1	M+Na	-	GP	PE	0.296296	0.219292	0.24373	0.332918	0.32629	0.137608	0.149204	0.604118	0.612785	0.431228	0.375318
PIP2(16:0/16:1(9Z))	C41H79O19P3	933.4220	968.443	0.689464	1	M+H-2H2O	-	GP	PI-P	0.541431	1.01465	0.924751	1.00938	5.21917	4.36701	4.42096	4.30394	6.65819	1.61367	2.33408
[Sar1,Val5,Ala8] Angiotensin II	C42H65N13O10	934.4891	911.498	0.895426	1	M+Na	-	Others	Others	0.479736	0.618595	0.766594	0.666883	2.39278	3.56007	3.11212	1.77999	1.58863	0.735673	0.901799
Momordin Ie	C46H72O17	935.4357	896.477	0.788265	1	M+K	-	Terpenoids	Triterpene Saponin	4.28026	4.28274	2.40182	4.2611	3.2269	2.24065	1.99136	4.47003	7.81646	1.68359	1.55986
TG(15:0/20:5(5Z,8Z,11Z,14Z,17Z)/22:5(7Z,10Z,13Z,16Z,19Z))	C60H96O6	935.7070	912.721	0.852288	1	M+Na	-	GL	TG	12.4478	5.02342	6.88729	8.17918	0.55008	0.277324	0.222463	0.523346	0.430458	0.38073	0.364964
Galabiosylceramide(d18:1/24:1(15Z))	C54H101NO13	936.7087	971.727	0.77842	1	M+H-2H2O	-	SL	Cer	6.58305	2.76778	3.83507	4.47702	0.743983	0.264202	0.302128	1.46452	1.10929	0.876863	0.87204
Dermenkephalin	C44H62N10O10S2	937.4092	954.409	0.837705	1	M+H-H2O	-	Amino acid and Its metabolites	Amino acids	0.36564	0.583681	0.592496	0.586683	1.66386	2.51027	2.1508	2.08031	3.38974	1.00832	1.35076
TG(20:4(5Z,8Z,11Z,14Z)/20:5(5Z,8Z,11Z,14Z,17Z)/22:6(4Z,7Z,10Z,13Z,16Z,19Z))	C65H96O6	937.6998	972.721	0.688817	1	M+H-2H2O	-	GL	TG	0.45194	0.577446	0.614023	0.553809	0.618921	0.390682	0.250598	2.85776	0.786667	0.674513	0.625854
Prepro CCK Fragment V-9-M	C42H69N9O14S	938.4714	955.468	0.717505	1	M+H-H2O	-	Others	Others	4.6846	6.16777	3.58453	8.59374	1.96457	1.24725	1.14681	3.55826	4.79684	0.94588	1.2504
Gal1-3GalNAc1-3Gal1-4Gal1-4GlcSp	C34H58N4O26	939.3422	938.334	0.949598	1	M+H	-	Others	Others	0.413464	0.724551	0.651011	0.760025	1.27493	0.887415	0.860895	1.76573	3.16051	0.846668	0.866833
[2-hexadecanoyloxy-3-[3,4,5-trihydroxy-6-[[3,4,5-trihydroxy-6-(hydroxymethyl)oxan-2-yl]oxymethyl]oxan-2-yl]oxypropyl] (9Z,12Z)-octadeca-9,12-dienoate	C49H88O15	939.5982	916.612	0.833497	1	M+Na	-	Others	Others	3.01507	4.50213	6.98481	6.07251	25.6032	13.8269	24.3028	16.4909	36.8935	11.0534	13.2574
Mage-1 Antigen (161-169),human	C41H57N11O17	940.3808	975.393	0.932703	1	M+H-2H2O	-	Amino acid and Its metabolites	polypeptide	0.304816	0.491406	0.503584	0.621892	0.8629	0.934568	0.729527	1.34041	1.53302	0.517245	0.717148
Melitin	C39H50O24	941.2369	902.269	0.787499	1	M+K	-	Heterocyclic compounds	Heterocyclic compounds	2.28676	5.63951	4.96944	0.999971	21.321	7.44662	15.3723	10.3401	2.8413	11.0429	7.65619
chikusetsusaponin-L5/LM2	C46H78O17	941.4817	902.524	0.750675	1	M+K	-	Terpenoids	Triterpene Saponin	7.47806	5.86191	5.39031	11.4825	1.73021	1.36987	1.23877	2.60764	2.77617	1.17216	1.30678
magnesium	C55H67MgN4O6-	942.4614	903.491	0.686264	1	M+K	-	Tryptamines,Cholines,Pigments	Pigments	0.657007	0.69315	0.739433	0.755148	0.98577	1.52004	1.31639	2.53399	1.68404	0.916113	1.94692
TG(22:2(13Z,16Z)/20:5(5Z,8Z,11Z,14Z,17Z)/20:5(5Z,8Z,11Z,14Z,17Z))	C65H102O6	943.7557	978.768	0.901436	1	M+H-2H2O	-	GL	TG	0.57111	0.296553	0.364006	0.368151	0.348361	0.110268	0.134507	0.353052	0.322348	0.282256	0.219879
Neoruscogenin-acetylrhamnosyl(1,2)rhamnosyl(1,2)glucoside	C43H72O21	947.4412	924.457	0.780331	1	M+Na	-	Steroids	Steroidal saponins	1.01732	0.856849	1.78004	1.67801	1.80871	1.72103	1.94561	2.51361	2.64584	1.14936	1.31854
[Sar1,Ala8] Angiotensin II	C43H67N13O10	948.5077	925.513	0.767723	1	M+Na	-	Others	Others	0.585866	0.608055	0.65306	0.551602	1.19028	1.92166	1.32936	1.27456	1.90416	0.640221	1.07029
Bodinitin C	C47H74O17	949.4519	910.492	0.838268	1	M+K	-	Terpenoids	Triterpene Saponin	0.677264	0.791814	1.18005	1.19264	2.96695	3.18108	3.56971	2.04684	2.01758	1.35306	1.41879
28-Glucosyl-30-methyl-3b,23-dihydroxy-12-oleanene-28,30-dioate 3-[arabinosyl-(1->3)-glucuronide]	C48H74O21	951.4550	986.472	0.838148	1	M+H-2H2O	-	Aldehyde,Ketones,Esters	Esters	0.452383	0.572165	0.635079	0.823531	1.70402	1.51329	1.19815	1.64979	1.73794	0.815675	1.0108
Conocurvone	C60H56O11	953.3979	952.382	0.645822	1	M+H	149572-31-6	Aldehyde,Ketones,Esters	Esters	0.627706	0.850046	0.908217	1.77425	1.40406	1.56488	1.44886	1.72283	2.10085	0.670591	0.966962
soongoroside I	C56H90O13	953.6411	970.638	0.718699	1	M+H-H2O	-	Terpenoids	Triterpene Saponin	0.225179	0.244718	0.277174	0.273579	0.515612	0.333898	0.414726	0.499379	0.757804	0.311783	0.301973
CDP-DG(16:0/16:0)	C44H81N3O15P2	954.5141	953.514	0.675353	1	M+H	-	GL	DG	0.476706	0.484128	0.571201	0.478127	1.25799	0.83987	1.0225	1.36862	1.3371	0.512159	0.682047
[2-hexadecanoyloxy-3-[3,4,5-trihydroxy-6-[[3,4,5-trihydroxy-6-(hydroxymethyl)oxan-2-yl]oxymethyl]oxan-2-yl]oxypropyl] (9Z,12Z)-octadeca-9,12-dienoate	C49H88O15	955.5742	916.612	0.933141	1	M+K	-	Others	Others	65.1893	47.8938	45.2295	67.2759	13.8314	2.37888	4.27967	27.3673	53.888	20.8537	39.0934
PS(22:6(4Z,7Z,10Z,13Z,16Z,19Z)/24:1(15Z))	C52H88NO10P	956.5756	917.615	0.892052	1	M+K	-	GP	PS	26.8796	19.8208	18.4698	28.9024	7.02237	2.05281	2.76817	8.50687	18.4511	8.62208	16.3197
CDP-DG(a-13:0/18:2(9Z,11Z))	C43H75N3O15P2	958.4524	935.467	0.801435	1	M+Na	-	GL	DG	0.803832	0.709129	0.766694	0.674444	0.856989	1.30329	1.17452	2.45809	1.42458	0.579291	0.580792
PIP2(16:0/18:2(9Z,12Z))	C43H81O19P3	959.4449	994.458	0.984067	1	M+H-2H2O	-	GP	PI-P	1.43167	1.28562	1.19517	2.13159	1.50265	1.63479	1.50894	2.35746	2.18521	6.0399	15.7688
alpha-Bag Cell Peptide (1-7)	C44H67N13O9	960.4768	921.518	0.776024	1	M+K	-	Amino acid and Its metabolites	polypeptide	0.599605	0.643784	0.817318	0.699195	0.771018	0.992784	0.680955	1.6608	1.35324	0.45398	0.55555
Gly-DArg-Gly-Asp-Ser-Pro-Ala-Ser-Ser-Lys	C37H64N14O16	961.4667	960.462	0.852339	1	M+H	-	Amino acid and Its metabolites	Small Peptide	0.823019	0.690904	0.937057	1.01286	1.28421	1.25987	1.08555	1.90651	1.90239	0.717093	0.928424
(S)-Nerolidol 3-O-[a-L-Rhamnopyranosyl-(1->4)-a-L-rhamnopyranosyl-(1->2)-[4-(4-hydroxy-3-methoxycinnamoyl)-(E)-a-L-rhamnopyranosyl-(1->6)]-b-D-glucopyranoside]	C49H74O21	963.4638	998.472	0.754029	1	M+H-2H2O	-	Terpenoids	Terpene	0.545063	0.644927	0.760986	0.877311	1.10781	1.11166	0.960816	1.5195	2.03553	0.682509	0.931994
Kabiramide C	C48H71N5O14	964.4880	941.5	0.946909	1	M+Na	-	Alcohol and amines	Amines	0.390308	0.482942	0.542604	0.489783	0.825544	1.10499	0.79436	1.43774	1.42015	0.683715	0.759337
Arg-Gly-Asp-Ser-Pro-Ala-Ser-Ser-Lys-Pro	C40H68N14O16	965.4795	1000.49	0.980919	1	M+H-2H2O	-	Amino acid and Its metabolites	Small Peptide	0.425074	0.530283	0.611996	0.667751	0.981332	1.04063	0.95644	1.58288	2.15065	0.578734	0.685121
Substance P (4-11)/Octa-Substance P	C46H67N11O10S	966.4914	965.479	0.780449	1	M+H	-	Amino acid and Its metabolites	polypeptide	0.380198	0.44781	0.565913	0.522499	0.742413	1.05237	0.950275	1.5659	1.72318	0.47195	0.618684
Soyasaponin A arabinose glucuronic acid glucoside	C47H76O19	967.4874	944.498	1	1	M+Na	-	Terpenoids	Triterpene Saponin	0.37905	0.50262	0.516208	0.595612	1.01638	1.41696	1.19262	1.58454	1.65065	0.596597	0.828551
9'-O-3-Furoyl-wilfortrine	C46H49NO22	968.2859	967.275	0.813385	1	M+H	-	Alkaloids	Terpenoid alkaloids	0.156403	0.155734	0.20191	0.230566	0.226306	0.378888	0.376965	0.430897	0.404491	0.200506	0.236011
(1R,16Z,24E,26E,28Z)-1,18-dihydroxy-12-[1-(4-hydroxy-3-methoxycyclohexyl)propan-2-yl]-29-(hydroxymethyl)-19,30-dimethoxy-15,17,21,23,35-pentamethyl-11,36-dioxa-4-azatricyclo[30.3.1.0,]hexatriaconta-16,24,26,28-tetraene-2,3,10,14,20-pentone	C51H79NO14	968.5110	929.55	0.890032	1	M+K	-	Aldehyde,Ketones,Esters	Ketones	0.402832	0.496033	0.519013	0.483188	0.750062	0.775521	0.743943	1.52651	1.91716	0.537333	0.708178
Astragaloside V	C47H78O19	969.4946	946.514	0.648421	1	M+Na	84687-44-5	Terpenoids	Triterpene Saponin	0.33945	0.437864	0.522155	0.47407	0.90616	1.72315	1.2399	1.59648	1.727	0.497207	0.82046
Vinaginsenoside R6	C47H80O19	971.5108	948.529	0.66658	1	M+Na	-	Terpenoids	Triterpene Saponin	0.997731	0.886622	1.01034	0.634019	0.815218	0.963551	0.9371	3.75238	3.4758	0.588906	0.799685
Adipokinetic Hormone II Schistocera Gregaria	C44H59N11O12	972.3952	933.434	0.880882	1	M+K	-	Amino acid and Its metabolites	polypeptide	0.589156	0.423667	0.531917	0.617788	0.901643	0.843486	0.726685	1.16787	1.45146	0.442135	0.678012
Zn-Bacteriochlorophyll a	C55H74N4O6Zn	973.4801	950.49	0.958817	1	M+Na	-	Heterocyclic compounds	Heterocyclic compounds	0.553639	0.573965	0.666203	0.669683	1.05981	1.09735	1.21735	1.38788	1.59472	0.53853	0.769128
[2-[(9Z,12Z,15Z)-octadeca-9,12,15-trienoyl]oxy-3-[3,4,5-trihydroxy-6-[[3,4,5-trihydroxy-6-(hydroxymethyl)oxan-2-yl]oxymethyl]oxan-2-yl]oxypropyl] (9Z,12Z,15Z)-octadeca-9,12,15-trienoate	C51H84O15	975.5436	936.581	0.968603	1	M+K	-	GL	TG	11.5348	8.13289	11.1651	7.16775	4.00803	0.932957	0.96457	9.29529	54.5944	1.43643	1.95757
CDP-DG(16:0/16:0)	C44H81N3O15P2	976.5001	953.514	0.836216	1	M+Na	-	GL	DG	0.500396	0.538031	0.636944	0.4913	0.81535	0.957566	0.772265	1.26034	1.15597	0.504149	0.61196
RA-XIII	C48H60N6O16	977.4233	976.407	0.617628	1	M+H	143277-28-5	Lignans and Coumarins	Lignans	0.472768	0.559985	0.664571	0.683725	0.946453	1.16581	1.22856	1.26862	1.35777	0.527234	0.739693
Betavulgaroside VIII	C46H68O20	979.4022	940.43	0.644488	1	M+K	-	Terpenoids	Triterpene Saponin	0.282747	0.418009	0.390208	0.638644	0.920654	1.0088	0.985612	1.0115	1.40947	0.541867	1.08469
[2-[(9Z,12Z)-octadeca-9,12-dienoyl]oxy-3-[3,4,5-trihydroxy-6-[[3,4,5-trihydroxy-6-(hydroxymethyl)oxan-2-yl]oxymethyl]oxan-2-yl]oxypropyl] (9Z,12Z)-octadeca-9,12-dienoate	C51H88O15	979.5760	940.612	0.975922	1	M+K	-	GL	TG	39.1729	26.7584	28.0703	35.3913	1.48236	0.544471	0.432921	2.76483	8.3373	1.08609	2.33765
PS(DiMe(13,5)/DiMe(13,5))	C54H94NO12P	980.6492	979.651	0.617187	1	M+H	-	GP	PS	0.276709	0.352707	0.317903	0.412672	0.389834	0.201412	0.236546	0.402046	0.350335	0.215363	0.251028
CL(10:0/10:0/10:0/10:0)	C49H94O17P2	981.5887	1016.6	0.737638	1	M+H-2H2O	-	GL	CL	15.8822	8.32609	8.89246	15.1773	1.66109	0.622865	0.656059	3.75422	14.2844	1.47768	2.4609
Brevetoxin B1	C52H75NO17S	982.4553	1017.48	0.723078	1	M+H-2H2O	-	Heterocyclic compounds	Heterocyclic compounds	0.399876	0.405407	0.513067	0.490772	0.723045	0.75901	0.72307	1.83124	1.10597	0.388149	0.483132
4'''-O-D-Glucosyltrifloroside	C41H52O25	983.2489	944.28	0.740799	1	M+K	-	Terpenoids	Monoterpenoids	0.325681	0.253678	0.362554	0.429796	0.33589	0.323147	0.413633	0.364539	0.420685	0.205729	0.239865
Galabiosylceramide(d18:1/22:0)	C52H99NO13	984.6732	945.712	0.919971	1	M+K	-	SL	Cer	0.195615	0.177597	0.201255	0.255269	0.324454	0.371788	0.361584	0.44792	0.381312	0.31586	0.301825
Licorice-saponin A	C48H72O21	985.4638	984.457	0.994939	1	M+H	-	Terpenoids	Triterpene Saponin	0.436149	0.505049	0.564383	0.592885	0.880552	1.1231	0.824768	1.35054	1.66898	0.706461	1.45738
CDP-DG(18:2(9Z,11Z)/a-15:0)	C45H79N3O15P2	986.4818	963.499	0.732443	1	M+Na	-	GL	DG	1.76569	0.980817	0.869351	0.580056	0.592962	0.679324	0.561231	1.74131	1.6946	0.42746	0.58697
Zotarolimus(ABT-578)	C52H79N5O12	988.5679	965.573	0.735394	1	M+Na	221877-54-9	Others	FDA	1.11423	1.0151	1.46299	1.29956	0.549286	0.622588	0.63015	2.97025	1.93841	0.850885	1.05504
PIP2(16:0/20:1(11Z))	C45H87O19P3	989.4877	1024.51	0.823542	1	M+H-2H2O	-	GP	PI-P	1.13828	0.955668	1.07206	1.54087	0.718355	0.834785	0.971387	1.15361	1.1705	0.485427	0.55922
Ridaforolimus (Deforolimus,MK-8669)	C53H84NO14P	990.5767	989.563	0.721891	1	M+H	572924-54-0	Others	FDA	0.507349	0.495254	0.624707	0.627022	0.360933	0.383963	0.344148	1.01676	0.761485	0.346207	0.410955
Ganglioside GA2(d18:1/12:0)	C50H92N2O18	991.6323	1008.63	0.946762	1	M+H-H2O	-	SL	Cer	0.154857	0.197238	0.200715	0.225279	0.352899	0.301619	0.265884	0.385063	0.561992	0.307844	0.355637
CDP-DG(16:0/16:0)	C44H81N3O15P2	992.4805	953.514	0.85944	1	M+K	-	GL	DG	0.326399	0.411106	0.457635	0.579649	0.724553	0.649601	0.701185	1.01807	1.15613	0.377807	0.494099
Ceanothic acid-3-O-glucuronic acid-rutinose	C48H74O20	993.4660	970.477	0.970254	1	M+Na	-	Terpenoids	Triterpene Saponin	0.313073	0.400301	0.476998	0.485971	0.930721	0.946341	1.40646	0.981648	1.0474	0.47938	0.578923
TG(22:5(7Z,10Z,13Z,16Z,19Z)/22:5(7Z,10Z,13Z,16Z,19Z)/22:5(7Z,10Z,13Z,16Z,19Z))	C69H104O6	993.7765	1028.78	0.6993	1	M+H-2H2O	-	GL	TG	0.259794	0.227522	0.236181	0.429353	0.220061	0.128508	0.125643	0.718025	0.478644	0.446409	0.304056
N-[(3S,6S,9S,11R,15S,18S,20R,21R,24S,25S,26S)-6-[(1S,2S)-1,2-dihydroxy-2-(4-hydroxyphenyl)ethyl]-11,20,21,25-tetrahydroxy-3,15-bis[(1R)-1-hydroxyethyl]-26-methyl-2,5,8,14,17,23-hexaoxo-1,4,7,13,16,22-hexazatricyclo[22.3.0.09,13]heptacosan-18-yl]-4-octoxybenzamide	C49H71N7O17	994.4799	1029.49	0.853273	1	M+H-2H2O	-	Alcohol and amines	Amines	0.206032	0.256501	0.314703	0.351462	0.605355	0.670785	0.817946	0.820864	0.750759	0.317907	0.433409
3-O-Glucosyl(1→4)rhamnosyl quinovic acid-28-O-glucosyl ester	C48H76O19	995.4599	956.498	0.959168	1	M+K	-	Terpenoids	Triterpene Saponin	0.551144	0.578	0.682725	0.692389	0.970478	0.840114	0.706591	1.01433	1.23209	0.421861	0.593037
[Arg8] alpha-Neo-Endorphin (1-8)	C46H73N15O10	996.5754	995.566	0.922117	1	M+H	-	Others	Others	0.457309	0.439931	0.720426	1.0917	0.398842	0.392653	0.377504	0.921986	1.27409	0.267478	0.332731
Soladulcidine-3-O-lycotetraoside	C50H83O21N	998.5406	1033.55	0.646853	1	M+H-2H2O	-	Alkaloids	Steroid alkaloids	7.1963	6.70316	6.76747	2.70862	0.912579	0.514932	0.489357	5.10817	2.53593	0.558957	0.790752
Demissine	C50H83NO20	1000.5572	1017.55	0.615864	1	M+H-H2O	6077-69-6	Alkaloids	Steroid alkaloids	3.99038	4.67927	5.90062	3.43879	1.46228	0.477933	0.478698	3.07814	2.2173	0.698082	1.24578
Surfactin	C53H93N7O13	1000.6648	1035.68	0.801194	1	M+H-2H2O	24730-31-2	Amino acid and Its metabolites	polypeptide	0.121314	0.137492	0.171934	0.18854	0.474773	0.396932	0.467172	0.540583	0.535442	0.257598	0.27584
P34cdc2 Kinase Fragment	C39H70N12O13S2	1001.4506	978.463	0.933788	1	M+Na	-	Amino acid and Its metabolites	polypeptide	0.379506	0.455771	0.510129	0.553007	0.742763	0.707991	0.638935	1.29506	1.33421	0.562868	0.783688
(4-{2-[(1R,16Z,24E,26E,28Z)-1,18-dihydroxy-19,30-dimethoxy-15,17,21,23,29,35-hexamethyl-2,3,10,14,20-pentaoxo-11,36-dioxa-4-azatricyclo[30.3.1.0,]hexatriaconta-16,24,26,28-tetraen-12-yl]propyl}-2-hydroxycyclohexyl)oxidanesulfonic acid	C50H77NO16S	1002.4826	979.496	0.860749	1	M+Na	-	Organic acid And Its derivatives	Organic acid And Its derivatives	0.250031	0.31999	0.392285	0.362512	0.590303	0.755122	0.648871	1.041	0.911491	0.37382	0.47765
PIP2(16:0/20:3(5Z,8Z,11Z))	C45H83O19P3	1003.4706	1020.47	0.988014	1	M+H-H2O	-	GP	PI-P	0.505277	0.52572	0.487617	0.691702	0.622245	0.759924	0.61769	0.952161	1.05112	0.452971	0.728963
Quinupristin	C53H67N9O10S	1004.4670	1021.47	0.867305	1	M+H-H2O	-	Heterocyclic compounds	Heterocyclic compounds	0.392329	0.394392	0.404401	0.496008	0.603775	0.679909	0.536866	0.843052	0.901065	0.334078	0.559221
Urechistachykinin II	C44H66N14O10S	1005.4745	982.481	0.799706	1	M+Na	-	Amino acid and Its metabolites	polypeptide	0.333122	0.386629	0.351011	0.367672	0.599444	0.711467	0.577145	0.888369	0.910431	0.367452	0.50093
Goyasaponin III	C49H76O19	1007.4648	968.498	0.839737	1	M+K	-	Nucleotide And Its metabolites	Nucleotide and Its metabolites	1.2947	1.14796	1.06823	2.13965	0.776969	0.845084	0.717363	1.0939	1.18995	0.746941	0.746809
HGGFKPTDK/1_0	C44H67N13O13	1008.4879	985.498	0.976948	1	M+Na	-	Others	Others	0.327621	0.349943	0.355789	0.493141	0.637628	0.632464	0.511207	0.976706	0.887272	0.360566	0.474048
Calenduloside H methyl ester	C49H78O19	1009.4868	970.514	0.613345	1	M+K	-	Steroids	Steroid	0.363016	0.461594	0.471945	0.633292	0.934572	0.740992	0.618294	1.14022	1.02468	0.384364	0.543384
Linoleic coenzyme A	C39H66N7O17P3S	1012.3451	1029.34	0.840254	1	M+H-H2O	-	FA	FFA	0.157487	0.168318	0.195474	0.235234	0.291468	0.316252	0.376307	0.447048	0.454827	0.183412	0.279467
[(2R,3S,4S,5R,6S)-6-[4-[[(2R,3S,4S,5R,6S)-6-[2-(3,4-dihydroxyphenyl)-5-oxo-3-[(2S,3R,4S,5S,6R)-3,4,5-trihydroxy-6-(hydroxymethyl)oxan-2-yl]oxychromen-7-yl]oxy-3,4,5-trihydroxyoxan-2-yl]methoxycarbonyl]phenoxy]-3,4,5-trihydroxyoxan-2-yl]methyl 4-hydroxybenzoate	C47H48O25	1013.2617	1012.25	0.746196	1	M+H	-	Benzene and substituted derivatives	Benzene and substituted derivatives	0.0988098	0.227636	0.167859	0.214098	0.467534	0.386982	0.305968	0.642061	0.771497	0.345618	0.545493
Fevicordin B 2-[rhamnosyl-(1->4)-glucosyl-(1->6)-glucoside]	C49H74O22	1015.4781	1014.47	0.836493	1	M+H	-	Steroids	Steroid	0.249112	0.332628	0.366101	0.399367	0.654292	0.743775	0.625582	0.936039	0.938354	0.799047	0.878431
PIP2(16:0/18:2(9Z,12Z))	C43H81O19P3	1017.4551	994.458	0.698276	1	M+Na	-	GP	PI-P	0.578747	0.368308	0.467287	0.589979	0.594468	0.604271	0.620491	0.897577	1.0582	0.335847	0.521917
Brevetoxin B1	C52H75NO17S	1018.4833	1017.48	0.97916	1	M+H	-	Heterocyclic compounds	Heterocyclic compounds	0.408066	0.485546	0.612584	0.852822	0.524393	0.61179	0.608504	0.93981	0.934572	0.71929	0.617997
Gymnoside V	C49H62O23	1019.3774	1018.37	0.911017	1	M+H	-	Others	Others	0.236666	0.259787	0.324356	0.350587	0.652492	0.696306	0.783366	0.743945	0.86066	0.324517	0.486546
3-[O-4-O-Acetyl-6-deoxy-mannosyl-O-xyloposyl]-6-O-acetyl-glucosyl]oxy]-20,23-dihydroxydammar-24-en-21-oic acid-21,23-lactone	C51H80O19	1019.5125	996.529	0.737812	1	M+Na	-	Terpenoids	Triterpene Saponin	0.282188	0.328817	0.453448	0.477612	0.950017	1.24498	0.84054	0.92967	0.89845	0.560196	0.59408
CDP-DG(16:0/18:0)	C46H85N3O15P2	1020.5121	981.546	0.850435	1	M+K	-	GL	DG	0.255549	0.31876	0.407911	0.372537	0.705458	0.920707	0.624728	1.62662	0.980184	0.444608	0.470586
(S)-Nerolidol 3-O-[a-L-Rhamnopyranosyl-(1->4)-a-L-rhamnopyranosyl-(1->2)-[4-(4-hydroxy-3-methoxycinnamoyl)-(E)-a-L-rhamnopyranosyl-(1->6)]-b-D-glucopyranoside]	C49H74O21	1021.4539	998.472	0.687326	1	M+Na	-	Terpenoids	Terpene	1.72552	0.607224	0.772532	2.04604	0.598736	0.634697	0.547184	0.866739	0.973936	0.419806	0.493114
Quinupristin	C53H67N9O10S	1022.4836	1021.47	0.85766	1	M+H	-	Heterocyclic compounds	Heterocyclic compounds	0.70839	0.460468	0.514238	0.726561	0.617833	0.756717	0.74932	0.977961	1.08489	0.401152	0.515158
(Asn670,Leu671)-Amyloid beta/A4 Protein Precursor770 (667-675)	C44H66N10O18	1023.4631	1022.46	0.99299	1	M+H	-	Others	Others	0.420261	0.412281	0.484751	0.666711	0.658807	0.809004	0.597412	0.940042	0.873577	0.373043	0.472584
[oxido-[(2E,6E,10E,14E,18E,22E,26E,30E,34E,38E,42E,46E)-3,7,11,15,19,23,27,31,35,39,43,47,51-tridecamethyldopentaconta-2,6,10,14,18,22,26,30,34,38,42,46,50-tridecaenoxy]phosphoryl] phosphate	C65H105O7P2-3	1024.7227	1059.73	0.861934	1	M+H-2H2O	-	Organic acid And Its derivatives	Phosphoric acids	0.956826	0.566349	0.601367	0.81478	0.616351	0.646625	0.314262	0.568783	0.510983	0.429216	0.260752
Methylcalyx saponin glucuronic acid glucose rhamnoside	C49H78O20	1025.4659	986.509	0.750006	1	M+K	-	Terpenoids	Triterpene Saponin	0.353252	0.348778	0.385885	0.471252	0.625364	0.636236	0.672611	0.894525	0.824843	0.423712	0.465407
Galabiosylceramide(d18:1/25:0)	C55H105NO13	1026.7280	987.759	0.739134	1	M+K	-	SL	Cer	0.505518	0.251336	0.333233	0.400023	0.300318	0.191705	0.190328	0.412096	0.340376	0.27818	0.194679
Phytolaccasaponin B	C48H76O21	1027.4572	988.488	0.743514	1	M+K	-	Amino acid and Its metabolites	polypeptide	0.362764	0.478441	0.340913	0.62208	0.820027	0.772591	0.600015	0.767609	0.721068	0.332194	0.418447
Hydroxysoyasaponin A glucuronic acid glucose glucoside	C48H78O21	1029.4653	990.504	0.929737	1	M+K	-	Terpenoids	Triterpene Saponin	0.283806	0.39005	0.318865	0.40328	0.821353	0.931911	0.87658	0.962442	1.24073	0.293812	0.421611
CDP-DG(18:2(9Z,11Z)/a-17:0)	C47H83N3O15P2	1030.4850	991.53	0.673596	1	M+K	-	GL	DG	0.312291	0.29867	0.347549	0.34607	0.573708	0.65358	0.565944	0.830751	0.937367	0.238013	0.338936
{[(1R,16Z,24E,26E,28Z)-1,18-dihydroxy-12-[1-(4-hydroxy-3-methoxycyclohexyl)propan-2-yl]-19,30-dimethoxy-15,17,21,23,35-pentamethyl-2,3,10,14,20-pentaoxo-11,36-dioxa-4-azatricyclo[30.3.1.0,]hexatriaconta-16,24,26,28-tetraen-29-yl]methoxy}sulfonic acid	C51H79NO17S	1032.4938	1009.51	0.891527	1	M+Na	-	Organic acid And Its derivatives	Organic acid And Its derivatives	0.286145	0.32913	0.410346	0.436736	0.693349	0.683899	0.630261	0.973494	1.06972	0.329129	0.458548
[DAla2] beta-Lipotropin (61-69)	C46H68N10O15S	1033.4674	1032.46	0.931485	1	M+H	-	Others	Others	0.682592	0.487647	0.617312	1.39581	0.579809	0.472149	0.45229	0.98742	1.19968	2.62872	1.89946
CL(8:0/8:0/10:0/18:2(9Z,11Z))	C53H98O17P2	1033.6120	1068.63	0.906644	1	M+H-2H2O	-	GL	CL	0.131029	0.28251	0.197247	0.281663	0.250644	0.408446	0.328185	0.387129	0.395591	0.182817	0.322614
Hoiamide A triacetate	C50H77N5O13S3	1034.4625	1051.47	0.899123	1	M+H-H2O	-	Aldehyde,Ketones,Esters	Esters	0.44829	0.348878	0.419156	0.837952	0.493039	0.471117	0.415806	0.857087	0.90416	1.0855	0.859392
HCV Core Protein (107-114)	C43H64N16O12	1035.4483	996.489	0.829875	1	M+K	-	Others	Others	0.451852	0.574477	0.710564	0.695424	0.58623	0.545106	0.527435	0.785647	0.948096	0.46041	0.428201
Fevicordin B 2-[rhamnosyl-(1->4)-glucosyl-(1->6)-glucoside]	C49H74O22	1037.4617	1014.47	0.77735	1	M+Na	-	Steroids	Steroid	0.26794	0.36643	0.486833	0.424341	0.528017	0.624215	0.608506	0.86973	0.990277	0.527926	0.541294
CDP-DG(16:1(9Z)/20:4(5Z,8Z,11Z,14Z))	C48H79N3O15P2	1038.4711	999.499	0.64038	1	M+K	-	GL	DG	0.223515	0.287084	0.354221	0.373368	0.449754	0.494206	0.47347	0.745775	0.749469	0.381692	0.446886
CDP-2,3-bis-(O-phytanyl)-sn-glycerol	C52H101N3O13P2	1038.6892	1037.68	0.955989	1	M+H	-	GP	PG	0.474054	0.422075	0.486775	0.495562	1.39223	0.814377	0.342131	0.89546	0.940999	0.418256	0.34725
3Glu-[kukoamine]ismoer	C46H72O21N4	1039.4633	1016.47	0.782455	1	M+Na	-	Alkaloids	Phenolamine	0.493343	0.490176	0.676011	0.871203	0.619075	0.586738	0.519991	0.779835	0.911946	0.489751	0.475308
phytolaccagenic acid-β-D-glc(1→3)-β-D-gal-β-D-glc	C49H78O21	1041.4662	1002.5	0.971605	1	M+K	-	Terpenoids	Triterpene Saponin	0.265804	0.343414	0.38715	0.445698	0.488458	0.477432	0.511129	0.71558	0.73002	0.328708	0.376721
beta-Interleukin I (163-171),human	C39H64N12O19	1043.3999	1004.44	0.811139	1	M+K	-	Amino acid and Its metabolites	polypeptide	4.43053	3.03569	3.06725	4.89834	0.388588	0.451005	0.54529	0.660185	0.639262	0.29624	0.452313
Quinupristin	C53H67N9O10S	1044.4595	1021.47	0.867882	1	M+Na	-	Heterocyclic compounds	Heterocyclic compounds	0.20111	0.253373	0.291558	0.328698	0.356228	0.541975	0.416867	0.737347	0.707342	0.213436	0.308664
Trihexosylceramide(d18:1/20:0)	C56H105NO18	1044.7206	1079.73	0.938151	1	M+H-2H2O	-	SL	GSL	0.796521	0.661537	0.510662	1.09135	0.375694	0.241345	0.23803	0.334122	0.391696	0.214792	0.209106
(Asn670,Leu671)-Amyloid beta/A4 Protein Precursor770 (667-675)	C44H66N10O18	1045.4417	1022.46	0.855796	1	M+Na	-	Others	Others	0.261102	0.343303	0.36674	0.40983	0.953152	1.29579	0.852606	1.01157	1.41477	0.332164	0.413029
TG(22:6(4Z,7Z,10Z,13Z,16Z,19Z)/22:6(4Z,7Z,10Z,13Z,16Z,19Z)/22:6(4Z,7Z,10Z,13Z,16Z,19Z))	C69H98O6	1045.7240	1022.74	0.924537	1	M+Na	-	GL	TG	2.95759	1.11651	1.46426	1.54657	0.651508	0.17944	0.296078	0.47353	0.516047	0.283102	0.45485
uralsaponin X	C50H74O22	1049.4508	1026.47	0.762181	1	M+Na	-	Terpenoids	Triterpene Saponin	0.541537	0.491535	0.576893	0.822157	0.620484	0.55997	0.458945	0.842933	1.07441	0.472464	0.475703
Licoricesaponin D3	C50H76O21	1051.4467	1012.49	0.810818	1	M+K	-	Organic acid And Its derivatives	Organic acid And Its derivatives	0.218033	0.264077	0.297171	0.331199	0.471153	0.592959	0.602632	0.752377	0.894777	0.308774	0.342532
Hoiamide A triacetate	C50H77N5O13S3	1052.4750	1051.47	0.985849	1	M+H	-	Aldehyde,Ketones,Esters	Esters	0.499038	0.43239	0.569359	0.633795	0.539525	0.452528	0.421628	0.799746	0.721092	0.399067	0.433107
3Glu-[kukoamine]ismoer	C46H72O21N4	1055.4366	1016.47	0.808009	1	M+K	-	Alkaloids	Phenolamine	0.269749	0.269221	0.347742	0.476623	0.490958	0.492101	0.436054	0.808856	0.783228	0.611991	0.566606
PIP2(16:0/20:3(5Z,8Z,11Z))	C45H83O19P3	1059.4469	1020.47	0.636937	1	M+K	-	GP	PI-P	0.315576	0.267824	0.338397	0.358134	0.434677	0.487689	0.49418	0.785559	0.896543	0.285128	0.321211
(2-Naphthyl)-D-Ala-Cys-Tyr-D-Trp-Lys-Val-Cys-Thr amide [Disulfide Bridge: 27]	C54H69N11O10S2	1060.4565	1095.47	0.853047	1	M+H-2H2O	108736-35-2	Amino acid and Its metabolites	Small Peptide	0.2198	0.233597	0.293134	0.239901	0.354126	0.604681	0.4661	0.653312	0.665104	0.206552	0.263882
Hoodigoside E	C53H84O20	1063.5469	1040.56	0.910089	1	M+Na	-	Steroids	Steroid	0.115026	0.141819	0.183812	0.184061	0.36755	0.599615	0.476703	0.584668	0.937803	0.171188	0.288388
Graecunin D	C48H64N11O18	1065.4364	1082.44	0.85332	1	M+H-H2O	-	Benzene and substituted derivatives	Phenolics	0.229467	0.281254	0.31095	0.366974	0.480807	0.603854	0.483884	0.802982	0.799993	0.269812	0.394185
3-O-Ara-Oleanolic acid-28-O-glc-glc(-Ac)-rha	C55H88O22	1065.5616	1100.58	0.945248	1	M+H-2H2O	-	Terpenoids	Triterpene Saponin	0.102072	0.142994	0.163366	0.355537	0.309867	0.344005	0.326129	0.521984	0.775435	0.297781	0.366642
Ganglioside GA2(d18:1/16:0)	C54H100N2O18	1065.7001	1064.7	0.816728	1	M+H	-	SL	Cer	0.251462	0.214229	0.25238	0.363402	0.44923	0.196546	0.220079	0.383337	0.515124	0.212032	0.220267
PIP2(16:0/22:5(4Z,7Z,10Z,13Z,16Z))	C47H83O19P3	1067.4600	1044.47	0.851102	1	M+Na	-	GP	PI-P	0.379895	0.394898	0.539535	0.538162	0.482365	0.535636	0.63997	0.848065	0.889949	0.30385	0.4218
D-Phe-L-Cys-L-Tyr-D-Trp-L-Arg-L-Thr-3-mercapto-L-Val-L-Thr-amide,cyclic (2->7)-disulfide	C51H69N13O11S2	1068.4559	1103.47	0.923182	1	M+H-2H2O	103429-32-9	Alcohol and amines	Amines	0.248441	0.277027	0.37107	0.339972	0.431137	0.87305	0.718528	0.80415	0.731201	0.20957	0.307231
Soyasaponin bg	C54H84O21	1069.5623	1068.55	0.810666	1	M+H	-	Terpenoids	Triterpene Saponin	0.0971954	0.174167	0.175851	0.183698	0.484727	0.511354	0.498408	0.597863	0.785236	0.173491	0.295103
Hoiamide A triacetate	C50H77N5O13S3	1074.4640	1051.47	0.73214	1	M+Na	-	Aldehyde,Ketones,Esters	Esters	0.315192	0.300013	0.39973	0.465753	0.644889	0.492757	0.519121	0.842864	0.727712	0.431356	0.433168
(2-Naphthyl)-D-Ala-Cys-Tyr-D-Trp-Lys-Val-Cys-Thr amide [Disulfide Bridge: 27]	C54H69N11O10S2	1078.4712	1095.47	0.707251	1	M+H-H2O	108736-35-2	Amino acid and Its metabolites	Small Peptide	0.185218	0.227607	0.323175	0.287504	0.512986	0.593961	0.480819	0.813551	0.65888	0.381803	0.337248
CL(8:0/8:0/12:0/18:2(9Z,11Z))	C55H102O17P2	1079.6662	1096.66	0.621391	1	M+H-H2O	-	GL	CL	2.50995	0.943609	0.530025	0.978634	0.247992	0.137639	0.11241	0.345021	0.385457	0.224798	0.211906
[Met5,Arg6,7,Val8,Gly9] Enkephalin	C46H71N15O11S	1080.4736	1041.52	0.70941	1	M+K	-	Others	Others	0.505744	0.29811	0.643352	0.572683	0.757811	0.40845	0.344135	0.756097	0.655401	0.450056	0.434289
beta-D-Galactosyl-beta-1,4-N-acetyl-D-glucosaminylglycopeptide	C42H74N8O22	1081.4492	1042.49	0.76599	1	M+K	-	Organic acid And Its derivatives	Organic acid And Its derivatives	0.356302	0.338624	0.633125	0.625632	0.460065	0.583124	0.563198	0.822566	0.785646	0.301193	0.35677
Tetracosanoyl-CoA	C45H82N7O17P3S	1082.4527	1117.47	0.851666	1	M+H-2H2O	-	CoEnzyme and vitamins	CoEnzyme and vitamins	0.249224	0.252871	0.409361	0.425435	0.4635	0.440224	0.52094	0.697054	0.656143	0.237358	0.271255
Graecunin D	C48H64N11O18	1083.4544	1082.44	0.830674	1	M+H	-	Benzene and substituted derivatives	Phenolics	0.266087	0.262961	0.438477	0.410801	0.715383	0.901021	0.64215	0.867871	0.879808	0.39745	0.405426
CL(8:0/8:0/8:0/22:0)	C55H106O17P2	1083.6847	1100.69	0.889988	1	M+H-H2O	-	GL	CL	1.19748	1.03704	0.637166	1.72201	0.292781	0.11459	0.142489	0.303348	0.384431	0.203918	0.260104
HA Peptide	C53H67N9O17	1084.4598	1101.47	0.895579	1	M+H-H2O	-	Benzene and substituted derivatives	Phenolics	0.229571	0.241314	0.331156	0.297547	0.440907	0.681739	0.471192	0.811002	0.799498	0.282491	0.288054
Watterose C	C51H60O28	1085.3223	1120.33	0.657886	1	M+H-2H2O	-	Phenolic acids	Phenolic acids	0.152446	0.111603	0.129205	0.271234	0.31028	0.370708	0.340688	0.349988	0.512702	0.235261	0.556111
Spirost-5-en-12-one-3-O-glucosyl(1→2)[xylosyl(1→3)]glucosyl(1→4)galactoside	C50H78O23	1085.4607	1046.49	0.827902	1	M+K	-	Steroids	Steroidal saponins	0.309302	0.285453	0.350793	0.415369	0.617879	0.6033	0.515494	0.942172	0.856305	0.379851	0.34042
D-Phe-L-Cys-L-Tyr-D-Trp-L-Arg-L-Thr-3-mercapto-L-Val-L-Thr-amide,cyclic (2->7)-disulfide	C51H69N13O11S2	1086.4679	1103.47	0.866726	1	M+H-H2O	103429-32-9	Alcohol and amines	Amines	0.214247	0.224161	0.289989	0.292234	0.579968	0.505766	0.45371	0.698973	0.640076	0.243244	0.265842
PIP3(18:0/18:1(11Z))	C45H88O22P4	1087.4652	1104.47	0.860288	1	M+H-H2O	-	GP	PI	0.397999	0.433445	0.491021	0.622999	0.986868	1.38513	0.771337	1.19652	1.20074	0.497475	0.437554
Ganglioside GA2(d18:1/16:0)	C54H100N2O18	1087.6963	1064.7	0.634828	1	M+Na	-	SL	Cer	1.93529	0.953858	0.776277	1.23785	0.187585	0.114089	0.0738647	0.189891	0.218289	0.0991627	0.105267
Tyr-ACTH-(4-10)	C53H68N14O12S	1089.4652	1124.49	0.722412	1	M+H-2H2O	-	Amino acid and Its metabolites	Small Peptide	0.596571	0.634816	0.669003	1.07443	1.23697	1.25067	0.87471	1.02791	1.03072	0.505231	0.451211
3-Epi-betulinic acid-3-O-glucoside-28-O-[rhamnosyl(1→4)glucosyl(1→6)]glucoside	C54H88O22	1089.5769	1088.58	0.739374	1	M+H	-	Terpenoids	Triterpene Saponin	0.10815	0.168047	0.190266	0.341032	0.311832	0.411348	0.242655	0.604968	0.911965	0.205412	0.300275
Buccalin	C45H72N12O15S	1091.4580	1052.5	0.943006	1	M+K	-	Amino acid and Its metabolites	polypeptide	0.443574	0.46651	0.502427	0.910254	0.613858	0.900591	1.04629	0.863828	0.839713	0.310859	0.331622
Ginsenoside Rb1	C54H92O23	1091.5917	1108.6	0.696382	1	M+H-H2O	41753-43-9	Terpenoids	Triterpene Saponin	0.226845	0.255837	0.286992	0.443185	0.342035	0.352174	0.253755	0.501115	0.744983	0.277867	0.362786
Thrombospondin-1 (1016-1023),bovine,human,mouse	C56H81N13O10S	1092.5910	1127.6	0.635889	1	M+H-2H2O	-	Amino acid and Its metabolites	Small Peptide	0.156725	0.18612	0.207803	0.289582	0.313561	0.331651	0.232983	0.550836	0.600939	0.203267	0.293341
Rebaudioside D	C50H80O28	1093.4682	1128.48	0.933198	1	M+H-2H2O	63279-13-0	Terpenoids	Ditepenoids	0.321787	0.350246	0.536848	0.668463	0.58157	0.828078	0.600398	0.823627	0.699423	0.268196	0.286932
Neuromedin (U8),porcine	C54H78N16O10	1093.5994	1110.61	0.760677	1	M+H-H2O	-	SL	Cer	0.106452	0.14878	0.158061	0.250966	0.285687	0.256632	0.221263	0.464605	0.546146	0.198343	0.278008
(2E,6E)-3,7,11-Trimethyldodeca-2,6,10-trien-1-yl pentopyranosyl-(1->4)-6-deoxyhexopyranosyl-(1->4)-6-deoxyhexopyranosyl-(1->3)-[pentopyranosyl-(1->4)pentopyranosyl-(1->6)]hexopyranoside	C48H80O26	1095.4765	1072.49	0.740475	1	M+Na	-	Terpenoids	Terpene	0.472497	0.476632	0.720919	0.869866	1.42098	0.794977	0.755697	1.05222	0.800289	0.875159	0.678391
Anteisopentacosanoyl-CoA	C46H84N7O17P3S	1096.4656	1131.49	0.752833	1	M+H-2H2O	-	CoEnzyme and vitamins	CoEnzyme and vitamins	0.305683	0.295841	0.420733	0.503249	0.701619	0.54767	0.452208	0.873842	0.599474	0.395483	0.401894
22-[2-[3-[[(2R)-4-[[[(2R,3S,4R,5R)-5-(6-aminopurin-9-yl)-4-hydroxy-3-phosphonatooxyoxolan-2-yl]methoxy-oxidophosphoryl]oxy-oxidophosphoryl]oxy-2-hydroxy-3,3-dimethylbutanoyl]amino]propanoylamino]ethylsulfanyl]-22-oxodocosanoate	C43H71N7O19P3S-5	1097.3624	1114.37	0.690435	1	M+H-H2O	-	FA	Oxidized lipids	0.210819	0.185157	0.225507	0.229831	0.250593	0.382021	0.343615	0.406448	0.519376	0.133858	0.217975
N-Acetyl-alpha-TGF (34-43),Methyl Ester,rat	C47H71N15O14S2	1098.4713	1133.47	0.618201	1	M+H-2H2O	-	Amino acid and Its metabolites	polypeptide	0.336149	0.306592	0.385595	0.494688	0.389792	0.244599	0.314941	0.807873	0.707455	0.350692	0.413299
45,46,47-Trinoryessotoxin	C52H78O21S2	1103.4559	1102.45	0.960083	1	M+H	-	Benzene and substituted derivatives	Benzene and substituted derivatives	0.503323	0.365477	0.611063	0.759013	0.760668	0.442548	0.505169	0.919176	0.75141	0.497308	0.452816
Tricosanoyl-CoA	C44H80N7O17P3S	1104.4605	1103.45	0.94601	1	M+H	-	CoEnzyme and vitamins	CoEnzyme and vitamins	0.34797	0.265553	0.371744	0.483445	0.624217	0.360819	0.453533	0.666517	0.544692	0.311144	0.319996
Mithramycin DK	C52H74O24	1105.4549	1082.46	0.67787	1	M+Na	-	Steroids	Steroid	0.502532	0.422073	0.479155	0.793952	0.911807	1.1401	1.25593	0.791298	0.709362	0.432334	0.335978
Mithramycin A	C52H76O24	1107.4631	1084.47	0.949576	1	M+Na	18378-89-7	Steroids	Steroid	0.627498	0.582052	0.708429	1.08051	0.550601	0.69943	0.660869	0.691302	0.611655	0.278191	0.297156
S-[2-[3-[[(2R)-4-[[[(2R,3S,4R,5R)-5-(6-aminopurin-9-yl)-4-hydroxy-3-phosphonooxyoxolan-2-yl]methoxy-hydroxyphosphoryl]oxy-hydroxyphosphoryl]oxy-2-hydroxy-3,3-dimethylbutanoyl]amino]propanoylamino]ethyl] (E)-hexacos-2-enethioate	C47H84N7O17P3S	1108.4769	1143.49	0.79543	1	M+H-2H2O	-	FA	Others	0.438777	0.435156	0.555775	0.847077	0.403168	0.482652	0.438502	0.627623	0.554728	0.182473	0.230784
Hexacosanoyl-CoA	C47H86N7O17P3S	1110.4879	1145.5	0.98109	1	M+H-2H2O	-	CoEnzyme and vitamins	CoEnzyme and vitamins	0.484698	0.415842	0.772907	1.11172	0.773337	0.505915	0.533481	0.702176	0.633052	0.39221	0.296216
[(2R,3R,4R,5S,6R)-3-acetamido-4,5-dihydroxy-6-(hydroxymethyl)oxan-2-yl] [oxido-[(2Z,6Z,10Z,14Z,18Z,22Z,26Z,30Z,34E,38E)-3,7,11,15,19,23,27,31,35,39,43-undecamethyltetratetraconta-2,6,10,14,18,22,26,30,34,38,42-undecaenoxy]phosphoryl] phosphate	C63H103NO12P2-2	1110.6878	1127.7	0.81839	1	M+H-H2O	-	Organic acid And Its derivatives	Phosphoric acids	0.985285	0.355855	0.405951	0.57157	0.210911	0.169642	0.127803	0.335563	0.283011	0.191188	0.154658
Mukurozioside IIb	C51H86O28	1111.5155	1146.53	0.949072	1	M+H-2H2O	-	Terpenoids	Terpene	0.257382	0.344822	0.383182	0.312675	3.86361	6.22406	3.5902	1.02817	0.709847	0.410077	0.433119
ACTH (4-11),human	C50H71N15O11S	1112.4969	1089.52	0.631737	1	M+Na	-	Amino acid and Its metabolites	polypeptide	0.425706	0.411615	0.53113	0.751918	0.495212	0.331909	0.306726	0.806963	0.77922	0.284925	0.254917
[3-acetamido-4,5-dihydroxy-6-(hydroxymethyl)oxan-2-yl] [hydroxy(3,7,11,15,19,23,27,31,35,39,43-undecamethyltetratetraconta-2,6,10,14,18,22,26,30,34,38,42-undecaenoxy)phosphoryl] hydrogen phosphate	C63H105NO12P2	1112.7027	1129.71	0.791556	1	M+H-H2O	-	Organic acid And Its derivatives	Phosphoric acids	1.62876	0.628762	0.701663	0.820861	0.235428	0.174917	0.132597	0.431211	0.333509	0.22047	0.188968
Holothurin	C50H82O26S	1113.4735	1130.48	0.809587	1	M+H-H2O	11029-72-4	Organic acid And Its derivatives	Sulfonic acids	1.27205	0.939063	1.61446	2.41045	3.17349	1.31604	1.1968	2.25108	0.95021	1.76351	1.16119
Gypenoside LXIX	C54H90O22	1113.5793	1090.59	0.897842	1	M+Na	-	Terpenoids	Triterpene Saponin	0.142012	0.201357	0.275246	0.24652	0.304529	0.311019	0.308306	0.674058	0.739167	0.183858	0.223725
CDP-DG(a-21:0/a-25:0)	C58H109N3O15P2	1114.7130	1149.73	0.747302	1	M+H-2H2O	-	GL	DG	1.4299	0.822234	0.630121	0.868974	0.198174	0.109247	0.0924286	0.333857	0.296794	0.193977	0.164896
Spirost-5-en-12-one-3-O-glucosyl(1→2)[glucosyl(1→3)]glucosyl(1→4)galactoside	C51H80O24	1115.4740	1076.5	0.737268	1	M+K	-	Steroids	Steroidal saponins	0.365322	0.375138	0.524655	0.669363	0.637293	0.640346	0.630421	1.02328	0.902904	0.842587	0.798585
N-Acetyl-alpha-TGF (34-43),Methyl Ester,rat	C47H71N15O14S2	1116.4728	1133.47	0.936456	1	M+H-H2O	-	Amino acid and Its metabolites	polypeptide	0.233627	0.258747	0.38061	0.361795	0.480207	0.366425	0.325158	1.01784	0.76246	0.424148	0.472923
(3b,5a,6b,25R)-3,6-Dihydroxyspirostane-2,12-dione 3-[4'-(2''-glucosyl-3''-xylosyl)-galactoside]	C50H78O25	1117.4473	1078.48	0.961304	1	M+K	-	Terpenoids	Terpene	0.983562	0.377371	0.795259	0.843481	0.90415	0.848439	0.79331	0.915683	0.814571	0.527749	0.315474
Soyasaponin B rhamnose acetyl glucose glucose rhamnoside	C56H92O22	1117.6178	1116.61	0.894183	1	M+H	-	Terpenoids	Triterpene Saponin	0.215314	0.17707	0.17057	0.21896	0.271289	0.343546	0.258116	0.584523	0.539587	0.140105	0.242572
(2-Naphthyl)-D-Ala-Cys-Tyr-D-Trp-Lys-Val-Cys-Thr amide [Disulfide Bridge: 27]	C54H69N11O10S2	1118.4619	1095.47	0.779543	1	M+Na	108736-35-2	Amino acid and Its metabolites	Small Peptide	0.426716	0.25849	0.400899	0.508883	0.636665	0.694952	0.536063	0.799106	0.679109	0.322152	0.276574
Dihydro [Pmp1,Tyr(OEt)2] AVP	C53H79N13O11S2	1120.5442	1137.55	0.949641	1	M+H-H2O	-	Heterocyclic compounds	Heterocyclic compounds	0.131619	0.177872	0.209931	0.210843	0.406061	0.435958	0.40344	0.539719	0.581813	0.204806	0.230893
Litorin	C51H68N14O11S	1123.4557	1084.49	0.94673	1	M+K	-	Heterocyclic compounds	Heterocyclic compounds	0.345672	0.299437	0.401356	0.435406	0.53327	0.511439	0.528418	0.744697	0.701963	0.210706	0.240102
3-Oxohexacosyl-CoA	C47H84N7O18P3S	1124.4645	1159.48	0.905156	1	M+H-2H2O	-	CoEnzyme and vitamins	CoEnzyme and vitamins	0.332236	0.268451	0.352389	0.36484	0.40087	0.41089	0.312722	0.669695	0.537505	0.139224	0.214692
3,4-Bis-O-((2E)-2-methylbut-2-enoyl)-beta-D-glucopyranosyl-(1->2)-6-O-((2E)-2-methylbut-2-enoyl)-alpha-D-glucopyranosyl 4-O-(3-methylbutanoyl)-3-O-((2E)-2-methylbut-2-enoyl)-beta-D-glucopyranosyl-(1->2)-6-O-((2E)-2-methylbut-2-enoyl)-D-glucopyranoside	C54H80O27	1125.4685	1160.49	0.755939	1	M+H-2H2O	-	Carbohydrates and Its metabolites	Carbohydrates and Its metabolites	0.324275	0.347065	0.428471	0.469024	0.784632	0.591435	0.570297	0.82477	0.717664	0.375389	0.296697
Medicagenic acid-3-O-glucuronide-28-O-xylosyl(1,4)-rhamnosyl(1,2)-arabinoside	C52H80O24	1127.4736	1088.5	0.752902	1	M+K	128192-15-4	Terpenoids	Triterpene Saponin	0.546268	0.570451	0.726269	1.12031	0.394447	0.429999	0.491223	0.742008	0.727122	0.366151	0.311387
ACTH (4-11),human	C50H71N15O11S	1128.4832	1089.52	0.907888	1	M+K	-	Amino acid and Its metabolites	polypeptide	0.359165	0.373034	0.507568	0.696305	0.891887	0.395028	0.54315	0.771387	0.759553	0.258978	0.313603
Aesculiside A	C52H82O24	1129.4852	1090.52	0.899365	1	M+K	-	Steroids	Steroid	0.365915	0.391665	0.593534	0.761657	0.505617	0.434945	0.483711	0.886452	0.764774	0.444309	0.319405
Avenacin A-1	C55H83NO21	1132.5077	1093.55	0.945932	1	M+K	90547-90-3	Alkaloids	Terpenoid alkaloids	0.153056	0.20405	0.29311	0.285471	0.574418	0.630392	0.492705	0.695637	0.528247	0.232532	0.289685
Isonarthogenin-3-O-glucosyl(1→2)glucosyl(1→4)galactoside-27-O-glucoside (Pratioside C)	C51H82O25	1133.4764	1094.51	0.944268	1	M+K	-	Steroids	Steroidal saponins	0.335954	0.346131	0.469731	0.584839	0.72766	0.392293	0.384072	0.954268	0.693054	0.381761	0.265888
[DAla2] Dynorphin A (1-9),porcine	C53H86N18O11	1133.6692	1150.67	0.993231	1	M+H-H2O	-	Others	Others	0.769221	0.70456	0.91576	5.7165	0.574328	0.299565	0.264614	1.00362	1.63187	0.654045	0.944521
LH-RH Sea Bream	C52H68N14O14	1135.4902	1112.5	0.874594	1	M+Na	-	Heterocyclic compounds	Heterocyclic compounds	0.40846	0.485592	0.527746	0.675212	1.06761	1.15687	1.81154	0.972685	0.685316	0.395206	0.367384
Tetrahexosylceramide(d18:1/12:0)	C56H102N2O23	1135.6775	1170.69	0.836243	1	M+H-2H2O	-	SL	GSL	0.381766	0.31297	0.443803	2.63255	0.265244	0.175151	0.160277	0.429004	0.523341	0.286976	0.358693
Atorvastatin Calcium	C66H68CaF2N4O10	1137.4477	1154.45	0.918176	1	M+H-H2O	134523-03-8	Others	FDA	0.364411	0.33732	0.442914	0.411989	1.23392	0.405941	0.522493	1.06534	0.861462	0.673989	0.537228
Yiyeliangwanoside I	C57H88O25	1137.5558	1172.56	0.697382	1	M+H-2H2O	-	Terpenoids	Triterpene Saponin	0.163745	0.220365	0.25376	0.24301	0.422848	0.489028	0.394146	0.574611	0.515714	0.192161	0.21762
Capsianoside III	C50H84O26	1139.4856	1100.53	0.888274	1	M+K	121924-05-8	Terpenoids	Ditepenoids	1.34127	1.06113	0.896616	2.08649	0.814273	0.637246	0.540236	0.774294	0.663219	0.400996	0.360733
3,4-Bis-O-((2E)-2-methylbut-2-enoyl)hexopyranosyl-(1->4)-6-O-((2E)-2-methylbut-2-enoyl)hexopyranosyl 3,4-bis-O-((2E)-2-methylbut-2-enoyl)hexopyranosyl-(1->4)-6-O-((2E)-2-methylbut-2-enoyl)hexopyranoside	C54H78O27	1141.4700	1158.47	0.989022	1	M+H-H2O	-	Others	Others	1.22142	0.830113	1.45891	1.6639	0.418498	0.489311	0.402883	0.626564	0.56011	0.262827	0.230292
3-Oxodocosanoyl-CoA	C43H76N7O18P3S	1142.3778	1103.42	0.860186	1	M+K	-	CoEnzyme and vitamins	CoEnzyme and vitamins	0.139847	0.174014	0.183629	0.301002	0.296165	0.226543	0.246149	0.471057	0.688796	0.175447	0.25746
CDP-DG(18:2(9Z,11Z)/a-25:0)	C55H99N3O15P2	1142.6292	1103.66	0.621857	1	M+K	-	GL	DG	0.176196	0.168174	0.181921	0.238476	0.388732	0.452443	0.328569	0.46562	0.416924	0.144027	0.164649
3,4-Bis-O-((2E)-2-methylbut-2-enoyl)-beta-D-glucopyranosyl-(1->2)-6-O-((2E)-2-methylbut-2-enoyl)-alpha-D-glucopyranosyl 4-O-(3-methylbutanoyl)-3-O-((2E)-2-methylbut-2-enoyl)-beta-D-glucopyranosyl-(1->2)-6-O-((2E)-2-methylbut-2-enoyl)-D-glucopyranoside	C54H80O27	1143.4808	1160.49	0.817869	1	M+H-H2O	-	Carbohydrates and Its metabolites	Carbohydrates and Its metabolites	0.578957	0.479577	0.953905	0.993871	0.813212	0.491325	0.449364	0.822221	0.600845	0.309159	0.348505
[Lys0-Ala3] Bradykinin	C54H83N17O12	1144.6448	1161.64	0.724145	1	M+H-H2O	-	Others	Others	0.114003	0.128022	0.150683	0.196625	0.713764	1.35156	0.783119	0.676572	0.680332	0.206809	0.211661
Platyconic acid C	C52H82O25	1145.4721	1106.51	0.783142	1	M+K	-	Terpenoids	Triterpene Saponin	0.28078	0.309778	0.372555	0.482013	0.53579	0.390354	0.422754	0.651233	0.664821	0.248757	0.253062
CDP-DG(a-21:0/i-22:0)	C55H103N3O15P2	1146.6440	1107.69	0.781837	1	M+K	-	GL	DG	0.152536	0.204267	0.198351	0.225607	1.06695	0.94347	0.598327	0.751617	1.00777	0.261193	0.315931
[Tyr5,DTrp6,8,9,Arg10] Neurokinin A (4-10)	C57H68N14O10	1147.4842	1108.52	0.866633	1	M+K	-	Others	Others	0.237673	0.262312	0.324731	0.388767	0.632511	0.525841	0.496035	0.678762	0.588337	0.238315	0.243569
[Tyr(PO3H2)4]-Angiotensin II	C50H72N13O15P	1148.4944	1125.5	0.830939	1	M+Na	-	Others	Others	0.252637	0.242805	0.290384	0.32165	0.447324	0.394974	0.268474	0.57687	0.463069	0.179445	0.237037
Insulin-Like Growth [Tyr0] Factor II (33-40)	C47H83N21O14	1148.6466	1165.64	0.735321	1	M+H-H2O	-	Amino acid and Its metabolites	polypeptide	0.156561	0.185019	0.213592	0.189485	0.597455	0.442074	0.332746	0.737201	0.750204	0.238042	0.327633
Neuromedin (U8),porcine	C54H78N16O10	1149.5745	1110.61	0.892414	1	M+K	-	SL	Cer	0.128496	0.173425	0.201981	0.227893	0.459296	0.619895	0.429437	0.566115	0.539195	0.161198	0.222534
methyl-kuzusapogenol C-Rha-GlcA-GlcA-Glc	C54H84O25	1155.5101	1132.53	0.665813	1	M+Na	-	Terpenoids	Triterpene Saponin	0.455243	0.489517	0.903402	0.845527	0.904973	0.591385	0.594774	0.686785	0.653454	0.552621	0.380103
Watterose E	C54H64O30	1157.3459	1192.35	0.60691	1	M+H-2H2O	-	Phenolic acids	Phenolic acids	0.119544	0.213031	0.202277	0.500062	0.350134	0.496274	0.372936	0.542607	0.851374	0.253367	0.303556
Decaisneanaside	C54H86O24	1157.5109	1118.55	0.8709	1	M+K	-	Terpenoids	Triterpene Saponin	0.538504	2.47345	1.30845	0.981485	16.289	1.33809	2.24494	0.694372	0.616556	0.766262	1.78644
Xenopsin-related Peptide I	C60H88N16O10	1157.6671	1192.69	0.77395	1	M+H-2H2O	-	Amino acid and Its metabolites	polypeptide	0.386796	0.420756	0.513901	2.5757	0.30089	0.238842	0.183638	0.625391	0.659966	0.320119	0.410296
[Pmp1,Tyr(OEt)2] AVP	C53H77N13O11S2	1158.5154	1135.53	0.820218	1	M+Na	-	Others	Others	0.382253	1.26489	0.778722	0.57953	8.82702	1.12405	1.52587	0.709035	0.586236	0.489875	1.1593
3-Oxohexacosyl-CoA	C47H84N7O18P3S	1160.4895	1159.48	0.935036	1	M+H	-	CoEnzyme and vitamins	CoEnzyme and vitamins	0.339612	0.300164	0.439561	0.62106	0.434244	0.279703	0.288955	0.596299	0.536447	0.190661	0.223838
alpha-Bag Cell Peptide (1-9)	C53H83N15O12	1160.6084	1121.63	0.632389	1	M+K	-	Amino acid and Its metabolites	polypeptide	0.119898	0.191596	0.205808	0.23	1.27145	0.630605	0.43312	0.876749	0.87242	0.240827	0.345761
CL(8:0/8:0/15:0/18:2(9Z,11Z))	C58H108O17P2	1161.6941	1138.71	0.942496	1	M+Na	-	GL	CL	0.168668	0.158761	0.210879	1.11211	0.180538	0.177224	0.173824	0.275002	0.315202	0.144629	0.198826
Prepro TRH (160-169)	C54H75N11O18S	1162.4872	1197.5	0.994595	1	M+H-2H2O	-	Amino acid and Its metabolites	polypeptide	0.60121	0.458294	0.550406	0.672584	0.385234	0.387559	0.305092	0.93641	0.838385	0.216688	0.245899
Caribbean ciguatoxin 1	C62H92O19	1163.6241	1140.62	0.609594	1	M+Na	-	Heterocyclic compounds	Heterocyclic compounds	0.245225	0.220762	0.23372	0.2611	0.523109	0.375792	0.261072	0.658041	0.746117	0.203506	0.323299
(25S)-3-Oxocholest-4-en-26-oyl-CoA	C48H76N7O18P3S	1164.4331	1163.42	0.716651	1	M+H	-	CoEnzyme and vitamins	CoEnzyme and vitamins	0.289208	0.224285	0.288797	0.333039	0.226651	0.262565	0.255834	0.50383	0.451379	0.178167	0.172396
Luteinizing hormone releasing hormone human	C55H75N17O13	1164.5729	1181.57	0.872604	1	M+H-H2O	33515-09-2	Hormones and hormone related compounds	Hormones and hormone related compounds	0.366493	0.335177	0.435174	0.335124	0.491465	0.570644	0.400553	1.38999	0.774542	0.235071	0.255713
Ganglioside GM3(d18:0/14:0)	C55H102N2O21	1165.6564	1126.7	0.831244	1	M+K	-	SL	Cer	0.289437	0.174534	0.246587	0.161461	0.299851	0.217889	0.166364	0.387756	0.452326	0.182103	0.261481
S-[2-[3-[[(2R)-4-[[[(2R,3S,4R,5R)-5-(6-aminopurin-9-yl)-4-hydroxy-3-phosphonooxyoxolan-2-yl]methoxy-hydroxyphosphoryl]oxy-hydroxyphosphoryl]oxy-2-hydroxy-3,3-dimethylbutanoyl]amino]propanoylamino]ethyl] (E)-hexacos-2-enethioate	C47H84N7O17P3S	1166.4698	1143.49	0.799308	1	M+Na	-	FA	Others	0.276982	0.286656	0.375988	0.553677	0.931823	0.850305	0.616478	0.606406	0.494702	0.285796	0.291272
Alpha-Heptasaccharide	C46H78N2O34	1167.4266	1202.44	0.875741	1	M+H-2H2O	-	Carbohydrates and Its metabolites	Sugars	0.436943	0.328997	0.475454	0.661127	0.360618	0.255841	0.33663	0.59414	0.502711	0.280408	0.171893
6,7-Dihydro-7-hydroxyciguatoxin	C60H88O20	1167.5405	1128.59	0.663021	1	M+K	-	Heterocyclic compounds	Heterocyclic compounds	0.534541	0.378153	0.676363	0.789972	0.995288	1.08683	0.706395	1.23235	0.807271	0.436801	0.391614
Aescine	C55H86O24	1169.5094	1130.55	0.817962	1	M+K	6805-41-0	Terpenoids	Triterpene Saponin	1.22808	1.20711	1.19006	1.17395	0.818331	0.680431	0.517563	1.02175	0.8979	0.33269	0.320724
methyl-kuzusapogenol C-Rha-GlcA-GlcA-Glc	C54H84O25	1171.4905	1132.53	0.88358	1	M+K	-	Terpenoids	Triterpene Saponin	0.871261	0.75899	1.53358	1.4513	0.491063	0.502119	0.429429	0.777929	0.654457	0.697543	0.316272
[Lys8] LH-RH	C55H75N15O13	1176.5564	1153.57	0.99061	1	M+Na	-	Others	Others	0.230442	0.27295	0.46657	0.346891	0.385857	0.410104	0.317217	1.02243	0.813263	0.208273	0.320713
[Trp7,Leu8] LH-RH,free acid	C60H72N14O14	1177.5098	1212.54	0.612538	1	M+H-2H2O	-	Others	Others	0.399122	0.38023	0.367554	0.56068	0.471255	0.453845	0.563398	0.65645	0.689527	0.259813	0.245956
(1beta,3beta,8.Xi.,9.Xi.,14.Xi.,17.Xi.,23S,24S)-3,23-Dihydroxy-1-((2,3,4-tri-O-acetyl-6-deoxy-alpha-L-mannopyranosyl-(1->2)-[beta-D-xylopyranosyl-(1->3)]-alpha-L-arabinopyranosyl)oxy)spirosta-5,25(27)-dien-24-yl 6-deoxyhexopyranoside	C55H82O25	1181.4817	1142.51	0.844952	1	M+K	-	Aldehyde,Ketones,Esters	Esters	1.00119	0.759769	0.699895	0.692037	0.564059	0.437398	0.335584	0.830638	0.644603	0.296274	0.29526
Deapi-2''-O-Acetyl-Platyconic Acid A	C54H84O26	1187.4960	1148.53	0.723097	1	M+K	-	Terpenoids	Triterpene Saponin	0.940226	0.610442	0.935969	1.07256	0.232483	0.327121	0.306369	0.991935	1.02774	0.786123	0.394409
Arg-Arg-Glu-Glu-Glu-Thr-Glu-Glu-Glu	C46H75N15O23	1188.5087	1205.52	0.844266	1	M+H-H2O	-	Amino acid and Its metabolites	polypeptide	2.42269	1.27705	1.29844	0.885947	1.61715	0.646829	0.473608	1.64369	0.968893	0.469453	0.665353
Carboxyhomoyessotoxin	C56H84O23S2	1189.4897	1188.48	0.916242	1	M+H	-	Steroids	Steroid	1.83228	1.21073	1.15487	0.829424	0.413082	0.348504	0.324914	1.44115	0.843066	0.549305	0.318106
Vasotocin analog	C54H79N11O13S2	1192.4880	1153.53	0.803325	1	M+K	-	Others	Others	0.272879	0.24649	0.321218	0.466398	0.286329	0.351404	0.349945	0.603781	0.53063	0.180512	0.161967
45-Hydroxyyessotoxin	C55H82O22S2	1197.4441	1158.47	0.747052	1	M+K	-	Alkaloids	Alkaloids	0.398785	0.295864	0.399532	0.491773	0.353763	0.413957	0.394187	0.562724	0.534162	0.203161	0.22538
3-Oxohexacosyl-CoA	C47H84N7O18P3S	1198.4534	1159.48	0.671121	1	M+K	-	CoEnzyme and vitamins	CoEnzyme and vitamins	0.291351	0.239137	0.311972	0.359532	0.370219	0.325927	0.296525	0.443613	0.392023	0.182601	0.223886
Platelet Membrane Glycoprotein IIB Peptide (296-306)	C47H75N17O20	1198.5552	1197.54	0.646062	1	M+H	-	FA	Others	9.78924	6.05464	10.5522	16.4063	240.807	217.018	22.5461	14.0554	1.22347	24.7408	35.6665
Dehydroxysoyasaponin E glucuronic acid diacetyl arabinose glucuronic acid glucoside	C57H86O25	1209.5028	1170.55	0.773907	1	M+K	-	Terpenoids	Triterpene Saponin	1.82516	1.60065	1.90719	2.481	3.89115	1.14526	1.66908	0.780497	0.636559	0.66628	0.50254
Hydroxydiosgenin glucose xylose glucoside	C56H90O28	1211.5728	1210.56	0.861942	1	M+H	-	Steroids	Steroidal saponins	0.45724	3.35563	4.94376	0.302796	164.25	344.919	173.574	10.2109	0.946352	6.65539	12.9537
[Trp7,Leu8] LH-RH,free acid	C60H72N14O14	1213.5371	1212.54	0.799106	1	M+H	-	Others	Others	23.9641	8.90255	42.1398	46.8167	283.988	62.1902	112.562	57.1448	2.46293	85.9479	96.4359
Ginsenoside Rg3 O-acetyl-O-acetyl-O-glucoside-O-glucoside	C58H96O25	1215.6080	1192.62	0.800826	1	M+Na	-	Terpenoids	Triterpene Saponin	0.164875	0.154743	0.239052	0.245488	0.40959	1.06336	0.625232	0.601281	0.464394	0.219174	0.356467
Gentrogenin-Glc-Glc-Glc-Xyl-Xyl	C55H86O27	1217.4967	1178.54	0.917372	1	M+K	-	Steroids	Steroidal saponins	0.841393	0.550819	0.689679	0.952205	0.485508	0.30559	0.306242	0.820235	0.72202	0.444982	0.405569
Prepro TRH (160-169)	C54H75N11O18S	1220.4984	1197.5	0.724283	1	M+Na	-	Amino acid and Its metabolites	polypeptide	0.663097	0.383878	0.469235	0.509941	0.0259516	0.0208562	0.0187386	0.620547	0.701514	0.188752	0.234516
Spirost-5,25-diene-1,3,21,23,24-pentol-1-O-rhamnosyl(1→2)[xylosyl(1→3)]glucoside-21-O-galactoside-24-O-fucoside (Parisyunnanoside G)	C56H88O29	1225.5434	1224.54	0.81547	1	M+H	-	Steroids	Steroidal saponins	5.68876	2.46423	10.3184	11.6559	4.49381	1.73889	1.72409	1.569	0.705411	2.15354	1.09516
LH-RH,lamprey	C58H79N15O15	1226.6009	1225.59	0.796134	1	M+H	-	Heterocyclic compounds	Heterocyclic compounds	0.161047	0.296628	0.366358	0.23909	2.19704	12.3028	5.08628	0.689533	0.491647	0.326812	0.601188
Ciwujianoside B	C58H92O25	1227.5580	1188.59	0.921767	1	M+K	114902-16-8	Terpenoids	Triterpene Saponin	9.35077	8.8686	18.2994	14.7887	231.046	110.988	31.9284	12.3749	1.44598	32.2801	48.2885
Arg-Arg-Glu-Glu-Glu-Thr-Glu-Glu-Glu	C46H75N15O23	1228.5097	1205.52	0.836857	1	M+Na	-	Amino acid and Its metabolites	polypeptide	0.373774	0.443097	0.696214	0.502944	0.0987636	0.23425	0.190541	0.670516	0.53062	0.524189	0.231126
4-O-Acetyl Mukurozioside IIa	C53H90O29	1229.5144	1190.56	0.797083	1	M+K	-	Terpenoids	Terpene	0.655576	0.480252	0.99114	1.01733	0.133812	0.256766	0.233732	0.728688	0.617224	0.875712	0.316709
Hecogenin-glucose-glucose-glucose-arabinose-glucoside	C56H90O28	1233.5508	1210.56	0.985434	1	M+Na	-	Steroids	Steroidal saponins	0.343763	1.07086	1.57964	0.356257	27.6826	239.764	38.6477	6.10914	0.699079	2.76721	2.64669
Camelliasaponin B1	C58H90O26	1241.5360	1202.57	0.969622	1	M+K	-	Terpenoids	Triterpene Saponin	38.0374	12.8168	67.6103	34.9543	2.72477	1.46592	0.83187	1.44443	0.580192	3.71885	0.467146
G0F-N	C48H81N3O35	1242.4613	1259.47	0.98158	1	M+H-H2O	-	Others	Others	0.380075	0.382373	0.370324	0.425043	0.339373	0.384249	0.318707	0.593763	0.458188	0.179488	0.183662
Camelliasaponin C1	C58H92O26	1243.5458	1204.59	0.815124	1	M+K	-	Steroids	Steroid	15.4268	5.78105	25.9079	13.7965	102.102	26.5455	28.0606	13.8455	1.02596	11.0721	21.0159
(2S,3R,4S,5R,6R)-2-[(4S)-2-[[(2R,3S,4R,5R,6S)-3-[(2S,3R,4R,5S,6R)-3,4-dihydroxy-6-[[(4S)-3,4,5-trihydroxyoxan-2-yl]oxymethyl]-5-[(2S,3R,4S,5S,6R)-3,4,5-trihydroxy-6-[[(4S)-3,4,5-trihydroxyoxan-2-yl]oxymethyl]oxan-2-yl]oxyoxan-2-yl]oxy-4,5-dihydroxy-6-[(2R,3S,4R,5R,6R)-4,5,6-trihydroxy-2-(hydroxymethyl)oxan-3-yl]oxyoxan-2-yl]methoxy]-4,5-dihydroxyoxan-3-yl]oxy-6-(hydroxymethyl)oxane-3,4,5-triol	C45H76O38	1247.3974	1224.4	0.76629	1	M+Na	-	Alcohol and amines	Alcohols	0.464542	0.202264	0.27978	0.897425	0.256504	0.379147	0.330557	0.503246	0.407187	0.312398	0.141898
Spirost-5,25-diene-1,3,21,23,24-pentol-1-O-rhamnosyl(1→2)[xylosyl(1→3)]glucoside-21-O-galactoside-24-O-fucoside (Parisyunnanoside G)	C56H88O29	1247.5190	1224.54	0.633239	1	M+Na	-	Steroids	Steroidal saponins	0.972316	0.684901	2.02398	1.69732	1.62763	1.20648	1.06435	1.39579	0.668081	0.985359	0.523331
[Tyr1] Adipokinetic Hormone,locust	C58H78N14O15	1249.5417	1210.58	0.945822	1	M+K	-	Others	Others	0.388024	2.01206	3.27185	1.13047	85.954	108.07	52.8795	5.6564	0.84913	7.7941	10.5349
[Trp7,Leu8] LH-RH,free acid	C60H72N14O14	1251.4956	1212.54	0.892629	1	M+K	-	Others	Others	29.5701	5.30746	36.1658	23.0104	63.0838	1.83691	5.02702	15.5345	1.2409	23.8017	13.3278
Micafungin	C56H71N9O23S	1252.4283	1269.44	0.763749	1	M+H-H2O	-	Heterocyclic compounds	Heterocyclic compounds	0.171331	0.209823	0.209513	0.251841	0.310505	0.352548	0.356349	0.752213	0.546947	0.235505	0.229324
Assamsaponin E	C59H92O26	1255.5570	1216.59	0.783835	1	M+K	-	Steroids	Steroid	31.2435	28.6376	16.008	43.637	3.61695	1.41713	6.64959	11.9914	16.703	7.94766	2.71259
22R-Acetoxy-1alpha,3beta-dihydroxyergosta-5,24E-dien-26-oic acid 3-O-b-D-glucoside 26-O-[b-D-glucosyl-(1->4)-6-acetyl-b-D-glucosyl-(1->2)-6-acetyl-b-D-glucosyl] ester	C58H90O28	1257.5423	1234.56	0.703003	1	M+Na	-	Flavonoids	Flavonoid	6.96564	7.5807	3.91441	12.9212	3.62861	2.03177	0.413371	4.24959	4.98268	2.26754	1.03871
Acetyl-Myelin Basic Protein (1-11),human,rat	C52H88N22O17	1257.6492	1292.67	0.766765	1	M+H-2H2O	-	Amino acid and Its metabolites	polypeptide	0.213415	0.231234	0.234577	0.319403	0.391715	0.429008	0.30634	0.517888	0.462402	0.179319	0.232219
LH-RH II,chicken	C60H69N17O13	1258.5142	1235.53	0.954353	1	M+Na	-	Heterocyclic compounds	Heterocyclic compounds	0.833776	0.485473	0.994243	0.79928	0.894752	1.11457	0.618728	0.872897	0.48451	0.407096	0.337976
ACTH (1-10),human	C59H78N16O16S	1263.5362	1298.55	0.994397	1	M+H-2H2O	-	Amino acid and Its metabolites	polypeptide	0.380522	0.790125	1.01464	1.05646	2.3874	0.204866	0.400383	1.09404	0.62378	0.97883	0.55971
LH-RH,lamprey	C58H79N15O15	1264.5538	1225.59	0.902554	1	M+K	-	Heterocyclic compounds	Heterocyclic compounds	0.207447	0.369135	0.386877	0.340737	1.64503	4.33523	1.76257	1.07994	0.811146	0.369324	0.485062
Manogenin-glucose-glucose-arabinose-glucose-glucoside	C56H90O29	1265.5152	1226.56	0.828004	1	M+K	-	Steroids	Steroidal saponins	7.29315	2.93338	5.29294	6.98445	43.327	31.5784	9.34377	5.5424	0.831711	12.3537	11.266
(2S)-2-[[(2S)-2-[[(2R)-2-[(2R,3R,4R,5S,6R)-3-acetamido-2-[[[(2R,3S,4R,5R)-5-(2,4-dioxopyrimidin-1-yl)-3,4-dihydroxyoxolan-2-yl]methoxy-oxidophosphoryl]oxy-oxidophosphoryl]oxy-5-hydroxy-6-(hydroxymethyl)oxan-4-yl]oxypropanoyl]amino]propanoyl]amino]-5-[[(2R)-6-[[(2S)-2-[[(2S)-2-azaniumyl-3-hydroxypropanoyl]amino]propanoyl]amino]-1-[[(2S)-1-[[(1R)-1-carboxylatoethyl]amino]-1-oxopropan-2-yl]amino]-1-…	C46H72N11O29P2-3	1269.3872	1304.4	0.859799	1	M+H-2H2O	-	Amino acid and Its metabolites	polypeptide	0.245201	0.22779	0.234397	0.446786	0.20725	0.248697	0.252174	0.387318	0.408369	0.152557	0.110278
Tyrocidine	C66H87N13O13	1270.6636	1269.65	0.936399	1	M+H	8011-61-8	Amino acid and Its metabolites	polypeptide	0.710533	0.642716	0.684467	1.08244	0.325275	0.321575	0.245742	0.544849	0.531937	0.188117	0.182128
Theasaponin	C59H92O27	1271.5438	1232.58	0.924441	1	M+K	11055-93-9	Terpenoids	Ditepenoids	200.414	117.772	134.434	434.029	3.9439	0.863254	2.71778	13.3082	3.18923	6.55385	1.63249
Kisspeptin-10 Metastin (45-54),human	C63H83N17O14	1284.6313	1301.63	0.853864	1	M+H-H2O	-	Heterocyclic compounds	Heterocyclic compounds	0.198757	0.246601	0.253347	0.269608	0.498406	0.415049	0.31273	0.63369	0.583487	0.182999	0.211593
Ser-Gly-Gln-Ser-Trp-Arg-Pro-Gln-Gly-Arg-Phe-NH2	C57H85N21O15	1286.6466	1303.65	0.872798	1	M+H-H2O	-	Amino acid and Its metabolites	Small Peptide	0.176721	0.204918	0.198857	0.26065	0.316872	0.320994	0.274689	0.622952	0.49787	0.155665	0.204995
beta-Amyloid (1-11)	C56H76N16O22	1289.5254	1324.53	0.753745	1	M+H-2H2O	-	Amino acid and Its metabolites	Small Peptide	0.524646	0.397444	0.524144	0.550572	0.434414	0.406521	0.439797	0.728264	0.752105	0.289487	0.185295
Soyasaponin A1	C59H96O29	1291.6000	1268.6	0.763458	1	M+Na	78693-94-4	Terpenoids	Triterpene Saponin	0.265873	0.286754	0.362689	0.463577	0.43339	0.508013	0.326843	0.6403	0.498464	0.166567	0.202862
[DTrp6]-LH-RH,amide	C64H82N18O13	1293.6165	1310.63	0.65177	1	M+H-H2O	-	Others	Others	0.340794	0.348597	0.416429	0.423785	1.28914	0.528827	0.569952	2.0714	1.83013	0.412846	0.238778
Assamsaponin B	C61H92O28	1295.5584	1272.58	0.722754	1	M+Na	-	Steroids	Steroid	0.755392	0.766842	2.30788	1.63068	0.352962	0.481106	0.793268	0.639164	0.548562	0.337621	0.367536
Co-Methyl-5-hydroxybenzimidazolylcobamide	C61H87CoN13O15P	1296.5434	1331.55	0.797084	1	M+H-2H2O	-	Alcohol and amines	Amines	0.728438	0.808019	0.860441	1.76986	1.03235	0.448655	0.726996	1.38552	0.806748	0.574032	0.583965
TNF-alpha (71-82),human	C51H91N19O18	1296.6471	1257.68	0.826171	1	M+K	-	Amino acid and Its metabolites	polypeptide	0.13809	0.172351	0.192721	0.209589	1.055	7.36637	1.72093	0.601527	0.606492	0.269393	0.373245
Pyoverdine I	C55H83N17O22	1298.5643	1333.59	0.638342	1	M+H-2H2O	-	Others	Others	9.04548	2.61968	2.11038	13.77	0.425142	0.359466	0.319795	5.01821	2.46312	0.457006	0.320664
SCPA	C59H92N18O12S	1299.6685	1276.69	0.761508	1	M+Na	-	Amino acid and Its metabolites	Small Peptide	0.525705	0.499671	0.495435	0.726397	0.344008	0.644356	0.322657	0.55352	0.467937	0.168924	0.204486

## Sheet: Table S3
Table S3. Nucleotide sequences of primers used for qRT-PCR
Symbol	Gene_id	Length	Forward (5'-3')	Reverse (5'-3')	Start		Tm(℃)		GC(%)		Product Size (bp)
CsTSI	CSS0049154.1	2532bp	GCTCACAATCTGGTGGCTCT	TCCATTGCCCTTGCGGTATT	61	246	60	60	55	50	186
CsAlaDC	CSS0043348.1	1437bp	AAAGACCGCCTTAGGGAAGC	ACGCCGAACAAACTCCTCAT	1147	1245	60	60	55	50	99
CsGS2.1.1	CSS0007224.1	1149bp	GCCACCCTGATGTTGTAGCT	TATGGTCCCTGAGGTCCTGG	422	548	60	60	55	60	127
CsGS2.1.2	CSS0034978.1	1071bp	TCAATGGAGAGGTGATGCCG	AGGGTCGAACGAAACAACGA	566	708	59.8	59.9	55	50	143
CsGS2.1.3	CSS0015313.1	1071bp	GGGACCATACTACTGTGGCG	ACAATTCATCCCCGGCTGAG	462	643	59.9	60.1	60	55	182
